# Supplementary material for: Transcriptome Sequencing Analysis Reveals the Mechanisms of Poly-γ-Glutamic Acid Enhanced the Chilling and Freezing Tolerance in Wheat
Source: Biology (Basel). 2026 Feb 6;15(3):293. doi: 10.3390/biology15030293 (PMC12897291; doi:10.3390/biology15030293)
Supplement: Supplementary file 1 [file biology-15-00293-s001.zip]

Archive with 5 entries (5 files):
- Fig.S1.pdf
- Fig.S2.pdf
- Table S1.pdf
- TableS2.xls
- TableS3.xls
