# Supplementary material for: Transcriptome Sequencing Analysis Reveals the Mechanisms of Poly-γ-Glutamic Acid Enhanced the Chilling and Freezing Tolerance in Wheat
Source: Biology (Basel). 2026 Feb 6;15(3):293. doi: 10.3390/biology15030293 (PMC12897291; doi:10.3390/biology15030293)
Supplement: Supplementary file 1 [file biology-15-00293-s001.zip › TableS2.xls]

Table S2 The DEGs between chilling_��-PGA and chilling
Gene ID	Gene Symbol	Type	log2 (chiling_PGA / chiling)	Qvalue (chiling_PGA / chiling)	log2 (freezing_PGA / freezing)	Pvalue(freezing_PGA / freezing)	Qvalue (freezing_PGA / freezing)	KEGG Pathway Desc	KEGG Disease Desc	KEGG Module Desc	KEGG Reaction Desc	GO_C Desc	GO_F Desc	GO_P Desc	Pfam Desc	EggNOG Desc	InterPro Desc	UniProt Desc
TraesCS1A02G003100	'TraesCS1A02G003100'	mRNA	1.749077623	6.80E-04	-0.536197991	0.378640935	0.819651873	04626///Plant-pathogen interaction					GO:0005524///ATP binding+++GO:0043531///ADP binding	GO:0006952///defense response	PF00931///NB-ARC domain+++PF18052///Rx N-terminal domain		IPR002182///NB-ARC+++IPR027417///P-loop containing nucleoside triphosphate hydrolase+++IPR032675///Leucine-rich repeat domain superfamily+++IPR038005///Virus X resistance protein-like, coiled-coil domain+++IPR041118///Rx, N-terminal	[A0A3B5XSM2_WHEAT|diamond]SubName: Full=Uncharacterized protein {ECO:0000313|EnsemblPlants:TraesCS1A02G003100.1};
TraesCS1A02G007300	'TraesCS1A02G007300'	mRNA	-6.649206459	4.44E-06	2.294337735	2.36E-04	0.003989033		H02483///Basel-Vanagait-Smirin-Yosef syndrome				GO:0045735///nutrient reservoir activity		PF13016///Cys-rich Gliadin N-terminal		IPR001954///Gliadin/LMW glutenin+++IPR016140///Bifunctional inhibitor/plant lipid transfer protein/seed storage helical domain+++IPR036312///Bifunctional inhibitor/plant lipid transfer protein/seed storage helical domain superfamily	[A0A446IHC0_TRITD|diamond]RecName: Full=AAI domain-containing protein {ECO:0000259|SMART:SM00499};
TraesCS1A02G007400	'TraesCS1A02G007400'	mRNA	-7.074964568	5.17E-07	2.459112516	5.41E-05	0.001092664		H02483///Basel-Vanagait-Smirin-Yosef syndrome				GO:0045735///nutrient reservoir activity		PF13016///Cys-rich Gliadin N-terminal		IPR001954///Gliadin/LMW glutenin+++IPR016140///Bifunctional inhibitor/plant lipid transfer protein/seed storage helical domain+++IPR036312///Bifunctional inhibitor/plant lipid transfer protein/seed storage helical domain superfamily	[A0A446IHJ1_TRITD|diamond]RecName: Full=AAI domain-containing protein {ECO:0000259|SMART:SM00499};
TraesCS1A02G007405	'TraesCS1A02G007405'	mRNA	-7.624773186	1.91E-08	1.652052248	0.003792808	0.040108515		H02483///Basel-Vanagait-Smirin-Yosef syndrome				GO:0045735///nutrient reservoir activity		PF13016///Cys-rich Gliadin N-terminal		IPR001954///Gliadin/LMW glutenin+++IPR016140///Bifunctional inhibitor/plant lipid transfer protein/seed storage helical domain+++IPR036312///Bifunctional inhibitor/plant lipid transfer protein/seed storage helical domain superfamily	[A0A446IHJ1_TRITD|diamond]RecName: Full=AAI domain-containing protein {ECO:0000259|SMART:SM00499};
TraesCS1A02G007700	'TraesCS1A02G007700'	mRNA	-6.074579076	7.51E-05	0.693347411	0.507531847	0.912957214						GO:0045735///nutrient reservoir activity		PF13016///Cys-rich Gliadin N-terminal		IPR001954///Gliadin/LMW glutenin+++IPR016140///Bifunctional inhibitor/plant lipid transfer protein/seed storage helical domain+++IPR036312///Bifunctional inhibitor/plant lipid transfer protein/seed storage helical domain superfamily	[A0A3B5XTA4_WHEAT|diamond]RecName: Full=AAI domain-containing protein {ECO:0000259|SMART:SM00499};
TraesCS1A02G008000	'TraesCS1A02G008000'	mRNA	-6.182286198	1.46E-05	1.84718097	0.001592027	0.019910127		H02483///Basel-Vanagait-Smirin-Yosef syndrome				GO:0045735///nutrient reservoir activity		PF13016///Cys-rich Gliadin N-terminal		IPR001954///Gliadin/LMW glutenin+++IPR016140///Bifunctional inhibitor/plant lipid transfer protein/seed storage helical domain+++IPR036312///Bifunctional inhibitor/plant lipid transfer protein/seed storage helical domain superfamily	[A0A446IHE5_TRITD|diamond]RecName: Full=AAI domain-containing protein {ECO:0000259|Pfam:PF13016};
TraesCS1A02G015900	'TraesCS1A02G015900'	mRNA	1.064722626	3.90E-17	0.28018077	0.072199085	0.353264214					GO:0016021///integral component of membrane	GO:0005524///ATP binding	GO:0048544///recognition of pollen	PF00069///Protein kinase domain+++PF00954///S-locus glycoprotein domain+++PF01453///D-mannose binding lectin+++PF08276///PAN-like domain		IPR000719///Protein kinase domain+++IPR000858///S-locus glycoprotein domain+++IPR001480///Bulb-type lectin domain+++IPR003609///PAN/Apple domain+++IPR008271///Serine/threonine-protein kinase, active site+++IPR011009///Protein kinase-like domain superfamily+++IPR017441///Protein kinase, ATP binding site+++IPR024171///S-receptor-like serine/threonine-protein kinase+++IPR036426///Bulb-type lectin do…	[A0A3B5XTJ9_WHEAT|diamond]RecName: Full=Receptor-like serine/threonine-protein kinase {ECO:0000256|PIRNR:PIRNR000641}; EC=2.7.11.1 {ECO:0000256|PIRNR:PIRNR000641};
TraesCS1A02G024300	'TraesCS1A02G024300'	mRNA	2.724061657	0.010697655	1.538664909	8.21E-04	0.011472796											[A0A3B5XTR8_WHEAT|diamond]SubName: Full=Uncharacterized protein {ECO:0000313|EnsemblPlants:TraesCS1A02G024300.1};
TraesCS1A02G034100	'TraesCS1A02G034100'	mRNA	-1.229307823	6.20E-04	-0.996952041	0.001883694	0.022762435		H00679///Hypomyelinating leukodystrophy			GO:0016021///integral component of membrane		GO:0006811///ion transport	PF02714///Calcium-dependent channel, 7TM region, putative phosphate+++PF13967///Late exocytosis, associated with Golgi transport +++PF14703///Cytosolic domain of 10TM putative phosphate transporter		IPR003864///Calcium-dependent channel, 7TM region, putative phosphate+++IPR027815///10TM putative phosphate transporter, cytosolic domain+++IPR032880///Calcium permeable stress-gated cation channel 1, N-terminal transmembrane domain	[A0A0E0DV89_9ORYZ|diamond]SubName: Full=Uncharacterized protein {ECO:0000313|EnsemblPlants:OMERI05G23940.2};
TraesCS1A02G037200	'TraesCS1A02G037200'	mRNA	2.915521864	6.11E-39	1.482454288	1.37E-15	1.28E-13					GO:0016021///integral component of membrane			PF05512///AWPM-19-like family		IPR008390///AWPM-19-like	[A0A314XFI3_PRUYE|diamond]SubName: Full=Uncharacterized protein {ECO:0000313|EMBL:PQP92214.1};
TraesCS1A02G050900	'TraesCS1A02G050900'	mRNA	-1.127062174	7.46E-14	0.338619494	0.193256674	0.617456157							GO:0006952///defense response			IPR003614///Knottin, scorpion toxin-like+++IPR008176///Defensin, plant+++IPR036574///Knottin, scorpion toxin-like superfamily	[A0A060AJ86_WHEAT|diamond]SubName: Full=Defensin {ECO:0000313|EMBL:AIA66989.1, ECO:0000313|EnsemblPlants:TraesCS1A02G050900.1};
TraesCS1A02G056400	'TraesCS1A02G056400'	mRNA	1.018530622	9.48E-06	-0.006589439	0.963356363	0.99598913					GO:0016021///integral component of membrane						[A0A3B5XUH2_WHEAT|diamond]SubName: Full=Uncharacterized protein {ECO:0000313|EnsemblPlants:TraesCS1A02G056400.1};
TraesCS1A02G065600	'TraesCS1A02G065600'	mRNA	-1.869132591	9.41E-04	-0.663497774	0.110388292	0.455900108	03013///Nucleocytoplasmic transport				GO:0005634///nucleus+++GO:0005737///cytoplasm	GO:0008139///nuclear localization sequence binding+++GO:0031267///small GTPase binding+++GO:0061608///nuclear import signal receptor activity	GO:0006606///protein import into nucleus	PF03810///Importin-beta N-terminal domain		IPR001494///Importin-beta, N-terminal domain+++IPR011989///Armadillo-like helical+++IPR016024///Armadillo-type fold+++IPR040122///Importin beta family	[A0A287ENY4_HORVV|diamond]RecName: Full=Importin N-terminal domain-containing protein {ECO:0000259|PROSITE:PS50166};
TraesCS1A02G066100	'TraesCS1A02G066100'	mRNA	-5.421236413	1.52E-05	2.219336026	3.59E-04	0.005703924						GO:0045735///nutrient reservoir activity		PF00190///Cupin		IPR006044///11-S seed storage protein, plant+++IPR006045///Cupin 1+++IPR011051///RmlC-like cupin domain superfamily+++IPR014710///RmlC-like jelly roll fold	[A0A3B5XV32_WHEAT|diamond]SubName: Full=Uncharacterized protein {ECO:0000313|EnsemblPlants:TraesCS1A02G066100.1};
TraesCS1A02G070500	'TraesCS1A02G070500'	mRNA	-1.256420294	0.011172665	-1.242822554	0.005387026	0.053089501	00130///Ubiquinone and other terpenoid-quinone biosynthesis+++00270///Cysteine and methionine metabolism+++00350///Tyrosine metabolism+++00360///Phenylalanine metabolism+++00400///Phenylalanine, tyrosine and tryptophan biosynthesis+++00950///Isoquinoline alkaloid biosynthesis+++00960///Tropane, piperidine and pyridine alkaloid biosynthesis	H00165///Tyrosinemia	M00034///Methionine salvage pathway+++M00044///Tyrosine degradation, tyrosine => homogentisate	R00694///L-Phenylalanine:2-oxoglutarate aminotransferase L-Phenylalanine + 2-Oxoglutarate <=> Phenylpyruvate + L-Glutamate+++R00734///L-tyrosine:2-oxoglutarate aminotransferase L-Tyrosine + 2-Oxoglutarate <=> 3-(4-Hydroxyphenyl)pyruvate + L-Glutamate+++R07396///No_INFO 4-Methylthio-2-oxobutanoic acid + L-Glutamate <=> L-Methionine + 2-Oxoglutarate		GO:0008483///transaminase activity+++GO:0030170///pyridoxal phosphate binding	GO:0006520///cellular amino acid metabolic process+++GO:0009058///biosynthetic process	PF00155///Aminotransferase class I and II		IPR004838///Aminotransferases, class-I, pyridoxal-phosphate-binding site+++IPR004839///Aminotransferase, class I/classII+++IPR005958///Tyrosine/nicotianamine aminotransferase+++IPR015421///Pyridoxal phosphate-dependent transferase, major domain+++IPR015422///Pyridoxal phosphate-dependent transferase, small domain+++IPR015424///Pyridoxal phosphate-dependent transferase	[A0A446ILJ0_TRITD|diamond]RecName: Full=Aminotran_1_2 domain-containing protein {ECO:0000259|Pfam:PF00155};
TraesCS1A02G070700	'TraesCS1A02G070700'	mRNA	-1.568694832	0.003914346	-0.290806158	0.429144969	0.857202136		H02460///Neurodevelopmental disorder with dysmorphic facies and skeletal anomalies						PF00651///BTB/POZ domain+++PF00917///MATH domain		IPR000210///BTB/POZ domain+++IPR002083///MATH/TRAF domain+++IPR008974///TRAF-like+++IPR011333///SKP1/BTB/POZ domain superfamily	[A0A3B5XUZ1_WHEAT|diamond]SubName: Full=Uncharacterized protein {ECO:0000313|EnsemblPlants:TraesCS1A02G070700.1.cds1};
TraesCS1A02G083800	'TraesCS1A02G083800'	mRNA	1.219170131	6.57E-14	0.485431357	4.22E-05	8.76E-04	00061///Fatty acid biosynthesis+++00780///Biotin metabolism+++01212///Fatty acid metabolism+++01240///Biosynthesis of cofactors		M00083///Fatty acid biosynthesis, elongation+++M00572///Pimeloyl-ACP biosynthesis, BioC-BioH pathway, malonyl-ACP => pimeloyl-ACP+++M00874///Fatty acid biosynthesis in mitochondria, fungi	R02767///(3R)-3-hydroxyacyl-[acyl-carrier-protein]:NADP+ oxidoreductase (3R)-3-Hydroxyacyl-[acyl-carrier protein] + NADP+ <=> 3-Oxoacyl-[acyl-carrier protein] + NADPH + H++++R04533///(3R)-3-hydroxybutanoyl-[acyl-carrier protein]:NADP+ oxidoreductase (3R)-3-Hydroxybutanoyl-[acyl-carrier protein] + NADP+ <=> Acetoacetyl-[acp] + NADPH + H++++R04534///(3R)-3-hydroxydecanoyl-[acyl-carrier-protein]:NAD…		GO:0016491///oxidoreductase activity				IPR002347///Short-chain dehydrogenase/reductase SDR+++IPR020904///Short-chain dehydrogenase/reductase, conserved site+++IPR036291///NAD(P)-binding domain superfamily	[A0A3B5XVL2_WHEAT|diamond]SubName: Full=Uncharacterized protein {ECO:0000313|EnsemblPlants:TraesCS1A02G083800.1};
TraesCS1A02G089500	'TraesCS1A02G089500'	mRNA	1.253455054	0.004389182	-0.727489503	1.30E-08	5.42E-07	00270///Cysteine and methionine metabolism		M00368///Ethylene biosynthesis, methionine => ethylene	R07214///1-aminocyclopropane-1-carboxylate oxygenase (ethylene-forming) 1-Aminocyclopropane-1-carboxylate + Ascorbate + Oxygen <=> Ethylene + Cyanide ion + Dehydroascorbate + CO2 + 2 H2O		GO:0016491///oxidoreductase activity+++GO:0046872///metal ion binding		PF03171///2OG-Fe(II) oxygenase superfamily+++PF14226///non-haem dioxygenase in morphine synthesis N-terminal		IPR005123///Oxoglutarate/iron-dependent dioxygenase+++IPR026992///Non-haem dioxygenase N-terminal domain+++IPR027443///Isopenicillin N synthase-like superfamily	[A0A3B5XVS7_WHEAT|diamond]RecName: Full=Fe2OG dioxygenase domain-containing protein {ECO:0000259|PROSITE:PS51471};
TraesCS1A02G093200	'TraesCS1A02G093200'	mRNA	7.93681807	3.47E-09	6.948928277	4.39E-08	1.69E-06		H00237///Diamond-Blackfan anemia					GO:0000462///maturation of SSU-rRNA from tricistronic rRNA transcript (SSU-rRNA, 5.8S rRNA, LSU-rRNA)	PF10273///Pre-rRNA-processing protein TSR2		IPR019398///Pre-rRNA-processing protein TSR2	[A0A3B5XVP6_WHEAT|diamond]SubName: Full=Uncharacterized protein {ECO:0000313|EnsemblPlants:TraesCS1A02G093200.1};
TraesCS1A02G142400	'TraesCS1A02G142400'	mRNA	1.04390124	8.57E-07	0.124668532	0.184805765	0.60485514					GO:0016021///integral component of membrane		GO:0055085///transmembrane transport	PF03600///Citrate transporter	KOG2639///arsenite secondary active transmembrane transporter activity	IPR004680///Citrate transporter-like domain	[A0A1D6GPX1_MAIZE|diamond]SubName: Full=Divalent ion symporter {ECO:0000313|EMBL:AQK65218.1};
TraesCS1A02G152800	'TraesCS1A02G152800'	mRNA	3.453481229	2.70E-21	2.23837247	2.17E-31	6.16E-29		H00878///Cystic leukoencephalopathy without megalencephaly			GO:0005576///extracellular region	GO:0003723///RNA binding+++GO:0004521///endoribonuclease activity+++GO:0033897///ribonuclease T2 activity	GO:0006401///RNA catabolic process	PF00445///Ribonuclease T2 family		IPR001568///Ribonuclease T2-like+++IPR033697///Ribonuclease T2, eukaryotic+++IPR036430///Ribonuclease T2-like superfamily	[A0A3B5XY94_WHEAT|diamond]SubName: Full=Uncharacterized protein {ECO:0000313|EnsemblPlants:TraesCS1A02G152800.1};
TraesCS1A02G166100	'TraesCS1A02G166100'	mRNA	1.156472768	0.002080939	-0.492326671	0.10137996	0.433901064								PF04450///Peptidase of plants and bacteria		IPR007541///Uncharacterised protein family, basic secretory protein	[A0A446IVA1_TRITD|diamond]SubName: Full=Uncharacterized protein {ECO:0000313|EMBL:VAH04739.1};
TraesCS1A02G176100	'TraesCS1A02G176100'	mRNA	-2.100997412	0.028974586	0.08340468	0.853557906	0.965016946		H00564///Primary ciliary dyskinesia+++H01889///Meier-Gorlin syndrome								IPR043424///Protein BRANCHLESS TRICHOME-like	[A0A3B5XZ34_WHEAT|diamond]SubName: Full=Uncharacterized protein {ECO:0000313|EnsemblPlants:TraesCS1A02G176100.1};
TraesCS1A02G177300	'TraesCS1A02G177300'	mRNA	1.155755116	0.001167368	0.442295521	0.063204257	0.323524279					GO:0016021///integral component of membrane	GO:0004497///monooxygenase activity+++GO:0005506///iron ion binding+++GO:0016705///oxidoreductase activity, acting on paired donors, with incorporation or reduction of molecular oxygen+++GO:0020037///heme binding		PF00067///Cytochrome P450		IPR001128///Cytochrome P450+++IPR002401///Cytochrome P450, E-class, group I+++IPR017972///Cytochrome P450, conserved site+++IPR036396///Cytochrome P450 superfamily	[A0A452YLI9_AEGTS|diamond]SubName: Full=Uncharacterized protein {ECO:0000313|EnsemblPlants:AET1Gv20458600.1};
TraesCS1A02G186100	'TraesCS1A02G186100'	mRNA	1.094767719	8.77E-06	0.176622525	0.449962261	0.874508102	00480///Glutathione metabolism			R03522///RX:glutathione R-transferase RX + Glutathione <=> Halide + R-S-Glutathione+++R07002///(1R)-hydroxy-(2R)-glutathionyl-1,2-dihydronaphthalene glutathione-lyase (epoxide-forming) (1R,2S)-Naphthalene 1,2-oxide + Glutathione <=> (1R)-Hydroxy-(2R)-glutathionyl-1,2-dihydronaphthalene+++R07003///(1R)-glutathionyl-(2R)-hydroxy-1,2-dihydronaphthalene glutathione-lyase (epoxide-forming) (1S,2R)-Nap…	GO:0005737///cytoplasm	GO:0004364///glutathione transferase activity	GO:0006749///glutathione metabolic process	PF13417///Glutathione S-transferase, N-terminal domain	KOG0406///glutathione transferase activity	IPR004045///Glutathione S-transferase, N-terminal+++IPR010987///Glutathione S-transferase, C-terminal-like+++IPR036249///Thioredoxin-like superfamily+++IPR036282///Glutathione S-transferase, C-terminal domain superfamily+++IPR040079///Glutathione Transferase family	[M0V1L7_HORVV|diamond]SubName: Full=Uncharacterized protein {ECO:0000313|EnsemblPlants:HORVU1Hr1G049280.1};
TraesCS1A02G196000	'TraesCS1A02G196000'	mRNA	-1.048502179	1.65E-04	-0.588931886	0.005079407	0.05073776											[A0A3B5XZH4_WHEAT|diamond]SubName: Full=Uncharacterized protein {ECO:0000313|EnsemblPlants:TraesCS1A02G196000.2};+++[A0A3B5Y0K6_WHEAT|diamond]SubName: Full=Uncharacterized protein {ECO:0000313|EnsemblPlants:TraesCS1A02G196000.1};
TraesCS1A02G209100	'TraesCS1A02G209100'	mRNA	1.224796635	0.012203374	-0.03723646	0.78912172	0.951611312	00330///Arginine and proline metabolism	H00190///Hyperprolinemia+++H01649///Schizophrenia		R10507///L-proline:(acceptor) oxidoreductase L-Proline + FAD <=> (S)-1-Pyrroline-5-carboxylate + FADH2	GO:0005739///mitochondrion	GO:0004657///proline dehydrogenase activity+++GO:0071949///FAD binding	GO:0006562///proline catabolic process+++GO:0010133///proline catabolic process to glutamate	PF01619///Proline dehydrogenase		IPR002872///Proline dehydrogenase domain+++IPR015659///Proline oxidase family+++IPR029041///FAD-linked oxidoreductase-like	[A0A3B5XZX9_WHEAT|diamond]RecName: Full=Proline dehydrogenase {ECO:0000256|ARBA:ARBA00012695, ECO:0000256|RuleBase:RU364054}; EC=1.5.5.2 {ECO:0000256|ARBA:ARBA00012695, ECO:0000256|RuleBase:RU364054};+++[A0A3B5XZY2_WHEAT|diamond]RecName: Full=Proline dehydrogenase {ECO:0000256|ARBA:ARBA00012695, ECO:0000256|RuleBase:RU364054}; EC=1.5.5.2 {ECO:0000256|ARBA:ARBA00012695, ECO:0000256|RuleBase:RU3640…
TraesCS1A02G224400	'TraesCS1A02G224400'	mRNA	1.291739574	0.018858419	0.336469921	0.169368486	0.578377466								PF00477///Small hydrophilic plant seed protein		IPR000389///Small hydrophilic plant seed protein+++IPR022377///Small hydrophilic plant seed protein, conserved site+++IPR038956///Late embryogenesis abundant protein, LEA_5 subgroup	[A0A452YX13_AEGTS|diamond]SubName: Full=Uncharacterized protein {ECO:0000313|EnsemblPlants:AET1Gv20557600.1};
TraesCS1A02G226000	'TraesCS1A02G226000'	mRNA	1.103925453	0.007953206	-0.337377434	0.373637682	0.81651516	04712///Circadian rhythm - plant										[A0A3L6R7W2_PANMI|diamond]SubName: Full=Glycine-rich cell wall structural protein 1-like {ECO:0000313|EMBL:RLM98380.1};
TraesCS1A02G228400	'TraesCS1A02G228400'	mRNA	-1.03946485	0.021137069	0.298661999	0.306420282	0.761696074											[A0A446JZB2_TRITD|diamond]SubName: Full=Uncharacterized protein {ECO:0000313|EMBL:VAH18421.1};
TraesCS1A02G228700	'TraesCS1A02G228700'	mRNA	-1.389419594	7.16E-10	0.077561716	0.717795336	0.951611312					GO:0000786///nucleosome+++GO:0005634///nucleus	GO:0003677///DNA binding+++GO:0046982///protein heterodimerization activity	GO:0006334///nucleosome assembly	PF00125///Core histone H2A/H2B/H3/H4		IPR000558///Histone H2B+++IPR007125///Histone H2A/H2B/H3+++IPR009072///Histone-fold	[A0A287FQR5_HORVV|diamond]RecName: Full=Histone H2B {ECO:0000256|RuleBase:RU000451};
TraesCS1A02G254500	'TraesCS1A02G254500'	mRNA	1.03612066	0.043170967	-0.304420562	0.295171293	0.748387438								PF01156///Inosine-uridine preferring nucleoside hydrolase		IPR001910///Inosine/uridine-preferring nucleoside hydrolase domain+++IPR036452///Ribonucleoside hydrolase-like	[A0A3B5ZVT2_WHEAT|diamond]SubName: Full=Uncharacterized protein {ECO:0000313|EnsemblPlants:TraesCS1D02G254000.1};
TraesCS1A02G265600	'TraesCS1A02G265600'	mRNA	1.039668739	5.80E-17	-0.410322945	8.22E-04	0.011482855					GO:0005576///extracellular region	GO:0004867///serine-type endopeptidase inhibitor activity				IPR000877///Proteinase inhibitor I12, Bowman-Birk+++IPR035995///Bowman-Birk type proteinase inhibitor+++IPR044167///Bowman-Birk type wound-induced proteinase inhibitor WIP1	[A0A3B5Y1V9_WHEAT|diamond]RecName: Full=BOWMAN_BIRK domain-containing protein {ECO:0000259|SMART:SM00269};
TraesCS1A02G265900	'TraesCS1A02G265900'	mRNA	1.931033401	0.031808444	-0.026341108	0.957808987	0.99598913					GO:0005576///extracellular region	GO:0004867///serine-type endopeptidase inhibitor activity			ENOG502R4JN///No_INFO	IPR000877///Proteinase inhibitor I12, Bowman-Birk+++IPR044167///Bowman-Birk type wound-induced proteinase inhibitor WIP1	[A0A287DTW9_HORVV|diamond]RecName: Full=BOWMAN_BIRK domain-containing protein {ECO:0000259|SMART:SM00269};
TraesCS1A02G283400	'TraesCS1A02G283400'	mRNA	1.233951733	0.021393814	-0.12607975	0.822132732	0.951611312					GO:0048046///apoplast	GO:0005507///copper ion binding+++GO:0016491///oxidoreductase activity+++GO:0052716///hydroquinone:oxygen oxidoreductase activity	GO:0046274///lignin catabolic process	PF00394///Multicopper oxidase+++PF07731///Multicopper oxidase+++PF07732///Multicopper oxidase		IPR001117///Multicopper oxidase, type 1+++IPR002355///Multicopper oxidase, copper-binding site+++IPR008972///Cupredoxin+++IPR011706///Multicopper oxidase, C-terminal+++IPR011707///Multicopper oxidase, N-termianl+++IPR017761///Laccase+++IPR033138///Multicopper oxidases, conserved site+++IPR034285///Laccase, second cupredoxin domain+++IPR034288///Laccase, first cupredoxin domain+++IPR034289///Lacca…	[A0A3B5Y2G3_WHEAT|diamond]RecName: Full=Laccase {ECO:0000256|ARBA:ARBA00012297, ECO:0000256|RuleBase:RU361119}; EC=1.10.3.2 {ECO:0000256|ARBA:ARBA00012297, ECO:0000256|RuleBase:RU361119}; AltName: Full=Benzenediol:oxygen oxidoreductase {ECO:0000256|RuleBase:RU361119}; AltName: Full=Diphenol oxidase {ECO:0000256|RuleBase:RU361119}; AltName: Full=Urishiol oxidase {ECO:0000256|RuleBase:RU361119};
TraesCS1A02G283600	'TraesCS1A02G283600'	mRNA	-1.007706672	0.003458324	0.118791534	0.689884962	0.951611312						GO:0046872///metal ion binding		PF00403///Heavy-metal-associated domain		IPR006121///Heavy metal-associated domain, HMA+++IPR036163///Heavy metal-associated domain superfamily+++IPR044526///Protein SODIUM POTASSIUM ROOT DEFECTIVE 1/2/3	[A0A3B5Y2V9_WHEAT|diamond]RecName: Full=HMA domain-containing protein {ECO:0000259|PROSITE:PS50846};
TraesCS1A02G298200	'TraesCS1A02G298200'	mRNA	1.208337686	0.00523647	0.992374221	0.099192307	0.428464324	00010///Glycolysis / Gluconeogenesis+++00040///Pentose and glucuronate interconversions+++00053///Ascorbate and aldarate metabolism+++00561///Glycerolipid metabolism+++00620///Pyruvate metabolism+++01240///Biosynthesis of cofactors		M00014///Glucuronate pathway (uronate pathway)+++M00129///Ascorbate biosynthesis, animals, glucose-1P => ascorbate	R00746///Ethanol:NADP+ oxidoreductase Ethanol + NADP+ <=> Acetaldehyde + NADPH + H++++R01041///glycerol:NADP+ oxidoreductase Glycerol + NADP+ <=> D-Glyceraldehyde + NADPH + H++++R01481///L-gulonate:NADP+ 6-oxidoreductase L-Gulonate + NADP+ <=> D-Glucuronate + NADPH + H++++R05231///6-Hydroxyhexanoate:NADP+ oxidoreductase 6-Hydroxyhexanoic acid + NADP+ <=> Adipate semialdehyde + NADPH + H+	GO:0005829///cytosol	GO:0004032///alditol:NADP+ 1-oxidoreductase activity+++GO:0047834///D-threo-aldose 1-dehydrogenase activity		PF00248///Aldo/keto reductase family		IPR018170///Aldo/keto reductase, conserved site+++IPR020471///Aldo-keto reductase+++IPR023210///NADP-dependent oxidoreductase domain+++IPR036812///NADP-dependent oxidoreductase domain superfamily	[A0A3B5Y3E4_WHEAT|diamond]RecName: Full=Aldo_ket_red domain-containing protein {ECO:0000259|Pfam:PF00248};
TraesCS1A02G334700	'TraesCS1A02G334700'	mRNA	1.088296779	0.025580121	0.512230577	0.359022165	0.810000018					GO:0016021///integral component of membrane	GO:0004497///monooxygenase activity+++GO:0005506///iron ion binding+++GO:0016705///oxidoreductase activity, acting on paired donors, with incorporation or reduction of molecular oxygen+++GO:0020037///heme binding		PF00067///Cytochrome P450		IPR001128///Cytochrome P450+++IPR002401///Cytochrome P450, E-class, group I+++IPR017972///Cytochrome P450, conserved site+++IPR036396///Cytochrome P450 superfamily	[A0A3B5Y459_WHEAT|diamond]SubName: Full=Uncharacterized protein {ECO:0000313|EnsemblPlants:TraesCS1A02G334700.1};
TraesCS1A02G342600	'TraesCS1A02G342600'	mRNA	1.286044979	0.024998182	-0.940013934	0.02586807	0.174922309					GO:0016021///integral component of membrane	GO:0004674///protein serine/threonine kinase activity+++GO:0005524///ATP binding+++GO:0016787///hydrolase activity		PF07714///Protein tyrosine and serine/threonine kinase+++PF08263///Leucine rich repeat N-terminal domain+++PF13855///Leucine rich repeat		IPR000719///Protein kinase domain+++IPR001245///Serine-threonine/tyrosine-protein kinase, catalytic domain+++IPR001611///Leucine-rich repeat+++IPR003591///Leucine-rich repeat, typical subtype+++IPR008271///Serine/threonine-protein kinase, active site+++IPR011009///Protein kinase-like domain superfamily+++IPR013210///Leucine-rich repeat-containing N-terminal, plant-type+++IPR017441///Protein kinas…	[A0A3B5Y4W1_WHEAT|diamond]RecName: Full=Protein kinase domain-containing protein {ECO:0000259|PROSITE:PS50011};
TraesCS1A02G364000	'TraesCS1A02G364000'	mRNA	1.29001851	1.92E-24	0.627309142	1.37E-51	8.36E-49	03013///Nucleocytoplasmic transport+++03015///mRNA surveillance pathway							PF02987///Late embryogenesis abundant protein		IPR004238///Late embryogenesis abundant protein, LEA_4 subgroup	[A0A3B5Y545_WHEAT|diamond]SubName: Full=Uncharacterized protein {ECO:0000313|EnsemblPlants:TraesCS1A02G364000.1};+++[A0A3B5Y548_WHEAT|diamond]SubName: Full=Uncharacterized protein {ECO:0000313|EnsemblPlants:TraesCS1A02G364000.2};
TraesCS1A02G364100	'TraesCS1A02G364100'	mRNA	2.205945201	1.31E-11	1.598031115	1.11E-14	9.47E-13	03013///Nucleocytoplasmic transport+++03015///mRNA surveillance pathway							PF02987///Late embryogenesis abundant protein		IPR004238///Late embryogenesis abundant protein, LEA_4 subgroup	[A0A3B5Y5L2_WHEAT|diamond]SubName: Full=Uncharacterized protein {ECO:0000313|EnsemblPlants:TraesCS1A02G364100.1};
TraesCS1A02G364400	'TraesCS1A02G364400'	mRNA	1.212378239	0.008345702	0.607454457	0.001795001	0.021916762	04144///Endocytosis+++04145///Phagosome										[A0A3B5Y550_WHEAT|diamond]SubName: Full=Uncharacterized protein {ECO:0000313|EnsemblPlants:TraesCS1A02G364400.1};
TraesCS1A02G372700	'TraesCS1A02G372700'	mRNA	1.541320307	4.09E-07	0.794697718	0.004767586	0.048195133	03013///Nucleocytoplasmic transport+++03015///mRNA surveillance pathway										[A0A3B5Y5E3_WHEAT|diamond]SubName: Full=Uncharacterized protein {ECO:0000313|EnsemblPlants:TraesCS1A02G372700.1};
TraesCS1A02G379200	'TraesCS1A02G379200'	mRNA	4.809019909	0.014689209								GO:0005730///nucleolus	GO:0003723///RNA binding	GO:0000447///endonucleolytic cleavage in ITS1 to separate SSU-rRNA from 5.8S rRNA and LSU-rRNA from tricistronic rRNA transcript (SSU-rRNA, 5.8S rRNA, LSU-rRNA)+++GO:0000472///endonucleolytic cleavage to generate mature 5'-end of SSU-rRNA from (SSU-rRNA, 5.8S rRNA, LSU-rRNA)+++GO:0000480///endonucleolytic cleavage in 5'-ETS of tricistronic rRNA transcript (SSU-rRNA, 5.8S rRNA, LSU-rRNA)+++GO:0034…	PF00076///RNA recognition motif. (a.k.a. RRM, RBD, or RNP domain)		IPR000504///RNA recognition motif domain+++IPR012677///Nucleotide-binding alpha-beta plait domain superfamily+++IPR034353///ABT1/ESF2, RNA recognition motif+++IPR035979///RNA-binding domain superfamily+++IPR039119///ABT1/Esf2	[A0A3B5Y642_WHEAT|diamond]RecName: Full=RRM domain-containing protein {ECO:0000259|PROSITE:PS50102};
TraesCS1A02G383500	'TraesCS1A02G383500'	mRNA	1.012633279	7.19E-16	1.10859088	2.98E-23	5.17E-21	03010///Ribosome	H00237///Diamond-Blackfan anemia			GO:0022625///cytosolic large ribosomal subunit	GO:0003735///structural constituent of ribosome	GO:0002181///cytoplasmic translation+++GO:0042273///ribosomal large subunit biogenesis	PF01247///Ribosomal protein L35Ae		IPR001780///Ribosomal protein L35A+++IPR009000///Translation protein, beta-barrel domain superfamily+++IPR018266///Ribosomal protein L35Ae, conserved site+++IPR038661///Ribosomal protein L35A superfamily	[A0A287GJY3_HORVV|diamond]SubName: Full=Uncharacterized protein {ECO:0000313|EnsemblPlants:HORVU1Hr1G084690.2};
TraesCS1A02G383800	'TraesCS1A02G383800'	mRNA	1.76127041	0.029299209	1.691029127	0.043102361	0.250950586	03013///Nucleocytoplasmic transport+++03015///mRNA surveillance pathway				GO:0005886///plasma membrane+++GO:0016021///integral component of membrane			PF04535///Casparian strip membrane protein domain		IPR006459///Casparian strip membrane protein+++IPR006702///Casparian strip membrane protein domain+++IPR044173///CASP-like protein 1U	[A0A3B5Y6X6_WHEAT|diamond]RecName: Full=CASP-like protein {ECO:0000256|RuleBase:RU361233};
TraesCS1A02G390500	'TraesCS1A02G390500'	mRNA	1.146776764	0.00213668	0.732336122	0.006931586	0.064910579					GO:0016021///integral component of membrane			PF04749///PLAC8 family		IPR006461///PLAC8 motif-containing protein	[A0A3B5Y6G1_WHEAT|diamond]SubName: Full=Uncharacterized protein {ECO:0000313|EnsemblPlants:TraesCS1A02G390500.1};
TraesCS1A02G391200	'TraesCS1A02G391200'	mRNA	-2.100194576	8.46E-04	-1.820047682	3.26E-05	6.96E-04								PF00646///F-box domain		IPR001810///F-box domain+++IPR036047///F-box-like domain superfamily	[A0A3B5Y753_WHEAT|diamond]RecName: Full=F-box domain-containing protein {ECO:0000259|SMART:SM00256};
TraesCS1A02G398200	'TraesCS1A02G398200'	mRNA	-1.684326873	0.001528628	0.823763138	0.037610219	0.227755845					GO:0005576///extracellular region	GO:0090729///toxin activity	GO:0006952///defense response	PF00321///Plant thionin		IPR001010///Thionin+++IPR036391///Thionin-like superfamily	[A0A3B5Y650_WHEAT|diamond]RecName: Full=Acidic protein {ECO:0000256|ARBA:ARBA00017806};
TraesCS1A02G406300	'TraesCS1A02G406300'	mRNA	1.289320053	0.001145562	1.09496586	8.33E-04	0.011606636		H00898///Myopathy with lactic acidosis and sideroblastic anaemia			GO:0005737///cytoplasm+++GO:0005759///mitochondrial matrix	GO:0008198///ferrous iron binding+++GO:0051537///2 iron, 2 sulfur cluster binding+++GO:0051539///4 iron, 4 sulfur cluster binding	GO:0006879///cellular iron ion homeostasis+++GO:0016226///iron-sulfur cluster assembly	PF01592///NifU-like N terminal domain		IPR002871///NIF system FeS cluster assembly, NifU, N-terminal+++IPR011339///ISC system FeS cluster assembly, IscU scaffold	[A0A3B5Y6E8_WHEAT|diamond]RecName: Full=Iron-sulfur cluster assembly protein {ECO:0000256|RuleBase:RU362089};
TraesCS1A02G426000	'TraesCS1A02G426000'	mRNA	5.589426215	8.24E-04	3.943008478	0.010233924	0.087737344	04626///Plant-pathogen interaction					GO:0005524///ATP binding+++GO:0043531///ADP binding	GO:0006952///defense response	PF00931///NB-ARC domain+++PF18052///Rx N-terminal domain		IPR002182///NB-ARC+++IPR027417///P-loop containing nucleoside triphosphate hydrolase+++IPR032675///Leucine-rich repeat domain superfamily+++IPR038005///Virus X resistance protein-like, coiled-coil domain+++IPR041118///Rx, N-terminal	[A0A3B5Y726_WHEAT|diamond]SubName: Full=Uncharacterized protein {ECO:0000313|EnsemblPlants:TraesCS1A02G426000.2};+++[A0A3B5Y8C7_WHEAT|diamond]SubName: Full=Uncharacterized protein {ECO:0000313|EnsemblPlants:TraesCS1A02G426000.1};
TraesCS1A02G430200	'TraesCS1A02G430200'	mRNA	3.006558703	0.016407278	2.849489718	0.012423586	0.10168375		H00820///Bjornstad syndrome+++H01354///Leigh syndrome+++H02007///GRACILE syndrome+++H02086///Mitochondrial complex III deficiency				GO:0005524///ATP binding+++GO:0016887///ATPase activity		PF00004///ATPase family associated with various cellular activities (AAA)+++PF14363///Domain associated at C-terminal with AAA		IPR003593///AAA+ ATPase domain+++IPR003959///ATPase, AAA-type, core+++IPR003960///ATPase, AAA-type, conserved site+++IPR025753///AAA-type ATPase, N-terminal domain+++IPR027417///P-loop containing nucleoside triphosphate hydrolase	[A0A3B5Y7P8_WHEAT|diamond]RecName: Full=AAA domain-containing protein {ECO:0000259|SMART:SM00382};
TraesCS1A02G436900	'TraesCS1A02G436900'	mRNA	7.060500314	7.26E-07				04075///Plant hormone signal transduction									IPR036047///F-box-like domain superfamily	[A0A3B5Y7X5_WHEAT|diamond]SubName: Full=Uncharacterized protein {ECO:0000313|EnsemblPlants:TraesCS1A02G436900.1.cds1};
TraesCS1A02G439800	'TraesCS1A02G439800'	mRNA	1.660917678	1.30E-04	0.289481215	0.202266764	0.630398832					GO:0016021///integral component of membrane						[A0A3B5Y7Y3_WHEAT|diamond]SubName: Full=Uncharacterized protein {ECO:0000313|EnsemblPlants:TraesCS1A02G439800.2};+++[A0A3B5Y808_WHEAT|diamond]SubName: Full=Uncharacterized protein {ECO:0000313|EnsemblPlants:TraesCS1A02G439800.1};
TraesCS1A02G440300	'TraesCS1A02G440300'	mRNA	5.607822405	8.84E-04				04626///Plant-pathogen interaction				GO:0016021///integral component of membrane			PF00560///Leucine Rich Repeat+++PF08263///Leucine rich repeat N-terminal domain+++PF13516///Leucine Rich repeat+++PF13855///Leucine rich repeat		IPR001611///Leucine-rich repeat+++IPR003591///Leucine-rich repeat, typical subtype+++IPR013210///Leucine-rich repeat-containing N-terminal, plant-type+++IPR032675///Leucine-rich repeat domain superfamily	[A0A3B5Y7I5_WHEAT|diamond]RecName: Full=LRRNT_2 domain-containing protein {ECO:0000259|Pfam:PF08263};
TraesCS1B02G000100	'TraesCS1B02G000100'	mRNA	9.130701507	1.62E-12	8.9718348	7.95E-14	6.27E-12		H00096///Defects of toll-like receptor signaling			GO:0016021///integral component of membrane	GO:0043531///ADP binding		PF00931///NB-ARC domain		IPR002182///NB-ARC+++IPR027417///P-loop containing nucleoside triphosphate hydrolase+++IPR032675///Leucine-rich repeat domain superfamily	[A0A3B5YQM2_WHEAT|diamond]RecName: Full=NB-ARC domain-containing protein {ECO:0000259|Pfam:PF00931};
TraesCS1B02G000400	'TraesCS1B02G000400'	mRNA	3.670355497	1.08E-05	3.346659841	9.48E-06	2.31E-04		H00096///Defects of toll-like receptor signaling			GO:0031464///Cul4A-RING E3 ubiquitin ligase complex	GO:0043531///ADP binding	GO:0016567///protein ubiquitination	PF00931///NB-ARC domain		IPR002182///NB-ARC+++IPR027417///P-loop containing nucleoside triphosphate hydrolase+++IPR032675///Leucine-rich repeat domain superfamily	[A0A3B5YQW8_WHEAT|diamond]RecName: Full=NB-ARC domain-containing protein {ECO:0000259|Pfam:PF00931};
TraesCS1B02G000600	'TraesCS1B02G000600'	mRNA	5.104927509	0	5.315505297	0	0	03010///Ribosome				GO:0005762///mitochondrial large ribosomal subunit	GO:0003735///structural constituent of ribosome	GO:0006412///translation	PF00830///Ribosomal L28 family		IPR001383///Ribosomal protein L28+++IPR026569///Ribosomal protein L28/L24+++IPR034704///L28p-like+++IPR037147///Ribosomal protein L28/L24 superfamily	[A0A3B5YQM4_WHEAT|diamond]SubName: Full=Uncharacterized protein {ECO:0000313|EnsemblPlants:TraesCS1B02G000600.1};
TraesCS1B02G000900	'TraesCS1B02G000900'	mRNA	1.28940514	8.07E-05	0.906001109	1.13E-04	0.002094583					GO:0016021///integral component of membrane			PF13639///Ring finger domain		IPR001841///Zinc finger, RING-type+++IPR013083///Zinc finger, RING/FYVE/PHD-type	[A0A3B5YPN3_WHEAT|diamond]RecName: Full=RING-type domain-containing protein {ECO:0000259|PROSITE:PS50089};
TraesCS1B02G001000	'TraesCS1B02G001000'	mRNA	1.135183251	3.57E-06	1.079361462	2.15E-07	7.32E-06		H00269///Primary microcephaly			GO:0005886///plasma membrane						[A0A3B5YPY6_WHEAT|diamond]SubName: Full=Uncharacterized protein {ECO:0000313|EnsemblPlants:TraesCS1B02G001000.2};+++[A0A3B5YQX8_WHEAT|diamond]SubName: Full=Uncharacterized protein {ECO:0000313|EnsemblPlants:TraesCS1B02G001000.1};
TraesCS1B02G001100	'TraesCS1B02G001100'	mRNA	1.715785199	3.94E-19	1.770379383	7.99E-26	1.65E-23	03030///DNA replication+++03420///Nucleotide excision repair+++03430///Mismatch repair+++03440///Homologous recombination									IPR012340///Nucleic acid-binding, OB-fold	[A0A452XHK7_AEGTS|diamond]SubName: Full=Uncharacterized protein {ECO:0000313|EnsemblPlants:AET1Gv20001200.1};
TraesCS1B02G001600	'TraesCS1B02G001600'	mRNA	3.707843547	4.49E-17	2.535261487	5.06E-12	3.37E-10					GO:0009535///chloroplast thylakoid membrane+++GO:0009941///chloroplast envelope					IPR040320///Uncharacterized protein At4g37920-like	[A0A3B5YPZ0_WHEAT|diamond]SubName: Full=Uncharacterized protein {ECO:0000313|EnsemblPlants:TraesCS1B02G001600.1};+++[A0A3B5YQP0_WHEAT|diamond]SubName: Full=Uncharacterized protein {ECO:0000313|EnsemblPlants:TraesCS1B02G001600.2};
TraesCS1B02G001800	'TraesCS1B02G001800'	mRNA	2.106616775	3.26E-31	1.244691128	4.11E-09	1.84E-07		H00624///Progressive familial intrahepatic cholestasis+++H02192///Benign recurrent intrahepatic cholestasis+++H02193///Intrahepatic cholestasis of pregnancy			GO:0005886///plasma membrane+++GO:0016021///integral component of membrane	GO:0000287///magnesium ion binding+++GO:0005524///ATP binding	GO:0015914///phospholipid transport+++GO:0045332///phospholipid translocation	PF16209///Phospholipid-translocating ATPase N-terminal+++PF16212///Phospholipid-translocating P-type ATPase C-terminal		IPR001757///P-type ATPase+++IPR006539///P-type ATPase, subfamily IV+++IPR008250///P-type ATPase, A domain superfamily+++IPR018303///P-type ATPase, phosphorylation site+++IPR023214///HAD superfamily+++IPR023298///P-type ATPase, transmembrane domain superfamily+++IPR023299///P-type ATPase, cytoplasmic domain N+++IPR032630///P-type ATPase, C-terminal+++IPR032631///P-type ATPase, N-terminal+++IPR0364…	[A0A3B5XU17_WHEAT|diamond]RecName: Full=Phospholipid-transporting ATPase {ECO:0000256|RuleBase:RU362033}; EC=7.6.2.1 {ECO:0000256|RuleBase:RU362033};+++[A0A3B5YPP5_WHEAT|diamond]RecName: Full=Phospholipid-transporting ATPase {ECO:0000256|RuleBase:RU362033}; EC=7.6.2.1 {ECO:0000256|RuleBase:RU362033};
TraesCS1B02G002000	'TraesCS1B02G002000'	mRNA	1.117300333	1.52E-17	0.335121075	0.039087032	0.234077126	04139///Mitophagy - yeast	H01861///Chromosome 15q24 microdeletion syndrome			GO:0005634///nucleus	GO:0003714///transcription corepressor activity		PF02671///Paired amphipathic helix repeat+++PF08295///Sin3 family co-repressor+++PF16879///C-terminal domain of Sin3a protein		IPR003822///Paired amphipathic helix+++IPR013194///Histone deacetylase interacting domain+++IPR031693///Sin3, C-terminal+++IPR036600///Paired amphipathic helix superfamily+++IPR039774///Transcriptional regulatory protein Sin3-like	[A0A3B5YPQ6_WHEAT|diamond]RecName: Full=HDAC_interact domain-containing protein {ECO:0000259|SMART:SM00761};+++[A0A3B5YQP5_WHEAT|diamond]RecName: Full=HDAC_interact domain-containing protein {ECO:0000259|SMART:SM00761};
TraesCS1B02G002400	'TraesCS1B02G002400'	mRNA	5.33696113	0.002435779	2.495783667	0.341384964	0.796325479		H00096///Defects of toll-like receptor signaling								IPR027417///P-loop containing nucleoside triphosphate hydrolase+++IPR032675///Leucine-rich repeat domain superfamily	[A0A3B5YQQ0_WHEAT|diamond]SubName: Full=Uncharacterized protein {ECO:0000313|EnsemblPlants:TraesCS1B02G002400.1.cds1};
TraesCS1B02G002500	'TraesCS1B02G002500'	mRNA	5.463646646	0.001393791	4.365667227	0.008232785	0.074123827	04626///Plant-pathogen interaction					GO:0005524///ATP binding+++GO:0043531///ADP binding	GO:0006952///defense response	PF00931///NB-ARC domain+++PF18052///Rx N-terminal domain		IPR002182///NB-ARC+++IPR027417///P-loop containing nucleoside triphosphate hydrolase+++IPR032675///Leucine-rich repeat domain superfamily+++IPR038005///Virus X resistance protein-like, coiled-coil domain+++IPR041118///Rx, N-terminal	[A0A3B5YPR0_WHEAT|diamond]SubName: Full=Uncharacterized protein {ECO:0000313|EnsemblPlants:TraesCS1B02G002500.1};
TraesCS1B02G007900	'TraesCS1B02G007900'	mRNA	3.207559699	2.49E-16	2.447410017	6.51E-06	1.65E-04					GO:0005634///nucleus	GO:0003677///DNA binding+++GO:0046872///metal ion binding		PF00097///Zinc finger, C3HC4 type (RING finger)+++PF02182///SAD/SRA domain+++PF13445///RING-type zinc-finger		IPR001841///Zinc finger, RING-type+++IPR003105///SRA-YDG+++IPR013083///Zinc finger, RING/FYVE/PHD-type+++IPR015947///PUA-like superfamily+++IPR017907///Zinc finger, RING-type, conserved site+++IPR018957///Zinc finger, C3HC4 RING-type+++IPR027370///RING-type zinc-finger, LisH dimerisation motif+++IPR036987///SRA-YDG superfamily	[A0A446JG18_TRITD|diamond]SubName: Full=Uncharacterized protein {ECO:0000313|EMBL:VAH12060.1};
TraesCS1B02G008000	'TraesCS1B02G008000'	mRNA	3.288384729	9.39E-84	2.295172307	8.98E-29	2.16E-26					GO:0005634///nucleus	GO:0003676///nucleic acid binding+++GO:0003723///RNA binding	GO:0000398///mRNA splicing, via spliceosome	PF00076///RNA recognition motif. (a.k.a. RRM, RBD, or RNP domain)+++PF04059///RNA recognition motif 2		IPR000504///RNA recognition motif domain+++IPR007201///Mei2-like, C-terminal RNA recognition motif+++IPR012677///Nucleotide-binding alpha-beta plait domain superfamily+++IPR034453///MEI2-like, RNA recognition motif 1+++IPR034454///MEI2-like, RNA recognition motif 3+++IPR035979///RNA-binding domain superfamily	[A0A3B5XSQ8_WHEAT|diamond]SubName: Full=Uncharacterized protein {ECO:0000313|EnsemblPlants:TraesCS1A02G005800.2};+++[A0A3B5YPW5_WHEAT|diamond]SubName: Full=Uncharacterized protein {ECO:0000313|EnsemblPlants:TraesCS1B02G008000.2};
TraesCS1B02G008200	'TraesCS1B02G008200'	mRNA	4.67375238	1.20E-10	5.457308198	6.27E-07	1.96E-05	04144///Endocytosis				GO:0005771///multivesicular body		GO:0006900///vesicle budding from membrane+++GO:0032511///late endosome to vacuole transport via multivesicular body sorting pathway	PF03357///Snf7		IPR005024///Snf7 family	[A0A3B5YR61_WHEAT|diamond]SubName: Full=Uncharacterized protein {ECO:0000313|EnsemblPlants:TraesCS1B02G008200.1};
TraesCS1B02G010400	'TraesCS1B02G010400'	mRNA	-3.879878711	1.09E-05	1.891201507	4.41E-04	0.006814211		H02483///Basel-Vanagait-Smirin-Yosef syndrome				GO:0045735///nutrient reservoir activity		PF13016///Cys-rich Gliadin N-terminal		IPR001954///Gliadin/LMW glutenin+++IPR016140///Bifunctional inhibitor/plant lipid transfer protein/seed storage helical domain+++IPR036312///Bifunctional inhibitor/plant lipid transfer protein/seed storage helical domain superfamily	[A0A446JG61_TRITD|diamond]RecName: Full=AAI domain-containing protein {ECO:0000259|SMART:SM00499};
TraesCS1B02G010500	'TraesCS1B02G010500'	mRNA	-7.43214179	5.89E-08	1.465758788	0.0051865	0.051527101		H02483///Basel-Vanagait-Smirin-Yosef syndrome				GO:0045735///nutrient reservoir activity		PF13016///Cys-rich Gliadin N-terminal		IPR001954///Gliadin/LMW glutenin+++IPR016140///Bifunctional inhibitor/plant lipid transfer protein/seed storage helical domain+++IPR036312///Bifunctional inhibitor/plant lipid transfer protein/seed storage helical domain superfamily	[A0A446JGF8_TRITD|diamond]RecName: Full=AAI domain-containing protein {ECO:0000259|SMART:SM00499};
TraesCS1B02G010700	'TraesCS1B02G010700'	mRNA	-4.302665737	0.049911174	0.047367639	0.987868506	0.99598913		H02483///Basel-Vanagait-Smirin-Yosef syndrome				GO:0045735///nutrient reservoir activity		PF13016///Cys-rich Gliadin N-terminal		IPR001954///Gliadin/LMW glutenin+++IPR016140///Bifunctional inhibitor/plant lipid transfer protein/seed storage helical domain+++IPR036312///Bifunctional inhibitor/plant lipid transfer protein/seed storage helical domain superfamily	[M7ZAE1_TRIUA|diamond]SubName: Full=Gamma-gliadin {ECO:0000313|EMBL:EMS45054.1}; SubName: Full=Gamma-gliadin protein {ECO:0000313|EMBL:AKB95613.1, ECO:0000313|EnsemblPlants:TRIUR3_27774-P1};
TraesCS1B02G010800	'TraesCS1B02G010800'	mRNA	-6.985231579	7.34E-07	1.979111639	0.002422747	0.027931681		H02483///Basel-Vanagait-Smirin-Yosef syndrome				GO:0045735///nutrient reservoir activity		PF13016///Cys-rich Gliadin N-terminal		IPR001954///Gliadin/LMW glutenin+++IPR016140///Bifunctional inhibitor/plant lipid transfer protein/seed storage helical domain+++IPR036312///Bifunctional inhibitor/plant lipid transfer protein/seed storage helical domain superfamily	[M7ZAE1_TRIUA|diamond]SubName: Full=Gamma-gliadin {ECO:0000313|EMBL:EMS45054.1}; SubName: Full=Gamma-gliadin protein {ECO:0000313|EMBL:AKB95613.1, ECO:0000313|EnsemblPlants:TRIUR3_27774-P1};
TraesCS1B02G011000	'TraesCS1B02G011000'	mRNA	-6.312077968	9.96E-06	1.450403406	0.030629208	0.197665775						GO:0045735///nutrient reservoir activity		PF13016///Cys-rich Gliadin N-terminal		IPR001954///Gliadin/LMW glutenin+++IPR016140///Bifunctional inhibitor/plant lipid transfer protein/seed storage helical domain+++IPR036312///Bifunctional inhibitor/plant lipid transfer protein/seed storage helical domain superfamily	[A0A446JG55_TRITD|diamond]RecName: Full=AAI domain-containing protein {ECO:0000259|SMART:SM00499};
TraesCS1B02G011100	'TraesCS1B02G011100'	mRNA	1.07107576	2.72E-97	1.462160982	1.16E-244	1.14E-240		H00506///Osteogenesis imperfecta				GO:0003755///peptidyl-prolyl cis-trans isomerase activity	GO:0006457///protein folding	PF00160///Cyclophilin type peptidyl-prolyl cis-trans isomerase/CLD		IPR002130///Cyclophilin-type peptidyl-prolyl cis-trans isomerase domain+++IPR020892///Cyclophilin-type peptidyl-prolyl cis-trans isomerase, conserved site+++IPR029000///Cyclophilin-like domain superfamily	[A0A452XIR3_AEGTS|diamond]RecName: Full=Peptidyl-prolyl cis-trans isomerase {ECO:0000256|RuleBase:RU363019}; Short=PPIase {ECO:0000256|RuleBase:RU363019}; EC=5.2.1.8 {ECO:0000256|RuleBase:RU363019};
TraesCS1B02G011300	'TraesCS1B02G011300'	mRNA	-4.622677716	0.023682493	3.400358809	0.034172574	0.213546943						GO:0045735///nutrient reservoir activity		PF13016///Cys-rich Gliadin N-terminal		IPR001954///Gliadin/LMW glutenin+++IPR016140///Bifunctional inhibitor/plant lipid transfer protein/seed storage helical domain+++IPR036312///Bifunctional inhibitor/plant lipid transfer protein/seed storage helical domain superfamily	[A0A3B5YPZ7_WHEAT|diamond]RecName: Full=AAI domain-containing protein {ECO:0000259|SMART:SM00499};
TraesCS1B02G011600	'TraesCS1B02G011600'	mRNA	-6.585866231	1.51E-08	1.820972301	3.25E-06	8.83E-05						GO:0045735///nutrient reservoir activity		PF13016///Cys-rich Gliadin N-terminal	ENOG502R3UM///No_INFO	IPR001954///Gliadin/LMW glutenin+++IPR016140///Bifunctional inhibitor/plant lipid transfer protein/seed storage helical domain+++IPR036312///Bifunctional inhibitor/plant lipid transfer protein/seed storage helical domain superfamily	[T1LG74_TRIUA|diamond]RecName: Full=AAI domain-containing protein {ECO:0000259|Pfam:PF13016};
TraesCS1B02G011700	'TraesCS1B02G011700'	mRNA	-6.110838541	7.58E-05	2.051414675	0.029378101	0.191914584					GO:0016021///integral component of membrane						[A0A251SVY3_HELAN|diamond]SubName: Full=Uncharacterized protein {ECO:0000313|EMBL:OTG02759.1};
TraesCS1B02G011800	'TraesCS1B02G011800'	mRNA	4.399526435	0.002465333	-0.045091907	0.957558424	0.99598913						GO:0005524///ATP binding+++GO:0043531///ADP binding	GO:0006952///defense response	PF00931///NB-ARC domain+++PF18052///Rx N-terminal domain		IPR001611///Leucine-rich repeat+++IPR002182///NB-ARC+++IPR027417///P-loop containing nucleoside triphosphate hydrolase+++IPR032675///Leucine-rich repeat domain superfamily+++IPR038005///Virus X resistance protein-like, coiled-coil domain+++IPR041118///Rx, N-terminal	[A0A3B5XTB0_WHEAT|diamond]SubName: Full=Uncharacterized protein {ECO:0000313|EnsemblPlants:TraesCS1A02G010400.1};
TraesCS1B02G012000	'TraesCS1B02G012000'	mRNA	5.526749478	1.07E-05	7.564638802	9.61E-10	4.73E-08						GO:0005524///ATP binding+++GO:0043531///ADP binding	GO:0006952///defense response	PF00931///NB-ARC domain+++PF18052///Rx N-terminal domain		IPR001611///Leucine-rich repeat+++IPR002182///NB-ARC+++IPR027417///P-loop containing nucleoside triphosphate hydrolase+++IPR032675///Leucine-rich repeat domain superfamily+++IPR038005///Virus X resistance protein-like, coiled-coil domain+++IPR041118///Rx, N-terminal	[A0A3B5XTB0_WHEAT|diamond]SubName: Full=Uncharacterized protein {ECO:0000313|EnsemblPlants:TraesCS1A02G010400.1};
TraesCS1B02G013500	'TraesCS1B02G013500'	mRNA	-6.456520406	4.28E-06	1.9764752	3.03E-04	0.004944294		H02483///Basel-Vanagait-Smirin-Yosef syndrome				GO:0045735///nutrient reservoir activity		PF13016///Cys-rich Gliadin N-terminal	ENOG502R3UM///No_INFO	IPR001954///Gliadin/LMW glutenin+++IPR016140///Bifunctional inhibitor/plant lipid transfer protein/seed storage helical domain+++IPR036312///Bifunctional inhibitor/plant lipid transfer protein/seed storage helical domain superfamily	[T1LG74_TRIUA|diamond]RecName: Full=AAI domain-containing protein {ECO:0000259|Pfam:PF13016};
TraesCS1B02G013900	'TraesCS1B02G013900'	mRNA	1.384815698	3.75E-08	1.274443075	3.12E-09	1.42E-07								PF12796///Ankyrin repeats (3 copies)		IPR002110///Ankyrin repeat+++IPR011990///Tetratricopeptide-like helical domain superfamily+++IPR013026///No_INFO+++IPR019734///Tetratricopeptide repeat+++IPR020683///Domain of unknown function DUF3447+++IPR036770///Ankyrin repeat-containing domain superfamily	[A0A3B5YQB5_WHEAT|diamond]SubName: Full=Uncharacterized protein {ECO:0000313|EnsemblPlants:TraesCS1B02G013900.1};
TraesCS1B02G014000	'TraesCS1B02G014000'	mRNA	9.129011912	1.04E-12	5.832496111	2.24E-30	6.03E-28											[A0A452XGU4_AEGTS|diamond]SubName: Full=Uncharacterized protein {ECO:0000313|EnsemblPlants:AET0Gv20153800.2};
TraesCS1B02G014200	'TraesCS1B02G014200'	mRNA	2.375721153	2.47E-07	-0.869068389	0.171674559	0.582032764		H00269///Primary microcephaly			GO:0048046///apoplast	GO:0030246///carbohydrate binding		PF01419///Jacalin-like lectin domain+++PF03018///Dirigent-like protein		IPR001229///Jacalin-like lectin domain+++IPR004265///Dirigent protein+++IPR033734///Jacalin-like lectin domain, plant+++IPR036404///Jacalin-like lectin domain superfamily	[A0A3B5YQ26_WHEAT|diamond]RecName: Full=Dirigent protein {ECO:0000256|RuleBase:RU363099};
TraesCS1B02G016600	'TraesCS1B02G016600'	mRNA	2.923778112	0.023403599	2.402463217	0.001183541	0.015540613	00380///Tryptophan metabolism		M00936///Melatonin biosynthesis, plants, tryptophan => serotonin => melatonin	R03130///S-adenosyl-L-homocysteine:N-acetylserotonin O-methyltransferase S-Adenosyl-L-methionine + N-Acetylserotonin <=> S-Adenosyl-L-homocysteine + Melatonin		GO:0008171///O-methyltransferase activity+++GO:0008757///S-adenosylmethionine-dependent methyltransferase activity+++GO:0046983///protein dimerization activity	GO:0019438///aromatic compound biosynthetic process+++GO:0032259///methylation	PF00891///O-methyltransferase domain+++PF08100///Dimerisation domain		IPR001077///O-methyltransferase domain+++IPR012967///Plant methyltransferase dimerisation+++IPR016461///O-methyltransferase COMT-type+++IPR029063///S-adenosyl-L-methionine-dependent methyltransferase+++IPR036388///Winged helix-like DNA-binding domain superfamily+++IPR036390///Winged helix DNA-binding domain superfamily	[A0A3B5YQ53_WHEAT|diamond]SubName: Full=Uncharacterized protein {ECO:0000313|EnsemblPlants:TraesCS1B02G016600.1};
TraesCS1B02G016700	'TraesCS1B02G016700'	mRNA	6.558490995	8.81E-06	5.906536088	1.28E-05	3.02E-04					GO:0016020///membrane+++GO:0016021///integral component of membrane	GO:0015297///antiporter activity+++GO:0022857///transmembrane transporter activity+++GO:0042910///xenobiotic transmembrane transporter activity		PF01554///MatE		IPR002528///Multi antimicrobial extrusion protein	[A0A3B6AUZ1_WHEAT|diamond]RecName: Full=Protein DETOXIFICATION {ECO:0000256|RuleBase:RU004914}; AltName: Full=Multidrug and toxic compound extrusion protein {ECO:0000256|RuleBase:RU004914};
TraesCS1B02G016800	'TraesCS1B02G016800'	mRNA	4.602491761	0.009279935	5.762514304	2.62E-05	5.71E-04											[A0A3B5YRE8_WHEAT|diamond]SubName: Full=Uncharacterized protein {ECO:0000313|EnsemblPlants:TraesCS1B02G016800.1};
TraesCS1B02G017700	'TraesCS1B02G017700'	mRNA	1.77520742	1.99E-123	1.78498547	6.08E-140	1.74E-136							GO:0006952///defense response			IPR003614///Knottin, scorpion toxin-like+++IPR008176///Defensin, plant+++IPR036574///Knottin, scorpion toxin-like superfamily	[A0A3B6SN90_WHEAT|diamond]RecName: Full=Knot1 domain-containing protein {ECO:0000259|SMART:SM00505};
TraesCS1B02G017900	'TraesCS1B02G017900'	mRNA	6.089236808	8.70E-05	5.428505208	1.35E-04	0.002440103	04120///Ubiquitin mediated proteolysis+++04141///Protein processing in endoplasmic reticulum	H01891///Autosomal recessive spinocerebellar ataxias			GO:0005737///cytoplasm	GO:0051087///chaperone binding+++GO:0061630///ubiquitin protein ligase activity	GO:0000209///protein polyubiquitination+++GO:0006515///protein quality control for misfolded or incompletely synthesized proteins+++GO:0043161///proteasome-mediated ubiquitin-dependent protein catabolic process+++GO:0045862///positive regulation of proteolysis+++GO:0071218///cellular response to misfolded protein	PF04564///U-box domain		IPR003613///U-box domain+++IPR011990///Tetratricopeptide-like helical domain superfamily+++IPR013026///No_INFO+++IPR013083///Zinc finger, RING/FYVE/PHD-type+++IPR019734///Tetratricopeptide repeat	[A0A3B5YQF1_WHEAT|diamond]SubName: Full=Uncharacterized protein {ECO:0000313|EnsemblPlants:TraesCS1B02G017900.1};
TraesCS1B02G018100	'TraesCS1B02G018100'	mRNA	2.978412718	2.01E-63	3.471225663	7.16E-63	6.67E-60							GO:0006952///defense response			IPR003614///Knottin, scorpion toxin-like+++IPR008176///Defensin, plant+++IPR036574///Knottin, scorpion toxin-like superfamily	[A0A3B5YQ69_WHEAT|diamond]RecName: Full=Knot1 domain-containing protein {ECO:0000259|SMART:SM00505};
TraesCS1B02G018200	'TraesCS1B02G018200'	mRNA	5.904378844	4.34E-16	4.607621652	1.98E-43	1.01E-40	00330///Arginine and proline metabolism		M00133///Polyamine biosynthesis, arginine => agmatine => putrescine => spermidine	R00566///L-arginine carboxy-lyase (agmatine-forming) L-Arginine <=> Agmatine + CO2		GO:0008792///arginine decarboxylase activity	GO:0006527///arginine catabolic process+++GO:0008295///spermidine biosynthetic process+++GO:0033388///putrescine biosynthetic process from arginine	PF02784///Pyridoxal-dependent decarboxylase, pyridoxal binding domain		IPR000183///Ornithine/DAP/Arg decarboxylase+++IPR002985///Arginine decarboxylase+++IPR009006///Alanine racemase/group IV decarboxylase, C-terminal+++IPR022644///Orn/DAP/Arg decarboxylase 2, N-terminal+++IPR022657///Orn/DAP/Arg decarboxylase 2, conserved site+++IPR029066///PLP-binding barrel	[A0A3B5YRG7_WHEAT|diamond]RecName: Full=Arginine decarboxylase {ECO:0000256|ARBA:ARBA00012426, ECO:0000256|RuleBase:RU003740}; EC=4.1.1.19 {ECO:0000256|ARBA:ARBA00012426, ECO:0000256|RuleBase:RU003740};
TraesCS1B02G018600	'TraesCS1B02G018600'	mRNA	7.368831175	1.00E-07	6.828293795	1.83E-07	6.33E-06					GO:0016021///integral component of membrane	GO:0005524///ATP binding	GO:0048544///recognition of pollen	PF00069///Protein kinase domain+++PF00954///S-locus glycoprotein domain+++PF01453///D-mannose binding lectin+++PF08276///PAN-like domain	ENOG502QUMK///No_INFO	IPR000719///Protein kinase domain+++IPR000858///S-locus glycoprotein domain+++IPR001480///Bulb-type lectin domain+++IPR003609///PAN/Apple domain+++IPR008271///Serine/threonine-protein kinase, active site+++IPR011009///Protein kinase-like domain superfamily+++IPR017441///Protein kinase, ATP binding site+++IPR024171///S-receptor-like serine/threonine-protein kinase+++IPR036426///Bulb-type lectin do…	[A0A287EG62_HORVV|diamond]RecName: Full=Receptor-like serine/threonine-protein kinase {ECO:0000256|PIRNR:PIRNR000641}; EC=2.7.11.1 {ECO:0000256|PIRNR:PIRNR000641};
TraesCS1B02G018700	'TraesCS1B02G018700'	mRNA	8.515479036	1.06E-10	7.055882596	2.14E-08	8.68E-07	00592///alpha-Linolenic acid metabolism		M00113///Jasmonic acid biosynthesis	R03401///8-[(1R,2R)-3-oxo-2-{(Z)-pent-2-enyl}cyclopentyl]octanoate:NADP+ 4-oxidoreductase 8-[(1R,2R)-3-Oxo-2-{(Z)-pent-2-enyl}cyclopentyl]octanoate + NADP+ <=> 12-OPDA + NADPH + H+		GO:0010181///FMN binding+++GO:0016491///oxidoreductase activity	GO:0006633///fatty acid biosynthetic process+++GO:0031408///oxylipin biosynthetic process	PF00724///NADH:flavin oxidoreductase / NADH oxidase family		IPR001155///NADH:flavin oxidoreductase/NADH oxidase, N-terminal+++IPR013785///Aldolase-type TIM barrel	[A0A446JH10_TRITD|diamond]RecName: Full=Oxidored_FMN domain-containing protein {ECO:0000259|Pfam:PF00724};
TraesCS1B02G018900	'TraesCS1B02G018900'	mRNA	3.118771753	2.11E-14	4.22526613	3.57E-18	4.23E-16	04144///Endocytosis				GO:0005768///endosome	GO:0003924///GTPase activity+++GO:0005525///GTP binding		PF00071///Ras family		IPR001806///Small GTPase+++IPR005225///Small GTP-binding protein domain+++IPR027417///P-loop containing nucleoside triphosphate hydrolase	[A0A3B5YQF9_WHEAT|diamond]SubName: Full=Uncharacterized protein {ECO:0000313|EnsemblPlants:TraesCS1B02G018900.1};
TraesCS1B02G019100	'TraesCS1B02G019100'	mRNA	3.36191589	9.40E-80	2.518743939	5.52E-33	1.71E-30					GO:0016592///mediator complex	GO:0003712///transcription coregulator activity+++GO:0003924///GTPase activity+++GO:0005525///GTP binding	GO:0006357///regulation of transcription by RNA polymerase II	PF00071///Ras family		IPR001806///Small GTPase+++IPR005225///Small GTP-binding protein domain+++IPR027417///P-loop containing nucleoside triphosphate hydrolase	[A0A3B5YQ77_WHEAT|diamond]SubName: Full=Uncharacterized protein {ECO:0000313|EnsemblPlants:TraesCS1B02G019100.1};+++[A0A3B5YQ78_WHEAT|diamond]SubName: Full=Uncharacterized protein {ECO:0000313|EnsemblPlants:TraesCS1B02G019100.2};
TraesCS1B02G019200	'TraesCS1B02G019200'	mRNA	2.289128835	2.49E-13	1.941281578	5.40E-09	2.36E-07		H00619///Kenny-Caffey syndrome+++H00622///Hypoparathyroidism-retardation-dysmorphism syndrome			GO:0005737///cytoplasm			PF01302///CAP-Gly domain		IPR000938///CAP Gly-rich domain+++IPR001611///Leucine-rich repeat+++IPR003591///Leucine-rich repeat, typical subtype+++IPR029071///Ubiquitin-like domain superfamily+++IPR032675///Leucine-rich repeat domain superfamily+++IPR036859///CAP Gly-rich domain superfamily+++IPR044079///TBCE, ubiquitin-like (Ubl) domain	[A0A3B5YQ82_WHEAT|diamond]SubName: Full=Uncharacterized protein {ECO:0000313|EnsemblPlants:TraesCS1B02G019200.4};+++[A0A3B5YR78_WHEAT|diamond]SubName: Full=Uncharacterized protein {ECO:0000313|EnsemblPlants:TraesCS1B02G019200.3};+++[A0A446JGL1_TRITD|diamond]RecName: Full=Tubulin-folding cofactor E {ECO:0000256|ARBA:ARBA00015656};
TraesCS1B02G019300	'TraesCS1B02G019300'	mRNA	1.711806995	4.85E-05	1.083936578	2.11E-05	4.69E-04											[A0A3B5YQ83_WHEAT|diamond]SubName: Full=Uncharacterized protein {ECO:0000313|EnsemblPlants:TraesCS1B02G019300.1};
TraesCS1B02G019700	'TraesCS1B02G019700'	mRNA	4.667315994	0.028576799	3.236446996	0.139020558	0.518380264	00592///alpha-Linolenic acid metabolism		M00113///Jasmonic acid biosynthesis	R03401///8-[(1R,2R)-3-oxo-2-{(Z)-pent-2-enyl}cyclopentyl]octanoate:NADP+ 4-oxidoreductase 8-[(1R,2R)-3-Oxo-2-{(Z)-pent-2-enyl}cyclopentyl]octanoate + NADP+ <=> 12-OPDA + NADPH + H+		GO:0010181///FMN binding+++GO:0016491///oxidoreductase activity	GO:0006633///fatty acid biosynthetic process+++GO:0031408///oxylipin biosynthetic process	PF00724///NADH:flavin oxidoreductase / NADH oxidase family		IPR001155///NADH:flavin oxidoreductase/NADH oxidase, N-terminal+++IPR013785///Aldolase-type TIM barrel	[A0A452XJN1_AEGTS|diamond]RecName: Full=Oxidored_FMN domain-containing protein {ECO:0000259|Pfam:PF00724};
TraesCS1B02G019800	'TraesCS1B02G019800'	mRNA	4.716809768	0.020343287	4.228178485	0.013682427	0.109631081	00592///alpha-Linolenic acid metabolism		M00113///Jasmonic acid biosynthesis	R03401///8-[(1R,2R)-3-oxo-2-{(Z)-pent-2-enyl}cyclopentyl]octanoate:NADP+ 4-oxidoreductase 8-[(1R,2R)-3-Oxo-2-{(Z)-pent-2-enyl}cyclopentyl]octanoate + NADP+ <=> 12-OPDA + NADPH + H+		GO:0010181///FMN binding+++GO:0016491///oxidoreductase activity	GO:0006633///fatty acid biosynthetic process+++GO:0031408///oxylipin biosynthetic process	PF00724///NADH:flavin oxidoreductase / NADH oxidase family		IPR001155///NADH:flavin oxidoreductase/NADH oxidase, N-terminal+++IPR013785///Aldolase-type TIM barrel	[A0A3B5YQ88_WHEAT|diamond]RecName: Full=Oxidored_FMN domain-containing protein {ECO:0000259|Pfam:PF00724};
TraesCS1B02G019900	'TraesCS1B02G019900'	mRNA	3.998927511	0.009073061	3.708379408	0.048078773	0.27053233					GO:0016021///integral component of membrane			PF01453///D-mannose binding lectin		IPR001480///Bulb-type lectin domain+++IPR036426///Bulb-type lectin domain superfamily	[A0A3B5YRI7_WHEAT|diamond]RecName: Full=Bulb-type lectin domain-containing protein {ECO:0000259|PROSITE:PS50927};
TraesCS1B02G020300	'TraesCS1B02G020300'	mRNA	5.620803824	5.87E-06	6.76399299	1.31E-07	4.65E-06	04626///Plant-pathogen interaction					GO:0005524///ATP binding+++GO:0043531///ADP binding	GO:0006952///defense response	PF00931///NB-ARC domain+++PF18052///Rx N-terminal domain		IPR002182///NB-ARC+++IPR027417///P-loop containing nucleoside triphosphate hydrolase+++IPR032675///Leucine-rich repeat domain superfamily+++IPR038005///Virus X resistance protein-like, coiled-coil domain+++IPR041118///Rx, N-terminal	[A0A3B5YQ93_WHEAT|diamond]SubName: Full=Uncharacterized protein {ECO:0000313|EnsemblPlants:TraesCS1B02G020300.1};
TraesCS1B02G020600	'TraesCS1B02G020600'	mRNA	4.430413917	0.01466782	3.093750427	0.001509968	0.019047181					GO:0016021///integral component of membrane	GO:0004672///protein kinase activity+++GO:0005524///ATP binding+++GO:0030247///polysaccharide binding		PF00069///Protein kinase domain+++PF13947///Wall-associated receptor kinase galacturonan-binding		IPR000719///Protein kinase domain+++IPR008271///Serine/threonine-protein kinase, active site+++IPR011009///Protein kinase-like domain superfamily+++IPR017441///Protein kinase, ATP binding site+++IPR025287///Wall-associated receptor kinase, galacturonan-binding domain	[A0A3B5XUI2_WHEAT|diamond]RecName: Full=Protein kinase domain-containing protein {ECO:0000259|PROSITE:PS50011};
TraesCS1B02G021000	'TraesCS1B02G021000'	mRNA	8.990785533	2.60E-12	6.896916619	8.60E-16	8.19E-14	00380///Tryptophan metabolism		M00936///Melatonin biosynthesis, plants, tryptophan => serotonin => melatonin	R03130///S-adenosyl-L-homocysteine:N-acetylserotonin O-methyltransferase S-Adenosyl-L-methionine + N-Acetylserotonin <=> S-Adenosyl-L-homocysteine + Melatonin		GO:0008171///O-methyltransferase activity+++GO:0008757///S-adenosylmethionine-dependent methyltransferase activity+++GO:0046983///protein dimerization activity	GO:0019438///aromatic compound biosynthetic process+++GO:0032259///methylation	PF00891///O-methyltransferase domain+++PF08100///Dimerisation domain		IPR001077///O-methyltransferase domain+++IPR012967///Plant methyltransferase dimerisation+++IPR016461///O-methyltransferase COMT-type+++IPR029063///S-adenosyl-L-methionine-dependent methyltransferase+++IPR036388///Winged helix-like DNA-binding domain superfamily+++IPR036390///Winged helix DNA-binding domain superfamily	[A0A3B5YQA1_WHEAT|diamond]SubName: Full=Uncharacterized protein {ECO:0000313|EnsemblPlants:TraesCS1B02G021000.2};+++[A0A3B5YQA2_WHEAT|diamond]SubName: Full=Uncharacterized protein {ECO:0000313|EnsemblPlants:TraesCS1B02G021000.1};
TraesCS1B02G021200	'TraesCS1B02G021200'	mRNA	1.365396954	0.004592812	1.871830858	2.22E-04	0.003783352	03013///Nucleocytoplasmic transport+++03015///mRNA surveillance pathway				GO:0005634///nucleus+++GO:0005654///nucleoplasm+++GO:0005737///cytoplasm+++GO:0061574///ASAP complex	GO:0003723///RNA binding	GO:0000398///mRNA splicing, via spliceosome	PF00076///RNA recognition motif. (a.k.a. RRM, RBD, or RNP domain)		IPR000504///RNA recognition motif domain+++IPR012677///Nucleotide-binding alpha-beta plait domain superfamily+++IPR034201///RNPS1, RNA recognition motif+++IPR035979///RNA-binding domain superfamily	[A0A3B5YQI7_WHEAT|diamond]RecName: Full=RRM domain-containing protein {ECO:0000259|PROSITE:PS50102};+++[A0A3B5YRA3_WHEAT|diamond]RecName: Full=RRM domain-containing protein {ECO:0000259|PROSITE:PS50102};
TraesCS1B02G021300	'TraesCS1B02G021300'	mRNA	4.770408335	1.03E-16	3.875869768	2.43E-18	2.92E-16	00564///Glycerophospholipid metabolism+++04070///Phosphatidylinositol signaling system		M00093///Phosphatidylethanolamine (PE) biosynthesis, PA => PS => PE	R01799///CTP:phosphatidate cytidyltransferase CTP + Phosphatidate <=> Diphosphate + CDP-diacylglycerol	GO:0005789///endoplasmic reticulum membrane+++GO:0016021///integral component of membrane	GO:0004605///phosphatidate cytidylyltransferase activity	GO:0016024///CDP-diacylglycerol biosynthetic process		KOG1440///phosphatidate cytidylyltransferase activity	IPR000374///Phosphatidate cytidylyltransferase+++IPR016720///Phosphatidate cytidylyltransferase, eukaryota	[A0A3B5YQA7_WHEAT|diamond]RecName: Full=Phosphatidate cytidylyltransferase {ECO:0000256|ARBA:ARBA00012487}; EC=2.7.7.41 {ECO:0000256|ARBA:ARBA00012487};+++[B6TTP9_MAIZE|diamond]RecName: Full=Phosphatidate cytidylyltransferase {ECO:0000256|ARBA:ARBA00012487, ECO:0000256|PIRNR:PIRNR018269}; EC=2.7.7.41 {ECO:0000256|ARBA:ARBA00012487, ECO:0000256|PIRNR:PIRNR018269};
TraesCS1B02G022100	'TraesCS1B02G022100'	mRNA	2.503526549	0.005754475	1.482651639	0.01161017	0.096694717	04626///Plant-pathogen interaction					GO:0005524///ATP binding+++GO:0043531///ADP binding	GO:0006952///defense response	PF00931///NB-ARC domain+++PF18052///Rx N-terminal domain		IPR002182///NB-ARC+++IPR027417///P-loop containing nucleoside triphosphate hydrolase+++IPR032675///Leucine-rich repeat domain superfamily+++IPR038005///Virus X resistance protein-like, coiled-coil domain+++IPR041118///Rx, N-terminal	[A0A3B5ZP75_WHEAT|diamond]SubName: Full=Uncharacterized protein {ECO:0000313|EnsemblPlants:TraesCS1D02G017600.1.cds1};
TraesCS1B02G022700	'TraesCS1B02G022700'	mRNA	2.241738076	1.11E-17	2.325951109	4.92E-19	6.22E-17					GO:0005667///transcription factor complex+++GO:0031519///PcG protein complex	GO:0000978///RNA polymerase II proximal promoter sequence-specific DNA binding+++GO:0000981///DNA-binding transcription factor activity, RNA polymerase II-specific	GO:0006357///regulation of transcription by RNA polymerase II	PF00096///Zinc finger, C2H2 type		IPR013087///Zinc finger C2H2-type+++IPR036236///Zinc finger C2H2 superfamily	[A0A3B5YQC1_WHEAT|diamond]SubName: Full=Uncharacterized protein {ECO:0000313|EnsemblPlants:TraesCS1B02G022700.1};
TraesCS1B02G022800	'TraesCS1B02G022800'	mRNA	1.372195117	1.34E-62	1.409028244	1.81E-77	2.41E-74	00190///Oxidative phosphorylation+++04145///Phagosome		M00160///V-type ATPase, eukaryotes					PF14547///Hydrophobic seed protein		IPR027923///Hydrophobic seed protein domain+++IPR036312///Bifunctional inhibitor/plant lipid transfer protein/seed storage helical domain superfamily	[A0A498KGM6_MALDO|diamond]RecName: Full=Hydrophob_seed domain-containing protein {ECO:0000259|Pfam:PF14547};
TraesCS1B02G022900	'TraesCS1B02G022900'	mRNA	1.582034563	9.66E-06	1.845430882	4.00E-09	1.79E-07						GO:0003729///mRNA binding		PF00498///FHA domain		IPR000253///Forkhead-associated (FHA) domain+++IPR008984///SMAD/FHA domain superfamily	[A0A3B5YQK3_WHEAT|diamond]RecName: Full=FHA domain-containing protein {ECO:0000259|PROSITE:PS50006};
TraesCS1B02G023000	'TraesCS1B02G023000'	mRNA	6.4574145	4.58E-06	7.173425114	1.18E-08	4.91E-07	04626///Plant-pathogen interaction					GO:0005524///ATP binding+++GO:0043531///ADP binding	GO:0006952///defense response	PF00931///NB-ARC domain+++PF18052///Rx N-terminal domain		IPR002182///NB-ARC+++IPR027417///P-loop containing nucleoside triphosphate hydrolase+++IPR032675///Leucine-rich repeat domain superfamily+++IPR038005///Virus X resistance protein-like, coiled-coil domain+++IPR041118///Rx, N-terminal	[A0A3B5YQC4_WHEAT|diamond]SubName: Full=Uncharacterized protein {ECO:0000313|EnsemblPlants:TraesCS1B02G023000.2};+++[A0A3B5YRC3_WHEAT|diamond]RecName: Full=NB-ARC domain-containing protein {ECO:0000259|Pfam:PF00931};
TraesCS1B02G023800	'TraesCS1B02G023800'	mRNA	6.129355531	7.17E-05	5.991284939	8.19E-06	2.03E-04						GO:0004185///serine-type carboxypeptidase activity+++GO:0016747///transferase activity, transferring acyl groups other than amino-acyl groups	GO:0019748///secondary metabolic process	PF00450///Serine carboxypeptidase		IPR001563///Peptidase S10, serine carboxypeptidase+++IPR029058///Alpha/Beta hydrolase fold+++IPR033124///Serine carboxypeptidases, histidine active site	[A0A3B5YRD3_WHEAT|diamond]SubName: Full=Uncharacterized protein {ECO:0000313|EnsemblPlants:TraesCS1B02G023800.1};
TraesCS1B02G024300	'TraesCS1B02G024300'	mRNA	1.511469887	0.02296997	2.969272874	9.04E-08	3.31E-06					GO:0005634///nucleus			PF08381///Transcription factor regulating root and shoot growth via Pin3		IPR013591///Brevis radix (BRX) domain+++IPR044532///Protein BREVIS RADIX-like	[A0A3B5YQL6_WHEAT|diamond]RecName: Full=BRX domain-containing protein {ECO:0000259|PROSITE:PS51514};
TraesCS1B02G024500	'TraesCS1B02G024500'	mRNA	4.313387626	0	4.002045578	5.16E-264	7.98E-260					GO:0005856///cytoskeleton	GO:0005524///ATP binding		PF00022///Actin	KOG0676///ATP binding	IPR004000///Actin family+++IPR004001///Actin, conserved site+++IPR020902///Actin/actin-like conserved site+++IPR043129///ATPase, nucleotide binding domain	[F2CYY4_HORVV|diamond]SubName: Full=Predicted protein {ECO:0000313|EMBL:BAJ88055.1};
TraesCS1B02G024700	'TraesCS1B02G024700'	mRNA	5.406902196	0.001940441	3.937693103	0.008908391	0.078793554	00562///Inositol phosphate metabolism+++04070///Phosphatidylinositol signaling system			R11680///No_INFO 1-Phosphatidyl-1D-myo-inositol 4-phosphate + H2O <=> 1-Phosphatidyl-D-myo-inositol + Orthophosphate	GO:0005783///endoplasmic reticulum+++GO:0016021///integral component of membrane	GO:0043812///phosphatidylinositol-4-phosphate phosphatase activity	GO:0046856///phosphatidylinositol dephosphorylation	PF02383///SacI homology domain		IPR002013///SAC domain	[A0A287EGR5_HORVV|diamond]RecName: Full=SAC domain-containing protein {ECO:0000259|PROSITE:PS50275};
TraesCS1B02G024900	'TraesCS1B02G024900'	mRNA	8.691916704	3.71E-11	8.816868815	2.35E-13	1.77E-11						GO:0016747///transferase activity, transferring acyl groups other than amino-acyl groups		PF02458///Transferase family		IPR003480///Transferase+++IPR023213///Chloramphenicol acetyltransferase-like domain superfamily	[A0A446JH78_TRITD|diamond]SubName: Full=Uncharacterized protein {ECO:0000313|EMBL:VAH12376.1};
TraesCS1B02G029100	'TraesCS1B02G029100'	mRNA	2.000182976	1.15E-16	1.515382291	1.85E-11	1.16E-09											[A0A3B5YQI0_WHEAT|diamond]SubName: Full=Uncharacterized protein {ECO:0000313|EnsemblPlants:TraesCS1B02G029100.1};
TraesCS1B02G029200	'TraesCS1B02G029200'	mRNA	5.310708266	0.002608068	4.489818256	0.005607848	0.054818506										IPR032675///Leucine-rich repeat domain superfamily	[A0A3B5XTT1_WHEAT|diamond]SubName: Full=Uncharacterized protein {ECO:0000313|EnsemblPlants:TraesCS1A02G023600.1};
TraesCS1B02G030700	'TraesCS1B02G030700'	mRNA	5.377903008	0.001966889	6.659481187	2.12E-07	7.22E-06											[A0A3B5YQT2_WHEAT|diamond]SubName: Full=Uncharacterized protein {ECO:0000313|EnsemblPlants:TraesCS1B02G030700.1};
TraesCS1B02G031100	'TraesCS1B02G031100'	mRNA	2.406806309	1.63E-29	1.909236583	1.91E-19	2.48E-17					GO:0005739///mitochondrion	GO:0003723///RNA binding+++GO:0009982///pseudouridine synthase activity	GO:0006400///tRNA modification+++GO:1990481///mRNA pseudouridine synthesis	PF01509///TruB family pseudouridylate synthase (N terminal domain)+++PF16198///tRNA pseudouridylate synthase B C-terminal domain		IPR002501///Pseudouridine synthase II, N-terminal+++IPR014780///tRNA pseudouridine synthase II, TruB+++IPR020103///Pseudouridine synthase, catalytic domain superfamily+++IPR032819///tRNA pseudouridylate synthase B, C-terminal	[A0A3B5YQT7_WHEAT|diamond]SubName: Full=Uncharacterized protein {ECO:0000313|EnsemblPlants:TraesCS1B02G031100.1};
TraesCS1B02G031500	'TraesCS1B02G031500'	mRNA	2.800579033	4.77E-14	2.85867448	5.73E-12	3.78E-10	03010///Ribosome				GO:0005762///mitochondrial large ribosomal subunit+++GO:0015934///large ribosomal subunit	GO:0003735///structural constituent of ribosome	GO:0006412///translation+++GO:0042255///ribosome assembly	PF00237///Ribosomal protein L22p/L17e		IPR001063///Ribosomal protein L22/L17+++IPR005727///Ribosomal protein L22, bacterial/chloroplast-type+++IPR036394///Ribosomal protein L22/L17 superfamily	[A0A3B5YQL0_WHEAT|diamond]SubName: Full=Uncharacterized protein {ECO:0000313|EnsemblPlants:TraesCS1B02G031500.1};
TraesCS1B02G032500	'TraesCS1B02G032500'	mRNA	2.647500378	0.016679638	0.525989493	0.373815918	0.816661395		H00243///Hyperkalemic distal renal tubular acidosis (RTA type 4)+++H00265///Hereditary sensory and autonomic neuropathy+++H02310///Renal tubular acidosis			GO:0005737///cytoplasm	GO:0004674///protein serine/threonine kinase activity+++GO:0005524///ATP binding	GO:0006468///protein phosphorylation+++GO:0035556///intracellular signal transduction	PF00069///Protein kinase domain+++PF12202///Oxidative-stress-responsive kinase 1 C-terminal domain		IPR000719///Protein kinase domain+++IPR008271///Serine/threonine-protein kinase, active site+++IPR011009///Protein kinase-like domain superfamily+++IPR024678///Serine/threonine-protein kinase OSR1/WNK, CCT domain	[A0A3B5XTK3_WHEAT|diamond]RecName: Full=Non-specific serine/threonine protein kinase {ECO:0000256|ARBA:ARBA00012513}; EC=2.7.11.1 {ECO:0000256|ARBA:ARBA00012513};+++[A0A3B5YQL3_WHEAT|diamond]RecName: Full=Non-specific serine/threonine protein kinase {ECO:0000256|ARBA:ARBA00012513}; EC=2.7.11.1 {ECO:0000256|ARBA:ARBA00012513};
TraesCS1B02G033200	'TraesCS1B02G033200'	mRNA	3.047075683	1.01E-15	2.898730827	2.64E-10	1.40E-08					GO:0005615///extracellular space+++GO:0005764///lysosome	GO:0004197///cysteine-type endopeptidase activity	GO:0051603///proteolysis involved in cellular protein catabolic process	PF00112///Papain family cysteine protease+++PF08246///Cathepsin propeptide inhibitor domain (I29)		IPR000169///Cysteine peptidase, cysteine active site+++IPR000668///Peptidase C1A, papain C-terminal+++IPR013201///Cathepsin propeptide inhibitor domain (I29)+++IPR025660///Cysteine peptidase, histidine active site+++IPR025661///Cysteine peptidase, asparagine active site+++IPR038765///Papain-like cysteine peptidase superfamily+++IPR039417///Papain-like cysteine endopeptidase	[A0A3B5YRN7_WHEAT|diamond]SubName: Full=Uncharacterized protein {ECO:0000313|EnsemblPlants:TraesCS1B02G033200.1};
TraesCS1B02G034000	'TraesCS1B02G034000'	mRNA	6.343717782	2.60E-05	7.377670005	3.73E-09	1.68E-07						GO:0004867///serine-type endopeptidase inhibitor activity	GO:0009611///response to wounding	PF00280///Potato inhibitor I family		IPR000864///Proteinase inhibitor I13, potato inhibitor I+++IPR036354///Proteinase inhibitor I13, potato inhibitor I superfamily	[A0A3B5YQW6_WHEAT|diamond]SubName: Full=Uncharacterized protein {ECO:0000313|EnsemblPlants:TraesCS1B02G034000.1.cds1};
TraesCS1B02G034100	'TraesCS1B02G034100'	mRNA	3.649613267	7.60E-41	5.821454404	5.65E-118	1.21E-114						GO:0004867///serine-type endopeptidase inhibitor activity	GO:0009611///response to wounding	PF00280///Potato inhibitor I family	ENOG502SC2H///No_INFO	IPR000864///Proteinase inhibitor I13, potato inhibitor I+++IPR036354///Proteinase inhibitor I13, potato inhibitor I superfamily	[M7YMD9_TRIUA|diamond]SubName: Full=Subtilisin-chymotrypsin inhibitor-2A {ECO:0000313|EMBL:EMS48066.1, ECO:0000313|EnsemblPlants:TRIUR3_18878-P1};
TraesCS1B02G034200	'TraesCS1B02G034200'	mRNA	1.777136151	0.006516157	2.084876929	1.25E-08	5.20E-07						GO:0004867///serine-type endopeptidase inhibitor activity	GO:0009611///response to wounding	PF00280///Potato inhibitor I family		IPR000864///Proteinase inhibitor I13, potato inhibitor I+++IPR036354///Proteinase inhibitor I13, potato inhibitor I superfamily	[A0A3B5ZMS1_WHEAT|diamond]SubName: Full=Uncharacterized protein {ECO:0000313|EnsemblPlants:TraesCS1D02G027500.1};
TraesCS1B02G034700	'TraesCS1B02G034700'	mRNA	4.260110816	4.05E-07	5.868898173	5.19E-08	1.97E-06	04626///Plant-pathogen interaction					GO:0043531///ADP binding		PF00931///NB-ARC domain		IPR002182///NB-ARC+++IPR027417///P-loop containing nucleoside triphosphate hydrolase+++IPR032675///Leucine-rich repeat domain superfamily	[A0A3B5YQN8_WHEAT|diamond]RecName: Full=NB-ARC domain-containing protein {ECO:0000259|Pfam:PF00931};
TraesCS1B02G035100	'TraesCS1B02G035100'	mRNA	5.699350453	7.95E-139	7.293954747	5.52E-150	1.78E-146						GO:0004867///serine-type endopeptidase inhibitor activity	GO:0009611///response to wounding	PF00280///Potato inhibitor I family	ENOG502SC2H///No_INFO	IPR000864///Proteinase inhibitor I13, potato inhibitor I+++IPR036354///Proteinase inhibitor I13, potato inhibitor I superfamily	[M7YMD9_TRIUA|diamond]SubName: Full=Subtilisin-chymotrypsin inhibitor-2A {ECO:0000313|EMBL:EMS48066.1, ECO:0000313|EnsemblPlants:TRIUR3_18878-P1};
TraesCS1B02G036400	'TraesCS1B02G036400'	mRNA	2.39002544	9.93E-20	1.616228967	3.29E-07	1.08E-05		H00063///Spinocerebellar ataxia (SCA)			GO:0005737///cytoplasm	GO:0003729///mRNA binding	GO:0006417///regulation of translation+++GO:0010608///posttranscriptional regulation of gene expression	PF00806///Pumilio-family RNA binding repeat+++PF07990///Nucleic acid binding protein NABP		IPR001313///Pumilio RNA-binding repeat+++IPR011989///Armadillo-like helical+++IPR012940///Nucleic acid binding NABP+++IPR016024///Armadillo-type fold+++IPR033133///Pumilio homology domain+++IPR033712///Pumilio, RNA binding domain	[A0A3B5XUV6_WHEAT|diamond]RecName: Full=PUM-HD domain-containing protein {ECO:0000259|PROSITE:PS50303};
TraesCS1B02G036500	'TraesCS1B02G036500'	mRNA	1.115821105	1.14E-49	0.564118611	4.55E-10	2.34E-08		H00679///Hypomyelinating leukodystrophy			GO:0016021///integral component of membrane		GO:0006811///ion transport	PF02714///Calcium-dependent channel, 7TM region, putative phosphate+++PF13967///Late exocytosis, associated with Golgi transport +++PF14703///Cytosolic domain of 10TM putative phosphate transporter	KOG1134///ion transport	IPR003864///Calcium-dependent channel, 7TM region, putative phosphate+++IPR027815///10TM putative phosphate transporter, cytosolic domain+++IPR032880///Calcium permeable stress-gated cation channel 1, N-terminal transmembrane domain	[A0A0D9WKK4_9ORYZ|diamond]SubName: Full=Uncharacterized protein {ECO:0000313|EnsemblPlants:LPERR05G23730.3};
TraesCS1B02G036900	'TraesCS1B02G036900'	mRNA	1.825634573	3.57E-05	1.599153987	7.54E-04	0.010704323					GO:0005737///cytoplasm	GO:0061630///ubiquitin protein ligase activity	GO:0016567///protein ubiquitination	PF06547///Protein of unknown function (DUF1117)+++PF13639///Ring finger domain+++PF14369///zinc-ribbon		IPR001841///Zinc finger, RING-type+++IPR010543///Domain of unknown function DUF1117+++IPR013083///Zinc finger, RING/FYVE/PHD-type+++IPR039525///E3 ubiquitin-protein ligase RNF126-like, zinc-ribbon	[A0A3B5YR03_WHEAT|diamond]RecName: Full=RING-type E3 ubiquitin transferase {ECO:0000256|ARBA:ARBA00012483}; EC=2.3.2.27 {ECO:0000256|ARBA:ARBA00012483};
TraesCS1B02G037000	'TraesCS1B02G037000'	mRNA	6.562502293	2.08E-12	8.427287669	3.68E-12	2.48E-10					GO:0016021///integral component of membrane	GO:0015297///antiporter activity+++GO:0042910///xenobiotic transmembrane transporter activity		PF01554///MatE		IPR002528///Multi antimicrobial extrusion protein	[A0A3B5XTP1_WHEAT|diamond]RecName: Full=Protein DETOXIFICATION {ECO:0000256|RuleBase:RU004914}; AltName: Full=Multidrug and toxic compound extrusion protein {ECO:0000256|RuleBase:RU004914};
TraesCS1B02G037100	'TraesCS1B02G037100'	mRNA	1.23670195	1.29E-39	1.48632905	2.10E-61	1.82E-58		H00063///Spinocerebellar ataxia (SCA)+++H01020///Optic atrophy+++H01351///Spastic ataxia				GO:0016491///oxidoreductase activity		PF13460///NAD(P)H-binding		IPR016040///NAD(P)-binding domain+++IPR036291///NAD(P)-binding domain superfamily+++IPR044163///Sanguinarine reductase SARED1-like	[A0A3B5YQR4_WHEAT|diamond]RecName: Full=NAD(P)-bd_dom domain-containing protein {ECO:0000259|Pfam:PF13460};
TraesCS1B02G037600	'TraesCS1B02G037600'	mRNA	1.55183303	3.41E-11	0.911530641	1.70E-04	0.002985891						GO:0003723///RNA binding+++GO:0004386///helicase activity+++GO:0005524///ATP binding+++GO:0016787///hydrolase activity		PF00270///DEAD/DEAH box helicase+++PF00271///Helicase conserved C-terminal domain+++PF13959///Domain of unknown function (DUF4217)	KOG0348///helicase activity	IPR001650///Helicase, C-terminal+++IPR011545///DEAD/DEAH box helicase domain+++IPR014001///Helicase superfamily 1/2, ATP-binding domain+++IPR014014///RNA helicase, DEAD-box type, Q motif+++IPR025313///Domain of unknown function DUF4217+++IPR027417///P-loop containing nucleoside triphosphate hydrolase	[A0A287EI70_HORVV|diamond]SubName: Full=Uncharacterized protein {ECO:0000313|EnsemblPlants:HORVU1Hr1G004510.6};
TraesCS1B02G037700	'TraesCS1B02G037700'	mRNA	1.809972105	1.35E-10	1.512062785	4.48E-10	2.31E-08	00130///Ubiquinone and other terpenoid-quinone biosynthesis+++01240///Biosynthesis of cofactors		M00116///Menaquinone biosynthesis, chorismate (+ polyprenyl-PP) => menaquinol+++M00932///Phylloquinone biosynthesis, chorismate (+ phytyl-PP) => phylloquinol	R07262///1,4-dihydroxy-2-naphthoyl-CoA hydrolase 1,4-Dihydroxy-2-naphthoyl-CoA + H2O <=> 1,4-Dihydroxy-2-naphthoate + CoA	GO:0016021///integral component of membrane			PF07019///EMC6		IPR010742///Respirasome Complex Assembly Factor 1+++IPR029008///ER membrane protein complex subunit 6-like	[A0A3B5YQS7_WHEAT|diamond]SubName: Full=Uncharacterized protein {ECO:0000313|EnsemblPlants:TraesCS1B02G037700.1};
TraesCS1B02G037800	'TraesCS1B02G037800'	mRNA	5.853845244	1.50E-06	4.783756951	2.49E-07	8.38E-06					GO:0000777///condensed chromosome kinetochore+++GO:0005634///nucleus+++GO:0031262///Ndc80 complex		GO:0007049///cell cycle+++GO:0007059///chromosome segregation+++GO:0051301///cell division	PF08234///Chromosome segregation protein Spc25		IPR013255///Chromosome segregation protein Spc25, C-terminal	[A0A3B5YS35_WHEAT|diamond]RecName: Full=Kinetochore protein SPC25 {ECO:0000256|RuleBase:RU367150};
TraesCS1B02G037900	'TraesCS1B02G037900'	mRNA	2.286261608	1.10E-06	2.344675808	1.20E-07	4.29E-06						GO:0004674///protein serine/threonine kinase activity	GO:0006468///protein phosphorylation	PF10494///Serine-threonine protein kinase 19		IPR018865///Serine-threonine protein kinase 19	[A0A3B5YRT8_WHEAT|diamond]SubName: Full=Uncharacterized protein {ECO:0000313|EnsemblPlants:TraesCS1B02G037900.2};
TraesCS1B02G038000	'TraesCS1B02G038000'	mRNA	1.61314323	1.06E-06	1.697812339	6.23E-09	2.70E-07	03010///Ribosome				GO:0005737///cytoplasm+++GO:0009536///plastid+++GO:0015934///large ribosomal subunit	GO:0003723///RNA binding+++GO:0003735///structural constituent of ribosome+++GO:0004672///protein kinase activity	GO:0006412///translation+++GO:0007165///signal transduction	PF00181///Ribosomal Proteins L2, RNA binding domain+++PF03947///Ribosomal Proteins L2, C-terminal domain		IPR002171///Ribosomal protein L2+++IPR005880///Ribosomal protein L2, bacterial/organellar-type+++IPR008991///Translation protein SH3-like domain superfamily+++IPR012340///Nucleic acid-binding, OB-fold+++IPR014722///Ribosomal protein L2, domain 2+++IPR014726///Ribosomal protein L2, domain 3+++IPR022666///Ribosomal Proteins L2, RNA binding domain+++IPR022669///Ribosomal protein L2, C-terminal+++IPR…	[A0A3B5YQS3_WHEAT|diamond]RecName: Full=Ribosomal_L2_C domain-containing protein {ECO:0000259|SMART:SM01382};
TraesCS1B02G038800	'TraesCS1B02G038800'	mRNA	1.166053795	6.43E-05	1.653437062	6.35E-11	3.71E-09						GO:0004674///protein serine/threonine kinase activity+++GO:0005524///ATP binding		PF00069///Protein kinase domain		IPR000719///Protein kinase domain+++IPR008271///Serine/threonine-protein kinase, active site+++IPR011009///Protein kinase-like domain superfamily+++IPR017441///Protein kinase, ATP binding site	[A0A3B5YR25_WHEAT|diamond]RecName: Full=Protein kinase domain-containing protein {ECO:0000259|PROSITE:PS50011};
TraesCS1B02G038900	'TraesCS1B02G038900'	mRNA	3.451243788	0.049870104	2.52884049	0.176769807	0.591116093					GO:0005615///extracellular space+++GO:0005764///lysosome	GO:0004197///cysteine-type endopeptidase activity	GO:0051603///proteolysis involved in cellular protein catabolic process	PF00112///Papain family cysteine protease+++PF08246///Cathepsin propeptide inhibitor domain (I29)		IPR000169///Cysteine peptidase, cysteine active site+++IPR000668///Peptidase C1A, papain C-terminal+++IPR013201///Cathepsin propeptide inhibitor domain (I29)+++IPR025661///Cysteine peptidase, asparagine active site+++IPR038765///Papain-like cysteine peptidase superfamily+++IPR039417///Papain-like cysteine endopeptidase	[A0A3B5YRU6_WHEAT|diamond]SubName: Full=Uncharacterized protein {ECO:0000313|EnsemblPlants:TraesCS1B02G038900.1};
TraesCS1B02G041200	'TraesCS1B02G041200'	mRNA	1.317103915	2.56E-10	1.215615724	2.94E-10	1.55E-08								PF12937///F-box-like		IPR001810///F-box domain+++IPR006553///Leucine-rich repeat, cysteine-containing subtype+++IPR032675///Leucine-rich repeat domain superfamily+++IPR036047///F-box-like domain superfamily	[A0A446JIC5_TRITD|diamond]RecName: Full=F-box domain-containing protein {ECO:0000259|PROSITE:PS50181};
TraesCS1B02G041300	'TraesCS1B02G041300'	mRNA	1.457584758	2.26E-29	1.116679249	8.35E-13	5.98E-11	03013///Nucleocytoplasmic transport				GO:0005643///nuclear pore	GO:0003723///RNA binding+++GO:0043130///ubiquitin binding	GO:0000972///transcription-dependent tethering of RNA polymerase II gene DNA at nuclear periphery+++GO:0006405///RNA export from nucleus	PF00400///WD domain, G-beta repeat	KOG0647///transcription-dependent tethering of RNA polymerase II gene DNA at nuclear periphery	IPR001680///WD40 repeat+++IPR015943///WD40/YVTN repeat-like-containing domain superfamily+++IPR017986///No_INFO+++IPR020472///G-protein beta WD-40 repeat+++IPR036322///WD40-repeat-containing domain superfamily	[A0A287EII4_HORVV|diamond]RecName: Full=WD_REPEATS_REGION domain-containing protein {ECO:0000259|PROSITE:PS50294};
TraesCS1B02G041900	'TraesCS1B02G041900'	mRNA	1.884418002	0.034814628	1.05094558	0.110049798	0.45517412						GO:0003779///actin binding		PF02205///WH2 motif	KOG4462///actin binding	IPR003124///WH2 domain	[I2G747_USTH4|diamond]RecName: Full=WH2 domain-containing protein {ECO:0000259|PROSITE:PS51082};
TraesCS1B02G042000	'TraesCS1B02G042000'	mRNA	1.932579265	0.00765346	2.118094546	1.53E-05	3.53E-04				R11202///[Wnt]-O-(9Z)-hexadec-9-enoyl-L-serine acylhydrolase [Wnt]-O-(9Z)-hexadec-9-enoyl-L-serine + H2O <=> [Wnt]-L-serine + (9Z)-Hexadecenoic acid	GO:0005576///extracellular region+++GO:0009505///plant-type cell wall	GO:0052793///pectin acetylesterase activity	GO:0071555///cell wall organization	PF03283///Pectinacetylesterase		IPR004963///Pectinacetylesterase/NOTUM+++IPR029058///Alpha/Beta hydrolase fold	[A0A3B5YR65_WHEAT|diamond]RecName: Full=Pectin acetylesterase {ECO:0000256|RuleBase:RU363114}; EC=3.1.1.- {ECO:0000256|RuleBase:RU363114};
TraesCS1B02G042200	'TraesCS1B02G042200'	mRNA	2.752785705	2.57E-162	1.798192376	1.40E-42	6.70E-40						GO:0046872///metal ion binding		PF01439///Metallothionein		IPR000347///Metallothionein, family 15, plant	[A0A287EIM4_HORVV|diamond]SubName: Full=Uncharacterized protein {ECO:0000313|EnsemblPlants:HORVU1Hr1G005110.3};
TraesCS1B02G042400	'TraesCS1B02G042400'	mRNA	6.114343581	8.18E-05	4.396723485	0.002824975	0.031662404								PF00646///F-box domain		IPR001810///F-box domain+++IPR011043///Galactose oxidase/kelch, beta-propeller+++IPR036047///F-box-like domain superfamily	[A0A3B5YS85_WHEAT|diamond]RecName: Full=F-box domain-containing protein {ECO:0000259|Pfam:PF00646};
TraesCS1B02G043200	'TraesCS1B02G043200'	mRNA	3.429579789	5.39E-09	3.111203069	8.77E-05	0.001673093					GO:0005737///cytoplasm+++GO:0015629///actin cytoskeleton	GO:0016985///mannan endo-1,4-beta-mannosidase activity+++GO:0051015///actin filament binding	GO:0005975///carbohydrate metabolic process+++GO:0007163///establishment or maintenance of cell polarity+++GO:0016477///cell migration+++GO:0051017///actin filament bundle assembly	PF00150///Cellulase (glycosyl hydrolase family 5)		IPR001547///Glycoside hydrolase, family 5+++IPR008999///Actin-crosslinking+++IPR010431///Fascin+++IPR017853///Glycoside hydrolase superfamily+++IPR018087///Glycoside hydrolase, family 5, conserved site	[A0A3B5YQX5_WHEAT|diamond]RecName: Full=Mannan endo-1,4-beta-mannosidase {ECO:0000256|ARBA:ARBA00012706}; EC=3.2.1.78 {ECO:0000256|ARBA:ARBA00012706};
TraesCS1B02G043600	'TraesCS1B02G043600'	mRNA	7.204642612	2.58E-07	7.531261195	1.40E-09	6.73E-08											[A0A446JHZ5_TRITD|diamond]SubName: Full=Uncharacterized protein {ECO:0000313|EMBL:VAH12701.1};
TraesCS1B02G043900	'TraesCS1B02G043900'	mRNA	5.922883568	2.39E-04	6.788280474	1.25E-07	4.44E-06											[A0A446JHZ5_TRITD|diamond]SubName: Full=Uncharacterized protein {ECO:0000313|EMBL:VAH12701.1};
TraesCS1B02G044200	'TraesCS1B02G044200'	mRNA	3.377592229	6.21E-14	1.676151002	6.33E-04	0.009264965						GO:0043531///ADP binding		PF00931///NB-ARC domain		IPR002182///NB-ARC+++IPR027417///P-loop containing nucleoside triphosphate hydrolase+++IPR032675///Leucine-rich repeat domain superfamily	[A0A3B5YQY5_WHEAT|diamond]RecName: Full=NB-ARC domain-containing protein {ECO:0000259|Pfam:PF00931};+++[A0A3B5YQZ4_WHEAT|diamond]RecName: Full=NB-ARC domain-containing protein {ECO:0000259|Pfam:PF00931};
TraesCS1B02G044300	'TraesCS1B02G044300'	mRNA	6.001447614	1.34E-04	6.79034975	1.14E-07	4.08E-06											[A0A3B5YSA5_WHEAT|diamond]SubName: Full=Uncharacterized protein {ECO:0000313|EnsemblPlants:TraesCS1B02G044300.1};
TraesCS1B02G044400	'TraesCS1B02G044400'	mRNA	6.491679937	1.44E-05	6.928046943	4.96E-08	1.90E-06											[A0A3B5YR88_WHEAT|diamond]SubName: Full=Uncharacterized protein {ECO:0000313|EnsemblPlants:TraesCS1B02G044400.1};
TraesCS1B02G044500	'TraesCS1B02G044500'	mRNA	8.513269657	9.66E-11	7.459771647	1.89E-09	8.98E-08										IPR011009///Protein kinase-like domain superfamily	[A0A3B5YQZ0_WHEAT|diamond]SubName: Full=Uncharacterized protein {ECO:0000313|EnsemblPlants:TraesCS1B02G044500.1};+++[A0A3B5YQZ9_WHEAT|diamond]SubName: Full=Uncharacterized protein {ECO:0000313|EnsemblPlants:TraesCS1B02G044500.2};
TraesCS1B02G045100	'TraesCS1B02G045100'	mRNA	4.255862626	0.029259337	1.625536161	0.336677074	0.794506871											[A0A3B5YS20_WHEAT|diamond]SubName: Full=Uncharacterized protein {ECO:0000313|EnsemblPlants:TraesCS1B02G045100.1.cds1};
TraesCS1B02G045700	'TraesCS1B02G045700'	mRNA	3.868757503	1.53E-218	4.070460971	2.16E-251	2.79E-247											[A0A452XNC2_AEGTS|diamond]SubName: Full=Uncharacterized protein {ECO:0000313|EnsemblPlants:AET1Gv20078100.2};
TraesCS1B02G045800	'TraesCS1B02G045800'	mRNA	5.181240571	0.005312859	4.361769484	0.008031472	0.072743341	04626///Plant-pathogen interaction					GO:0005524///ATP binding+++GO:0043531///ADP binding	GO:0006952///defense response	PF00931///NB-ARC domain+++PF18052///Rx N-terminal domain		IPR002182///NB-ARC+++IPR027417///P-loop containing nucleoside triphosphate hydrolase+++IPR032675///Leucine-rich repeat domain superfamily+++IPR038005///Virus X resistance protein-like, coiled-coil domain+++IPR041118///Rx, N-terminal	[A0A3B5YR05_WHEAT|diamond]SubName: Full=Uncharacterized protein {ECO:0000313|EnsemblPlants:TraesCS1B02G045900.1};+++[A0A3B5YRA2_WHEAT|diamond]SubName: Full=Uncharacterized protein {ECO:0000313|EnsemblPlants:TraesCS1B02G045800.1};
TraesCS1B02G046200	'TraesCS1B02G046200'	mRNA	1.348800324	2.70E-16	1.423285838	3.09E-20	4.34E-18					GO:0009570///chloroplast stroma	GO:0005504///fatty acid binding+++GO:0016872///intramolecular lyase activity	GO:0006631///fatty acid metabolic process	PF02431///Chalcone-flavanone isomerase		IPR016087///Chalcone isomerase+++IPR016088///Chalcone isomerase, 3-layer sandwich+++IPR036298///Chalcone isomerase superfamily	[A0A3B5YSC4_WHEAT|diamond]RecName: Full=Chalcone-flavonone isomerase family protein {ECO:0000256|RuleBase:RU361158};
TraesCS1B02G046500	'TraesCS1B02G046500'	mRNA	4.298809874	0.022106334	3.118250604	0.06520875	0.330372482	04626///Plant-pathogen interaction					GO:0005524///ATP binding+++GO:0043531///ADP binding	GO:0006952///defense response	PF00931///NB-ARC domain+++PF18052///Rx N-terminal domain		IPR002182///NB-ARC+++IPR027417///P-loop containing nucleoside triphosphate hydrolase+++IPR032675///Leucine-rich repeat domain superfamily+++IPR038005///Virus X resistance protein-like, coiled-coil domain+++IPR041118///Rx, N-terminal	[A0A3B5XV37_WHEAT|diamond]SubName: Full=Uncharacterized protein {ECO:0000313|EnsemblPlants:TraesCS1A02G035900.1};
TraesCS1B02G046800	'TraesCS1B02G046800'	mRNA	8.510729797	9.47E-11	6.991527027	3.10E-08	1.22E-06								PF08268///F-box associated domain		IPR013187///F-box associated domain, type 3+++IPR017451///F-box associated interaction domain+++IPR036047///F-box-like domain superfamily	[A0A3B5YRB2_WHEAT|diamond]RecName: Full=FBA_3 domain-containing protein {ECO:0000259|Pfam:PF08268};
TraesCS1B02G047000	'TraesCS1B02G047000'	mRNA	2.468251769	2.31E-12	1.749501359	2.58E-06	7.13E-05					GO:0000139///Golgi membrane+++GO:0016021///integral component of membrane	GO:0016758///transferase activity, transferring hexosyl groups+++GO:0030246///carbohydrate binding	GO:0006486///protein glycosylation	PF00337///Galactoside-binding lectin+++PF01762///Galactosyltransferase	KOG2287///galactosyltransferase activity	IPR001079///Galectin, carbohydrate recognition domain+++IPR002659///Glycosyl transferase, family 31+++IPR013320///Concanavalin A-like lectin/glucanase domain superfamily+++IPR029044///Nucleotide-diphospho-sugar transferases	[A0A287EJ39_HORVV|diamond]RecName: Full=Galectin domain-containing protein {ECO:0000259|PROSITE:PS51304};
TraesCS1B02G047400	'TraesCS1B02G047400'	mRNA	6.743493827	3.27E-06	3.749830245	0.002490767	0.028558312	00904///Diterpenoid biosynthesis			R08916///3beta-hydroxy-9beta-pimara-7,15-diene-19,6beta-olide:NAD+ oxidoreductase 3beta-Hydroxy-9beta-pimara-7,15-diene-19,6beta-olide + NAD+ <=> Momilactone A + NADH + H++++R08917///3beta-hydroxy-9beta-pimara-7,15-diene-19,6beta-olide:NADP+ oxidoreductase 3beta-Hydroxy-9beta-pimara-7,15-diene-19,6beta-olide + NADP+ <=> Momilactone A + NADPH + H+		GO:0016491///oxidoreductase activity				IPR002347///Short-chain dehydrogenase/reductase SDR+++IPR036291///NAD(P)-binding domain superfamily	[A0A3B5YR28_WHEAT|diamond]SubName: Full=Uncharacterized protein {ECO:0000313|EnsemblPlants:TraesCS1B02G047400.1};
TraesCS1B02G047600	'TraesCS1B02G047600'	mRNA	6.539426863	1.08E-153	4.448177764	2.52E-77	3.30E-74					GO:0016021///integral component of membrane			PF05512///AWPM-19-like family	ENOG502RXK5///No_INFO	IPR008390///AWPM-19-like	[A0A0D3G714_9ORYZ|diamond]SubName: Full=Uncharacterized protein {ECO:0000313|EnsemblPlants:OBART05G14590.1};
TraesCS1B02G047700	'TraesCS1B02G047700'	mRNA	6.544330031	9.46E-06	5.808031029	2.40E-05	5.26E-04					GO:0009507///chloroplast	GO:0003690///double-stranded DNA binding	GO:0006353///DNA-templated transcription, termination+++GO:0006355///regulation of transcription, DNA-templated+++GO:0009658///chloroplast organization+++GO:0032502///developmental process	PF02536///mTERF		IPR003690///Transcription termination factor, mitochondrial/chloroplastic+++IPR038538///MTERF superfamily, mitochondrial/chloroplastic	[A0A3B5YS44_WHEAT|diamond]SubName: Full=Uncharacterized protein {ECO:0000313|EnsemblPlants:TraesCS1B02G047700.1};
TraesCS1B02G047800	'TraesCS1B02G047800'	mRNA	3.940919902	0.012767792	2.095045662	0.004698343	0.047625934					GO:0005576///extracellular region		GO:0006952///defense response	PF00314///Thaumatin family		IPR001938///Thaumatin family+++IPR037176///Osmotin/thaumatin-like superfamily	[A0A3B5YR23_WHEAT|diamond]SubName: Full=Uncharacterized protein {ECO:0000313|EnsemblPlants:TraesCS1B02G047800.1.cds1};
TraesCS1B02G047900	'TraesCS1B02G047900'	mRNA	1.042994849	0.022828713	0.498694439	0.184322535	0.604208515					GO:0009941///chloroplast envelope+++GO:0016021///integral component of membrane	GO:0015299///solute:proton antiporter activity		PF00999///Sodium/hydrogen exchanger family	KOG1650///solute:proton antiporter activity	IPR006153///Cation/H+ exchanger+++IPR038770///Sodium/solute symporter superfamily	[A0A0E0DL32_9ORYZ|diamond]RecName: Full=Na_H_Exchanger domain-containing protein {ECO:0000259|Pfam:PF00999};
TraesCS1B02G048300	'TraesCS1B02G048300'	mRNA	3.472348348	0.047860229	-0.558988391	0.700396337	0.951611312	00360///Phenylalanine metabolism+++00940///Phenylpropanoid biosynthesis		M00039///Monolignol biosynthesis, phenylalanine/tyrosine => monolignol+++M00137///Flavanone biosynthesis, phenylalanine => naringenin	R00697///L-phenylalanine ammonia-lyase (trans-cinnamate-forming) L-Phenylalanine <=> trans-Cinnamate + Ammonia	GO:0005737///cytoplasm	GO:0045548///phenylalanine ammonia-lyase activity	GO:0006559///L-phenylalanine catabolic process+++GO:0009800///cinnamic acid biosynthetic process	PF00221///Aromatic amino acid lyase		IPR001106///Aromatic amino acid lyase+++IPR005922///Phenylalanine ammonia-lyase+++IPR008948///L-Aspartase-like+++IPR022313///Phenylalanine/histidine ammonia-lyases, active site+++IPR023144///Phenylalanine ammonia-lyase, shielding domain superfamily+++IPR024083///Fumarase/histidase, N-terminal	[A0A446IJ56_TRITD|diamond]RecName: Full=Phenylalanine ammonia-lyase {ECO:0000256|RuleBase:RU003955}; EC=4.3.1.24 {ECO:0000256|RuleBase:RU003955};
TraesCS1B02G048500	'TraesCS1B02G048500'	mRNA	4.561840672	0.032527551	0.092728109	0.969967105	0.99598913	00360///Phenylalanine metabolism+++00940///Phenylpropanoid biosynthesis		M00039///Monolignol biosynthesis, phenylalanine/tyrosine => monolignol+++M00137///Flavanone biosynthesis, phenylalanine => naringenin	R00697///L-phenylalanine ammonia-lyase (trans-cinnamate-forming) L-Phenylalanine <=> trans-Cinnamate + Ammonia	GO:0005737///cytoplasm	GO:0045548///phenylalanine ammonia-lyase activity	GO:0006559///L-phenylalanine catabolic process+++GO:0009800///cinnamic acid biosynthetic process	PF00221///Aromatic amino acid lyase		IPR001106///Aromatic amino acid lyase+++IPR005922///Phenylalanine ammonia-lyase+++IPR008948///L-Aspartase-like+++IPR022313///Phenylalanine/histidine ammonia-lyases, active site+++IPR023144///Phenylalanine ammonia-lyase, shielding domain superfamily+++IPR024083///Fumarase/histidase, N-terminal	[A0A3B5YRC6_WHEAT|diamond]RecName: Full=Phenylalanine ammonia-lyase {ECO:0000256|RuleBase:RU003955}; EC=4.3.1.24 {ECO:0000256|RuleBase:RU003955};+++[A0A446IJ56_TRITD|diamond]RecName: Full=Phenylalanine ammonia-lyase {ECO:0000256|RuleBase:RU003955}; EC=4.3.1.24 {ECO:0000256|RuleBase:RU003955};
TraesCS1B02G048800	'TraesCS1B02G048800'	mRNA	3.21521055	2.43E-26	2.436999528	3.29E-15	2.97E-13											[A0A3B5YRD4_WHEAT|diamond]SubName: Full=Uncharacterized protein {ECO:0000313|EnsemblPlants:TraesCS1B02G048800.1};
TraesCS1B02G048900	'TraesCS1B02G048900'	mRNA	1.231581559	3.89E-42	1.238696958	1.37E-37	5.50E-35					GO:0000786///nucleosome+++GO:0005634///nucleus	GO:0003677///DNA binding+++GO:0046982///protein heterodimerization activity		PF00125///Core histone H2A/H2B/H3/H4+++PF16211///C-terminus of histone H2A		IPR002119///Histone H2A+++IPR007125///Histone H2A/H2B/H3+++IPR009072///Histone-fold+++IPR032454///Histone H2A, C-terminal domain+++IPR032458///Histone H2A conserved site	[A0A452XNS8_AEGTS|diamond]RecName: Full=Histone H2A {ECO:0000256|RuleBase:RU003767};
TraesCS1B02G049100	'TraesCS1B02G049100'	mRNA	3.241832539	1.95E-101	3.17876326	1.47E-235	1.26E-231					GO:0000786///nucleosome+++GO:0005634///nucleus	GO:0003677///DNA binding+++GO:0046982///protein heterodimerization activity	GO:0006342///chromatin silencing	PF00125///Core histone H2A/H2B/H3/H4+++PF16211///C-terminus of histone H2A		IPR002119///Histone H2A+++IPR007125///Histone H2A/H2B/H3+++IPR009072///Histone-fold+++IPR032454///Histone H2A, C-terminal domain+++IPR032458///Histone H2A conserved site	[A0A3B5YR45_WHEAT|diamond]RecName: Full=Histone H2A {ECO:0000256|RuleBase:RU003767};
TraesCS1B02G049200	'TraesCS1B02G049200'	mRNA	3.479571636	3.07E-37	2.410616224	7.64E-14	6.06E-12	00190///Oxidative phosphorylation				GO:0005737///cytoplasm	GO:0000287///magnesium ion binding+++GO:0004427///inorganic diphosphatase activity	GO:0006796///phosphate-containing compound metabolic process	PF00719///Inorganic pyrophosphatase	KOG1626///inorganic diphosphatase activity	IPR008162///Inorganic pyrophosphatase+++IPR036649///Inorganic pyrophosphatase superfamily	[A0A287EJ80_HORVV|diamond]RecName: Full=Inorganic diphosphatase {ECO:0000256|ARBA:ARBA00012146}; EC=3.6.1.1 {ECO:0000256|ARBA:ARBA00012146};
TraesCS1B02G050200	'TraesCS1B02G050200'	mRNA	3.483291305	3.39E-100	3.447749419	1.00E-54	7.22E-52						GO:0016740///transferase activity		PF00023///Ankyrin repeat+++PF12796///Ankyrin repeats (3 copies)+++PF13606///Ankyrin repeat		IPR001841///Zinc finger, RING-type+++IPR002110///Ankyrin repeat+++IPR013083///Zinc finger, RING/FYVE/PHD-type+++IPR020683///Domain of unknown function DUF3447+++IPR036770///Ankyrin repeat-containing domain superfamily	[A0A3B5YR59_WHEAT|diamond]SubName: Full=Uncharacterized protein {ECO:0000313|EnsemblPlants:TraesCS1B02G050200.1};+++[A0A3B5YRF6_WHEAT|diamond]SubName: Full=Uncharacterized protein {ECO:0000313|EnsemblPlants:TraesCS1B02G050200.3};+++[A0A3B5YSH2_WHEAT|diamond]SubName: Full=Uncharacterized protein {ECO:0000313|EnsemblPlants:TraesCS1B02G050200.2};
TraesCS1B02G050400	'TraesCS1B02G050400'	mRNA	4.679846418	0.025337039	4.60252147	0.004797591	0.048428799	00564///Glycerophospholipid metabolism+++00565///Ether lipid metabolism+++04144///Endocytosis	H02375///Cardiac valvular defect, developmental		R01310///phosphatidylcholine phosphatidohydrolase Phosphatidylcholine + H2O <=> Phosphatidate + Choline+++R02051///phosphatidylethanolamine phosphatidohydrolase Phosphatidylethanolamine + H2O <=> Ethanolamine + Phosphatidate+++R07385///No_INFO O-1-Alk-1-enyl-2-acyl-sn-glycero-3-phosphoethanolamine + H2O <=> 2-Acyl-1-(1-alkenyl)-sn-glycero-3-phosphate + Ethanolamine	GO:0005886///plasma membrane	GO:0004630///phospholipase D activity+++GO:0005509///calcium ion binding+++GO:0070290///N-acylphosphatidylethanolamine-specific phospholipase D activity	GO:0009395///phospholipid catabolic process+++GO:0046470///phosphatidylcholine metabolic process	PF00168///C2 domain+++PF00614///Phospholipase D Active site motif+++PF12357///Phospholipase D C terminal		IPR000008///C2 domain+++IPR001736///Phospholipase D/Transphosphatidylase+++IPR011402///Phospholipase D, plant+++IPR015679///Phospholipase D family+++IPR024632///Phospholipase D, C-terminal+++IPR035892///C2 domain superfamily	[A0A3B5YR57_WHEAT|diamond]RecName: Full=Phospholipase D {ECO:0000256|ARBA:ARBA00012027, ECO:0000256|PIRNR:PIRNR036470}; EC=3.1.4.4 {ECO:0000256|ARBA:ARBA00012027, ECO:0000256|PIRNR:PIRNR036470};
TraesCS1B02G050600	'TraesCS1B02G050600'	mRNA	7.634353643	2.22E-08	7.687307878	4.93E-10	2.52E-08						GO:0004806///triglyceride lipase activity+++GO:0008374///O-acyltransferase activity	GO:0006629///lipid metabolic process	PF02450///Lecithin:cholesterol acyltransferase		IPR003386///Lecithin:cholesterol/phospholipid:diacylglycerol acyltransferase+++IPR029058///Alpha/Beta hydrolase fold	[A0A3B5YSH6_WHEAT|diamond]SubName: Full=Uncharacterized protein {ECO:0000313|EnsemblPlants:TraesCS1B02G050600.1};
TraesCS1B02G051100	'TraesCS1B02G051100'	mRNA	1.732841324	0.004588951	1.691286264	0.00388728	0.040883864	03013///Nucleocytoplasmic transport									IPR015943///WD40/YVTN repeat-like-containing domain superfamily+++IPR036322///WD40-repeat-containing domain superfamily	[A0A3B5ZN38_WHEAT|diamond]SubName: Full=Uncharacterized protein {ECO:0000313|EnsemblPlants:TraesCS1D02G036300.1};
TraesCS1B02G051600	'TraesCS1B02G051600'	mRNA	4.50659282	1.02E-36	3.562977878	3.15E-29	7.76E-27					GO:0005634///nucleus	GO:0003677///DNA binding		PF02362///B3 DNA binding domain		IPR003340///B3 DNA binding domain+++IPR015300///DNA-binding pseudobarrel domain superfamily	[A0A3B5YR68_WHEAT|diamond]RecName: Full=TF-B3 domain-containing protein {ECO:0000259|PROSITE:PS50863};+++[A0A3B5YR72_WHEAT|diamond]SubName: Full=Uncharacterized protein {ECO:0000313|EnsemblPlants:TraesCS1B02G051600.6};+++[A0A3B5YR75_WHEAT|diamond]RecName: Full=TF-B3 domain-containing protein {ECO:0000259|PROSITE:PS50863};+++[A0A3B5YS92_WHEAT|diamond]SubName: Full=Uncharacterized protein {ECO:0000…
TraesCS1B02G051700	'TraesCS1B02G051700'	mRNA	1.727437363	5.56E-24	0.775936451	1.12E-05	2.68E-04	00190///Oxidative phosphorylation+++00860///Porphyrin metabolism+++01240///Biosynthesis of cofactors	H01354///Leigh syndrome+++H01368///Cytochrome c oxidase (COX) deficiency	M00154///Cytochrome c oxidase	R07411///(2E,6E)-farnesyl-diphosphate:protoheme IX farnesyltranstransferase Heme + H2O + trans,trans-Farnesyl diphosphate <=> Heme O + Diphosphate	GO:0005634///nucleus	GO:0004519///endonuclease activity		PF17942///Morc6 ribosomal protein S5 domain 2-like		IPR036890///Histidine kinase/HSP90-like ATPase superfamily+++IPR041006///Morc, S5 domain 2-like	[A0A3B5YR80_WHEAT|diamond]RecName: Full=Morc6_S5 domain-containing protein {ECO:0000259|Pfam:PF17942};+++[A0A3B5YSJ0_WHEAT|diamond]RecName: Full=Morc6_S5 domain-containing protein {ECO:0000259|Pfam:PF17942};
TraesCS1B02G052400	'TraesCS1B02G052400'	mRNA	3.901051909	1.14E-22	3.425653987	1.47E-17	1.65E-15								PF04063///Domain of unknown function (DUF383)		IPR007205///Protein HGH1 N-terminal+++IPR011989///Armadillo-like helical+++IPR016024///Armadillo-type fold+++IPR039717///Protein Hgh1	[A0A3B5YR83_WHEAT|diamond]RecName: Full=Protein HGH1 homolog {ECO:0000256|ARBA:ARBA00014076};+++[A0A3B5YR91_WHEAT|diamond]RecName: Full=Protein HGH1 homolog {ECO:0000256|ARBA:ARBA00014076};
TraesCS1B02G053400	'TraesCS1B02G053400'	mRNA	1.109038683	0.004704613	0.731880234	0.03663508	0.223725748		H00791///Disseminated superficial actinic porokeratosis (DSAP)				GO:0003723///RNA binding+++GO:0008270///zinc ion binding		PF00076///RNA recognition motif. (a.k.a. RRM, RBD, or RNP domain)+++PF00098///Zinc knuckle		IPR000504///RNA recognition motif domain+++IPR001878///Zinc finger, CCHC-type+++IPR012677///Nucleotide-binding alpha-beta plait domain superfamily+++IPR034361///PHIP1, RNA recognition motif 1+++IPR034362///PHIP1, RNA recognition motif 2+++IPR035979///RNA-binding domain superfamily+++IPR036875///Zinc finger, CCHC-type superfamily	[A0A3B5XTT0_WHEAT|diamond]SubName: Full=Uncharacterized protein {ECO:0000313|EnsemblPlants:TraesCS1A02G040400.1};
TraesCS1B02G053500	'TraesCS1B02G053500'	mRNA	2.647937988	6.02E-07	4.396667727	2.21E-12	1.53E-10		H00791///Disseminated superficial actinic porokeratosis (DSAP)									[R1EW01_EMIHU|diamond]SubName: Full=Uncharacterized protein {ECO:0000313|EMBL:EOD30800.1, ECO:0000313|EnsemblProtists:EOD30800};
TraesCS1B02G053600	'TraesCS1B02G053600'	mRNA	2.547729179	1.65E-160	2.180625139	6.11E-113	1.18E-109	00010///Glycolysis / Gluconeogenesis+++00030///Pentose phosphate pathway+++00500///Starch and sucrose metabolism+++00520///Amino sugar and nucleotide sugar metabolism+++01200///Carbon metabolism+++01250///Biosynthesis of nucleotide sugars	H00664///Anemia due to disorders of glycolytic enzymes	M00001///Glycolysis (Embden-Meyerhof pathway), glucose => pyruvate+++M00004///Pentose phosphate pathway (Pentose phosphate cycle)+++M00892///UDP-N-acetyl-D-glucosamine biosynthesis, eukaryotes, glucose => UDP-GlcNAc+++M00909///UDP-N-acetyl-D-glucosamine biosynthesis, prokaryotes, glucose => UDP-GlcNAc	R00771///D-glucose-6-phosphate aldose-ketose-isomerase D-Glucose 6-phosphate <=> D-Fructose 6-phosphate+++R02739///alpha-D-Glucose 6-phosphate ketol-isomerase alpha-D-Glucose 6-phosphate <=> beta-D-Glucose 6-phosphate+++R02740///alpha-D-Glucose 6-phosphate ketol-isomerase alpha-D-Glucose 6-phosphate <=> beta-D-Fructose 6-phosphate+++R03321///beta-D-Glucose 6-phosphate ketol-isomerase beta-D-Gluco…		GO:0004347///glucose-6-phosphate isomerase activity	GO:0006094///gluconeogenesis+++GO:0006096///glycolytic process	PF00342///Phosphoglucose isomerase	KOG2446///glucose-6-phosphate isomerase activity	IPR001672///Phosphoglucose isomerase (PGI)+++IPR018189///Phosphoglucose isomerase, conserved site+++IPR023096///Phosphoglucose isomerase, C-terminal+++IPR035476///Phosphoglucose isomerase, SIS domain 1+++IPR035482///Phosphoglucose isomerase, SIS domain 2	[A0A287EJH4_HORVV|diamond]RecName: Full=Glucose-6-phosphate isomerase {ECO:0000256|ARBA:ARBA00011952, ECO:0000256|RuleBase:RU000612}; EC=5.3.1.9 {ECO:0000256|ARBA:ARBA00011952, ECO:0000256|RuleBase:RU000612};
TraesCS1B02G053900	'TraesCS1B02G053900'	mRNA	-1.931188807	0.023530517	-0.484550077	0.399649815	0.833732492								PF12796///Ankyrin repeats (3 copies)		IPR002110///Ankyrin repeat+++IPR011990///Tetratricopeptide-like helical domain superfamily+++IPR019734///Tetratricopeptide repeat+++IPR020683///Domain of unknown function DUF3447+++IPR036770///Ankyrin repeat-containing domain superfamily	[A0A3B5YR99_WHEAT|diamond]RecName: Full=ANK_REP_REGION domain-containing protein {ECO:0000259|PROSITE:PS50297};+++[A0A3B6DL81_WHEAT|diamond]RecName: Full=ANK_REP_REGION domain-containing protein {ECO:0000259|PROSITE:PS50297};
TraesCS1B02G055100	'TraesCS1B02G055100'	mRNA	7.6090027	2.49E-08	6.661000117	2.28E-07	7.70E-06											[A0A3B5YRB6_WHEAT|diamond]SubName: Full=Uncharacterized protein {ECO:0000313|EnsemblPlants:TraesCS1B02G055100.1};+++[A0A3B5YRK9_WHEAT|diamond]SubName: Full=Uncharacterized protein {ECO:0000313|EnsemblPlants:TraesCS1B02G055100.3};+++[A0A3B5YSM6_WHEAT|diamond]SubName: Full=Uncharacterized protein {ECO:0000313|EnsemblPlants:TraesCS1B02G055100.2};
TraesCS1B02G055200	'TraesCS1B02G055200'	mRNA	7.395122453	3.73E-08	4.77891226	3.55E-09	1.60E-07						GO:0003700///DNA-binding transcription factor activity+++GO:0043565///sequence-specific DNA binding		PF00249///Myb-like DNA-binding domain		IPR001005///SANT/Myb domain+++IPR009057///Homeobox-like domain superfamily+++IPR017930///Myb domain+++IPR044676///MYB-like transcription factor EOBI/EOBII-like, plant	[A0A446JII2_TRITD|diamond]SubName: Full=Uncharacterized protein {ECO:0000313|EMBL:VAH12952.1};
TraesCS1B02G055300	'TraesCS1B02G055300'	mRNA	1.348077227	0.043359264	0.512170234	0.251334402	0.697867284										IPR036047///F-box-like domain superfamily	[A0A3B5YRB4_WHEAT|diamond]SubName: Full=Uncharacterized protein {ECO:0000313|EnsemblPlants:TraesCS1B02G055300.1};+++[A0A3B5YRC0_WHEAT|diamond]SubName: Full=Uncharacterized protein {ECO:0000313|EnsemblPlants:TraesCS1B02G055300.2};
TraesCS1B02G055400	'TraesCS1B02G055400'	mRNA	6.746304461	3.17E-06	6.860377801	6.99E-08	2.60E-06											[A0A3B5YRL4_WHEAT|diamond]SubName: Full=Uncharacterized protein {ECO:0000313|EnsemblPlants:TraesCS1B02G055400.2};+++[A0A3B5YSN2_WHEAT|diamond]SubName: Full=Uncharacterized protein {ECO:0000313|EnsemblPlants:TraesCS1B02G055400.1};
TraesCS1B02G056500	'TraesCS1B02G056500'	mRNA	6.036360605	1.30E-04	5.361579924	2.01E-04	0.003456847						GO:0061630///ubiquitin protein ligase activity	GO:0016567///protein ubiquitination	PF00646///F-box domain+++PF08387///FBD		IPR001810///F-box domain+++IPR006566///FBD domain+++IPR036047///F-box-like domain superfamily	[A0A3B5YSE7_WHEAT|diamond]SubName: Full=Uncharacterized protein {ECO:0000313|EnsemblPlants:TraesCS1B02G056500.1};
TraesCS1B02G056700	'TraesCS1B02G056700'	mRNA	1.734398803	5.91E-07	1.237596519	3.30E-04	0.005304154					GO:0070449///elongin complex		GO:0006368///transcription elongation from RNA polymerase II promoter	PF06881///RNA polymerase II transcription factor SIII (Elongin) subunit A		IPR001810///F-box domain+++IPR010684///RNA polymerase II transcription factor SIII, subunit A	[A0A3B5YRD5_WHEAT|diamond]RecName: Full=Elongin-A {ECO:0000256|ARBA:ARBA00021346};
TraesCS1B02G057100	'TraesCS1B02G057100'	mRNA	2.201083979	0.006293776	1.753951332	0.00416876	0.043255852	03013///Nucleocytoplasmic transport+++04141///Protein processing in endoplasmic reticulum				GO:0030127///COPII vesicle coat+++GO:0031080///nuclear pore outer ring	GO:0005198///structural molecule activity	GO:0006606///protein import into nucleus+++GO:0090114///COPII-coated vesicle budding	PF00400///WD domain, G-beta repeat		IPR001680///WD40 repeat+++IPR015943///WD40/YVTN repeat-like-containing domain superfamily+++IPR017986///No_INFO+++IPR036322///WD40-repeat-containing domain superfamily+++IPR037363///Sec13/Seh1 family	[A0A3B5YRD7_WHEAT|diamond]RecName: Full=WD_REPEATS_REGION domain-containing protein {ECO:0000259|PROSITE:PS50294};
TraesCS1B02G057800	'TraesCS1B02G057800'	mRNA	3.086103701	2.31E-88	3.089122548	2.34E-62	2.08E-59					GO:0005737///cytoplasm	GO:0003723///RNA binding+++GO:0003729///mRNA binding	GO:0061157///mRNA destabilization	PF04146///YT521-B-like domain		IPR007275///YTH domain	[A0A3B5XU46_WHEAT|diamond]RecName: Full=YTH domain-containing protein {ECO:0000259|PROSITE:PS50882};+++[A0A3B5YRE7_WHEAT|diamond]RecName: Full=YTH domain-containing protein {ECO:0000259|PROSITE:PS50882};+++[A0A3B5YRF1_WHEAT|diamond]RecName: Full=YTH domain-containing protein {ECO:0000259|PROSITE:PS50882};+++[A0A3B5YSQ9_WHEAT|diamond]RecName: Full=YTH domain-containing protein {ECO:0000259|PROSITE…
TraesCS1B02G057900	'TraesCS1B02G057900'	mRNA	2.944205425	2.56E-07	2.900475689	3.71E-09	1.67E-07	00790///Folate biosynthesis+++01240///Biosynthesis of cofactors		M00126///Tetrahydrofolate biosynthesis, GTP => THF+++M00840///Tetrahydrofolate biosynthesis, mediated by ribA and trpF, GTP => THF	R03504///7,8-dihydroneopterin glycolaldehyde-lyase [6-(hydroxymethyl)-7,8-dihydropterin-forming] 7,8-Dihydroneopterin <=> Glycolaldehyde + 6-(Hydroxymethyl)-7,8-dihydropterin+++R11037///7,8-dihydroneopterin:oxygen oxidoreductase 7,8-Dihydroneopterin + Oxygen <=> 7,8-Dihydroxanthopterin + Formate + Glycolaldehyde+++R11073///7,8-dihydroneopterin 2'-epimerase 7,8-Dihydroneopterin <=> 7,8-Dihydromona…	GO:0005737///cytoplasm	GO:0004150///dihydroneopterin aldolase activity	GO:0006760///folic acid-containing compound metabolic process+++GO:0046654///tetrahydrofolate biosynthetic process+++GO:0046656///folic acid biosynthetic process	PF02152///Dihydroneopterin aldolase		IPR006156///Dihydroneopterin aldolase+++IPR006157///Dihydroneopterin aldolase/epimerase domain+++IPR043133///GTP cyclohydrolase I, C-terminal/NADPH-dependent 7-cyano-7-deazaguanine reductase	[A0A3B5YSR4_WHEAT|diamond]RecName: Full=7,8-dihydroneopterin aldolase {ECO:0000256|ARBA:ARBA00017026, ECO:0000256|RuleBase:RU362079}; EC=4.1.2.25 {ECO:0000256|ARBA:ARBA00013043, ECO:0000256|RuleBase:RU362079};
TraesCS1B02G058000	'TraesCS1B02G058000'	mRNA	2.361785179	2.10E-04	3.087597901	4.31E-06	1.14E-04					GO:0016021///integral component of membrane+++GO:0030173///integral component of Golgi membrane+++GO:0030176///integral component of endoplasmic reticulum membrane	GO:0015297///antiporter activity+++GO:0022857///transmembrane transporter activity+++GO:0046964///3'-phosphoadenosine 5'-phosphosulfate transmembrane transporter activity		PF08449///UAA transporter family		IPR013657///UAA transporter	[A0A3B5YRP5_WHEAT|diamond]SubName: Full=Uncharacterized protein {ECO:0000313|EnsemblPlants:TraesCS1B02G058000.1};+++[A0A3B5YSG6_WHEAT|diamond]SubName: Full=Uncharacterized protein {ECO:0000313|EnsemblPlants:TraesCS1B02G058000.2};
TraesCS1B02G059000	'TraesCS1B02G059000'	mRNA	1.21114815	3.89E-17	0.854209149	9.06E-11	5.19E-09		H00266///Hereditary spastic paraplegia+++H00856///Distal hereditary motor neuropathies				GO:0045735///nutrient reservoir activity		PF00190///Cupin		IPR006044///11-S seed storage protein, plant+++IPR006045///Cupin 1+++IPR011051///RmlC-like cupin domain superfamily+++IPR014710///RmlC-like jelly roll fold	[A0A3B5YSH7_WHEAT|diamond]SubName: Full=Uncharacterized protein {ECO:0000313|EnsemblPlants:TraesCS1B02G059000.1};
TraesCS1B02G059800	'TraesCS1B02G059800'	mRNA	4.211688857	1.32E-11	3.747780327	1.39E-11	8.80E-10						GO:0016787///hydrolase activity+++GO:0052751///GDP-mannose hydrolase activity				IPR000086///NUDIX hydrolase domain+++IPR015797///NUDIX hydrolase-like domain superfamily	[A0A3B5YRH3_WHEAT|diamond]RecName: Full=Nudix hydrolase domain-containing protein {ECO:0000259|PROSITE:PS51462};+++[A0A3B5YSI7_WHEAT|diamond]RecName: Full=Nudix hydrolase domain-containing protein {ECO:0000259|PROSITE:PS51462};
TraesCS1B02G059900	'TraesCS1B02G059900'	mRNA	2.841041361	5.98E-05	1.437069628	0.018329013	0.136230624					GO:0005794///Golgi apparatus+++GO:0016021///integral component of membrane	GO:0016413///O-acetyltransferase activity		PF13839///GDSL/SGNH-like Acyl-Esterase family found in Pmr5 and Cas1p+++PF14416///PMR5 N terminal Domain		IPR025846///Trichome birefringence-like, N-terminal domain+++IPR026057///PC-Esterase+++IPR029962///Trichome birefringence-like family	[A0A3B5YRH4_WHEAT|diamond]RecName: Full=PMR5N domain-containing protein {ECO:0000259|Pfam:PF14416};
TraesCS1B02G060100	'TraesCS1B02G060100'	mRNA	4.107768314	1.09E-39	3.823695157	2.78E-46	1.54E-43					GO:0005789///endoplasmic reticulum membrane	GO:0071568///UFM1 transferase activity	GO:0032434///regulation of proteasomal ubiquitin-dependent protein catabolic process+++GO:0034976///response to endoplasmic reticulum stress+++GO:1990592///protein K69-linked ufmylation			IPR018611///E3 UFM1-protein ligase 1	[A0A3B5YSJ2_WHEAT|diamond]SubName: Full=Uncharacterized protein {ECO:0000313|EnsemblPlants:TraesCS1B02G060100.1};
TraesCS1B02G060500	'TraesCS1B02G060500'	mRNA	6.802566968	2.71E-06	5.082170143	9.26E-04	0.012676907					GO:0005634///nucleus	GO:0003700///DNA-binding transcription factor activity+++GO:0005516///calmodulin binding+++GO:0043565///sequence-specific DNA binding	GO:0080142///regulation of salicylic acid biosynthetic process	PF07887///Calmodulin binding protein-like N-terminal domain		IPR012416///CALMODULIN-BINDING PROTEIN60	[A0A3B5YRS2_WHEAT|diamond]SubName: Full=Uncharacterized protein {ECO:0000313|EnsemblPlants:TraesCS1B02G060500.1};
TraesCS1B02G061600	'TraesCS1B02G061600'	mRNA	4.310737115	0.023240648	6.334830483	1.84E-06	5.25E-05					GO:0019005///SCF ubiquitin ligase complex		GO:0031146///SCF-dependent proteasomal ubiquitin-dependent protein catabolic process	PF13516///Leucine Rich repeat		IPR001611///Leucine-rich repeat+++IPR001810///F-box domain+++IPR006553///Leucine-rich repeat, cysteine-containing subtype+++IPR032675///Leucine-rich repeat domain superfamily	[A0A3B5YRJ5_WHEAT|diamond]RecName: Full=F-box domain-containing protein {ECO:0000259|PROSITE:PS50181};
TraesCS1B02G061900	'TraesCS1B02G061900'	mRNA	5.966107391	4.93E-23	3.998068116	1.68E-16	1.74E-14					GO:0016021///integral component of membrane						[A0A3B5YSL2_WHEAT|diamond]SubName: Full=Uncharacterized protein {ECO:0000313|EnsemblPlants:TraesCS1B02G061900.1};
TraesCS1B02G062400	'TraesCS1B02G062400'	mRNA	5.021533259	0.008193495	4.230145028	0.012167611	0.10009731					GO:0016021///integral component of membrane						[A0A3B5YSL7_WHEAT|diamond]SubName: Full=Uncharacterized protein {ECO:0000313|EnsemblPlants:TraesCS1B02G062400.1.cds1};
TraesCS1B02G062900	'TraesCS1B02G062900'	mRNA	-2.107821401	0.003744592	-0.85744051	0.134317452	0.508421157								PF12796///Ankyrin repeats (3 copies)		IPR002110///Ankyrin repeat+++IPR011990///Tetratricopeptide-like helical domain superfamily+++IPR019734///Tetratricopeptide repeat+++IPR020683///Domain of unknown function DUF3447+++IPR036770///Ankyrin repeat-containing domain superfamily	[A0A3B5YSM1_WHEAT|diamond]RecName: Full=ANK_REP_REGION domain-containing protein {ECO:0000259|PROSITE:PS50297};
TraesCS1B02G063800	'TraesCS1B02G063800'	mRNA	3.620106798	1.78E-11	3.098456877	9.60E-11	5.46E-09						GO:0008289///lipid binding	GO:0006869///lipid transport	PF14368///Probable lipid transfer		IPR000528///Plant non-specific lipid-transfer protein/Par allergen+++IPR016140///Bifunctional inhibitor/plant lipid transfer protein/seed storage helical domain+++IPR036312///Bifunctional inhibitor/plant lipid transfer protein/seed storage helical domain superfamily+++IPR043325///Alpha-Amylase Inhibitors (AAI), Lipid Transfer (LT) and Seed Storage (SS) Protein	[A0A3B5YSX8_WHEAT|diamond]RecName: Full=AAI domain-containing protein {ECO:0000259|SMART:SM00499};
TraesCS1B02G064400	'TraesCS1B02G064400'	mRNA	5.162426127	0.001386529	4.337197932	0.00233897	0.027164306											[A0A3B5YRW2_WHEAT|diamond]SubName: Full=Uncharacterized protein {ECO:0000313|EnsemblPlants:TraesCS1B02G064400.1.cds1};
TraesCS1B02G066700	'TraesCS1B02G066700'	mRNA	5.007555411	0.008289072	4.813789263	0.001771687	0.0216869								PF01535///PPR repeat+++PF13041///PPR repeat family		IPR002885///Pentatricopeptide repeat+++IPR011990///Tetratricopeptide-like helical domain superfamily	[A0A3B5YSR5_WHEAT|diamond]SubName: Full=Uncharacterized protein {ECO:0000313|EnsemblPlants:TraesCS1B02G066700.1.cds1};
TraesCS1B02G068000	'TraesCS1B02G068000'	mRNA	1.066771403	1.28E-17	0.19094363	0.117998588	0.47371611							GO:0007131///reciprocal meiotic recombination				[A0A3B5YS02_WHEAT|diamond]SubName: Full=Uncharacterized protein {ECO:0000313|EnsemblPlants:TraesCS1B02G068000.1};
TraesCS1B02G068200	'TraesCS1B02G068200'	mRNA	5.407614249	1.45E-15	4.534541793	6.15E-18	7.16E-16	00590///Arachidonic acid metabolism			R02265///(5Z,13E)-(15S)-9alpha,11alpha-epidioxy-15-hydroxyprosta-5,13- dienoate E-isomerase Prostaglandin H2 <=> Prostaglandin E2	GO:0005634///nucleus+++GO:0005829///cytosol	GO:0051087///chaperone binding+++GO:0051879///Hsp90 protein binding	GO:0006457///protein folding+++GO:0051131///chaperone-mediated protein complex assembly	PF04969///CS domain	KOG3158///prostaglandin-E synthase activity	IPR007052///CS domain+++IPR008978///HSP20-like chaperone	[I1H4Z7_BRADI|diamond]RecName: Full=CS domain-containing protein {ECO:0000259|PROSITE:PS51203};
TraesCS1B02G068500	'TraesCS1B02G068500'	mRNA	3.661517292	1.48E-170	2.309070776	3.58E-46	1.97E-43	03015///mRNA surveillance pathway+++03040///Spliceosome+++04141///Protein processing in endoplasmic reticulum+++04145///Phagosome	H00058///Amyotrophic lateral sclerosis (ALS)+++H01577///Essential tremor+++H01605///Myelofibrosis+++H01612///Essential thrombocytosis									[A0A3B5YRR9_WHEAT|diamond]SubName: Full=Uncharacterized protein {ECO:0000313|EnsemblPlants:TraesCS1B02G068500.2};+++[A0A3B5YST5_WHEAT|diamond]SubName: Full=Uncharacterized protein {ECO:0000313|EnsemblPlants:TraesCS1B02G068500.1};
TraesCS1B02G068700	'TraesCS1B02G068700'	mRNA	6.770745348	2.88E-06	7.2275032	7.58E-09	3.25E-07								PF15054///Domain of unknown function (DUF4535)		IPR027854///Short transmembrane mitochondrial protein 1	[A0A3B5ZNL4_WHEAT|diamond]SubName: Full=Uncharacterized protein {ECO:0000313|EnsemblPlants:TraesCS1D02G053900.1};
TraesCS1B02G069300	'TraesCS1B02G069300'	mRNA	2.366676612	2.56E-76	1.608198179	2.37E-35	8.51E-33										IPR008528///Protein unc-13 homologue+++IPR014770///Munc13 homology 1+++IPR014772///Mammalian uncoordinated homology 13, domain 2	[A0A3B5XUD0_WHEAT|diamond]SubName: Full=Uncharacterized protein {ECO:0000313|EnsemblPlants:TraesCS1A02G052200.2};+++[A0A3B5YRS8_WHEAT|diamond]SubName: Full=Uncharacterized protein {ECO:0000313|EnsemblPlants:TraesCS1B02G069300.2};+++[A0A3B5YRS9_WHEAT|diamond]SubName: Full=Uncharacterized protein {ECO:0000313|EnsemblPlants:TraesCS1B02G069300.1};
TraesCS1B02G071200	'TraesCS1B02G071200'	mRNA	3.128886896	4.59E-06	3.065620471	6.57E-06	1.67E-04								PF07985///SRR1 domain	KOG3131///rhythmic process	IPR012942///SRR1-like domain+++IPR040044///SRR1-like protein	[A0A0D9WC41_9ORYZ|diamond]RecName: Full=SRR1 domain-containing protein {ECO:0000259|Pfam:PF07985};
TraesCS1B02G071400	'TraesCS1B02G071400'	mRNA	1.157568088	8.85E-09	0.494506826	0.058765335	0.309301133					GO:0031011///Ino80 complex					IPR024867///Nuclear factor related to kappa-B-binding protein	[A0A3B5YSX2_WHEAT|diamond]SubName: Full=Uncharacterized protein {ECO:0000313|EnsemblPlants:TraesCS1B02G071400.1.cds1};
TraesCS1B02G071500	'TraesCS1B02G071500'	mRNA	1.674174543	3.81E-08	1.440791062	4.50E-06	1.18E-04		H01876///Microcephaly with or without chorioretinopathy, lymphedema, or mental retardation			GO:0005874///microtubule	GO:0005524///ATP binding+++GO:0008017///microtubule binding+++GO:1990939///ATP-dependent microtubule motor activity	GO:0007018///microtubule-based movement	PF00225///Kinesin motor domain		IPR001752///Kinesin motor domain+++IPR019821///Kinesin motor domain, conserved site+++IPR027417///P-loop containing nucleoside triphosphate hydrolase+++IPR036961///Kinesin motor domain superfamily	[A0A3B5XUM4_WHEAT|diamond]RecName: Full=Kinesin motor domain-containing protein {ECO:0000259|PROSITE:PS50067};
TraesCS1B02G071700	'TraesCS1B02G071700'	mRNA	1.324562799	3.27E-04	0.533059989	0.071682182	0.351558268					GO:0005634///nucleus		GO:0006357///regulation of transcription by RNA polymerase II	PF00096///Zinc finger, C2H2 type		IPR013087///Zinc finger C2H2-type+++IPR036236///Zinc finger C2H2 superfamily	[A0A3B5YRW0_WHEAT|diamond]SubName: Full=Uncharacterized protein {ECO:0000313|EnsemblPlants:TraesCS1B02G071700.1};+++[A0A3B5YT60_WHEAT|diamond]SubName: Full=Uncharacterized protein {ECO:0000313|EnsemblPlants:TraesCS1B02G071700.2};
TraesCS1B02G071800	'TraesCS1B02G071800'	mRNA	1.551918248	8.69E-15	1.342124214	9.12E-12	5.87E-10					GO:0016021///integral component of membrane			PF03741///Integral membrane protein TerC family		IPR005496///Integral membrane protein TerC+++IPR022369///Integral membrane protein TerC, riboswitch-linked	[A0A3B5YS52_WHEAT|diamond]SubName: Full=Uncharacterized protein {ECO:0000313|EnsemblPlants:TraesCS1B02G071800.1};
TraesCS1B02G072200	'TraesCS1B02G072200'	mRNA	1.11371535	4.77E-12	0.711543099	6.07E-05	0.001209056					GO:0005739///mitochondrion	GO:0003723///RNA binding+++GO:0004300///enoyl-CoA hydratase activity+++GO:0004540///ribonuclease activity	GO:0006635///fatty acid beta-oxidation	PF00773///RNB domain		IPR001900///Ribonuclease II/R+++IPR012340///Nucleic acid-binding, OB-fold	[A0A3B5XUG4_WHEAT|diamond]RecName: Full=RNB domain-containing protein {ECO:0000259|SMART:SM00955};
TraesCS1B02G073800	'TraesCS1B02G073800'	mRNA	4.9776052	0.008930653	3.228422818	0.414880228	0.846470982										IPR036047///F-box-like domain superfamily	[A0A3B5YS77_WHEAT|diamond]SubName: Full=Uncharacterized protein {ECO:0000313|EnsemblPlants:TraesCS1B02G073800.1};
TraesCS1B02G075200	'TraesCS1B02G075200'	mRNA	1.311087222	5.28E-29	1.417626528	2.76E-32	8.31E-30	00860///Porphyrin metabolism+++01240///Biosynthesis of cofactors		M00121///Heme biosynthesis, plants and bacteria, glutamate => heme+++M00846///Siroheme biosynthesis, glutamyl-tRNA => siroheme+++M00926///Heme biosynthesis, bacteria, glutamyl-tRNA => coproporphyrin III => heme	R04109///L-glutamate-semialdehyde: NADP+ oxidoreductase(L-glutamyl-tRNA(Glu)-forming) L-Glutamyl-tRNA(Glu) + NADPH + H+ <=> (S)-4-Amino-5-oxopentanoate + tRNA(Glu) + NADP+		GO:0008883///glutamyl-tRNA reductase activity+++GO:0050661///NADP binding	GO:0006782///protoporphyrinogen IX biosynthetic process	PF00745///Glutamyl-tRNAGlu reductase, dimerisation domain+++PF01488///Shikimate / quinate 5-dehydrogenase+++PF05201///Glutamyl-tRNAGlu reductase, N-terminal domain		IPR000343///Glutamyl-tRNA reductase+++IPR006151///Quinate/shikimate 5-dehydrogenase/glutamyl-tRNA reductase+++IPR015895///Glutamyl-tRNA reductase, N-terminal+++IPR015896///Tetrapyrrole biosynthesis, glutamyl-tRNA reductase, dimerisation domain+++IPR018214///Glutamyl-tRNA reductase, conserved site+++IPR036291///NAD(P)-binding domain superfamily+++IPR036343///Glutamyl-tRNA reductase, N-terminal dom…	[A0A3B5YS00_WHEAT|diamond]RecName: Full=Glutamyl-tRNA reductase {ECO:0000256|ARBA:ARBA00012970, ECO:0000256|RuleBase:RU000584}; EC=1.2.1.70 {ECO:0000256|ARBA:ARBA00012970, ECO:0000256|RuleBase:RU000584};
TraesCS1B02G076100	'TraesCS1B02G076100'	mRNA	4.799691783	0.015006133	3.75175533	0.013581867	0.109028745		H00096///Defects of toll-like receptor signaling			GO:0005886///plasma membrane+++GO:0016021///integral component of membrane	GO:0004674///protein serine/threonine kinase activity+++GO:0005509///calcium ion binding+++GO:0005524///ATP binding+++GO:0030247///polysaccharide binding	GO:0006468///protein phosphorylation+++GO:0007166///cell surface receptor signaling pathway	PF00069///Protein kinase domain+++PF13947///Wall-associated receptor kinase galacturonan-binding	ENOG502QQPF///No_INFO	IPR000152///EGF-type aspartate/asparagine hydroxylation site+++IPR000719///Protein kinase domain+++IPR000742///EGF-like domain+++IPR001881///EGF-like calcium-binding domain+++IPR008271///Serine/threonine-protein kinase, active site+++IPR011009///Protein kinase-like domain superfamily+++IPR017441///Protein kinase, ATP binding site+++IPR018097///EGF-like calcium-binding, conserved site+++IPR025287/…	[A0A287EN63_HORVV|diamond]SubName: Full=Uncharacterized protein {ECO:0000313|EnsemblPlants:HORVU1Hr1G011860.1};
TraesCS1B02G076300	'TraesCS1B02G076300'	mRNA	1.421407543	7.68E-71	0.070312483	0.306451353	0.761699838					GO:0005634///nucleus	GO:0003677///DNA binding+++GO:0003700///DNA-binding transcription factor activity		PF00847///AP2 domain	ENOG502R1D7///No_INFO	IPR001471///AP2/ERF domain+++IPR016177///DNA-binding domain superfamily+++IPR036955///AP2/ERF domain superfamily	[A0A3B5YSA8_WHEAT|diamond]SubName: Full=Target of EAT1-B1 {ECO:0000313|EnsemblPlants:TraesCS1B02G076300.3};+++[A0A3B5YTB8_WHEAT|diamond]SubName: Full=Target of EAT1-B1 {ECO:0000313|EnsemblPlants:TraesCS1B02G076300.2};+++[W5ABU9_WHEAT|diamond]SubName: Full=Target of EAT1-B1 {ECO:0000313|EMBL:ANW09542.1, ECO:0000313|EnsemblPlants:TraesCS1B02G076300.1};
TraesCS1B02G076900	'TraesCS1B02G076900'	mRNA	2.058175524	2.11E-10	1.862092065	5.70E-06	1.47E-04											[A0A3B5YS21_WHEAT|diamond]SubName: Full=Uncharacterized protein {ECO:0000313|EnsemblPlants:TraesCS1B02G076900.2};
TraesCS1B02G077000	'TraesCS1B02G077000'	mRNA	2.997276627	4.30E-06	1.58412579	0.001901837	0.022967312					GO:0005794///Golgi apparatus+++GO:0016021///integral component of membrane	GO:0015297///antiporter activity		PF03151///Triose-phosphate Transporter family		IPR004853///Sugar phosphate transporter domain	[A0A3B5YS23_WHEAT|diamond]RecName: Full=TPT domain-containing protein {ECO:0000259|Pfam:PF03151};
TraesCS1B02G077300	'TraesCS1B02G077300'	mRNA	1.384455678	5.00E-13	1.135598193	1.99E-10	1.08E-08	00040///Pentose and glucuronate interconversions			R01526///ATP:D-ribulose 5-phosphotransferase ATP + D-Ribulose <=> ADP + D-Ribulose 5-phosphate	GO:0009507///chloroplast	GO:0005524///ATP binding+++GO:0016773///phosphotransferase activity, alcohol group as acceptor+++GO:0019150///D-ribulokinase activity	GO:0005975///carbohydrate metabolic process	PF00370///FGGY family of carbohydrate kinases, N-terminal domain+++PF02782///FGGY family of carbohydrate kinases, C-terminal domain	ENOG502QVMB///No_INFO	IPR018484///Carbohydrate kinase, FGGY, N-terminal+++IPR018485///Carbohydrate kinase, FGGY, C-terminal+++IPR043129///ATPase, nucleotide binding domain	[A0A3B5YT61_WHEAT|diamond]RecName: Full=FGGY_C domain-containing protein {ECO:0000259|Pfam:PF02782};+++[M8A5S4_TRIUA|diamond]SubName: Full=Xylulose kinase {ECO:0000313|EMBL:EMS67371.1, ECO:0000313|EnsemblPlants:TRIUR3_25819-P1};
TraesCS1B02G077500	'TraesCS1B02G077500'	mRNA	5.063888308	3.48E-26	2.535018462	4.47E-14	3.63E-12						GO:0004620///phospholipase activity+++GO:0047372///acylglycerol lipase activity	GO:0016042///lipid catabolic process	PF01734///Patatin-like phospholipase		IPR002641///Patatin-like phospholipase domain+++IPR016035///Acyl transferase/acyl hydrolase/lysophospholipase	[A0A3B5YTD3_WHEAT|diamond]RecName: Full=Patatin {ECO:0000256|RuleBase:RU361262}; EC=3.1.1.- {ECO:0000256|RuleBase:RU361262};
TraesCS1B02G078600	'TraesCS1B02G078600'	mRNA	2.235279738	1.44E-12	1.939021242	1.28E-08	5.34E-07	00563///Glycosylphosphatidylinositol (GPI)-anchor biosynthesis	H01489///Inherited glycosylphosphatidylinositol deficiencies			GO:0042765///GPI-anchor transamidase complex	GO:0003923///GPI-anchor transamidase activity	GO:0016255///attachment of GPI anchor to protein	PF01650///Peptidase C13 family		IPR001096///Peptidase C13, legumain+++IPR028361///GPI-anchor transamidase	[A0A452XT28_AEGTS|diamond]SubName: Full=Uncharacterized protein {ECO:0000313|EnsemblPlants:AET1Gv20148500.3};
TraesCS1B02G078800	'TraesCS1B02G078800'	mRNA	1.033885308	4.82E-05	0.795313451	7.08E-05	0.001385618		H01354///Leigh syndrome+++H01368///Cytochrome c oxidase (COX) deficiency						PF12854///PPR repeat+++PF13041///PPR repeat family		IPR002885///Pentatricopeptide repeat+++IPR011990///Tetratricopeptide-like helical domain superfamily	[A0A3B5XUW4_WHEAT|diamond]SubName: Full=Uncharacterized protein {ECO:0000313|EnsemblPlants:TraesCS1A02G060500.1.cds1};
TraesCS1B02G078900	'TraesCS1B02G078900'	mRNA	6.604176703	6.72E-06	2.377864236	0.00605475	0.058411637										IPR029688///Interactor of constitutive active ROPs	[A0A3B5XUL1_WHEAT|diamond]SubName: Full=Uncharacterized protein {ECO:0000313|EnsemblPlants:TraesCS1A02G060600.2};+++[A0A3B5XVV4_WHEAT|diamond]SubName: Full=Uncharacterized protein {ECO:0000313|EnsemblPlants:TraesCS1A02G060600.1};
TraesCS1B02G079000	'TraesCS1B02G079000'	mRNA	1.229118606	5.13E-08	0.941962399	8.85E-04	0.012207432					GO:0005634///nucleus		GO:0042254///ribosome biogenesis	PF04939///Ribosome biogenesis regulatory protein (RRS1)		IPR007023///Ribosomal biogenesis regulatory protein	[A0A452XT49_AEGTS|diamond]RecName: Full=Ribosome biogenesis regulatory protein {ECO:0000256|RuleBase:RU364132};
TraesCS1B02G079800	'TraesCS1B02G079800'	mRNA	5.399536704	0.001856236	5.361297863	1.93E-04	0.003338117											[A0A3B5YS54_WHEAT|diamond]SubName: Full=Uncharacterized protein {ECO:0000313|EnsemblPlants:TraesCS1B02G079800.1};
TraesCS1B02G080100	'TraesCS1B02G080100'	mRNA	4.448059071	0.041958724	3.490666992	0.079199394	0.373243851					GO:0005615///extracellular space+++GO:0005764///lysosome	GO:0004197///cysteine-type endopeptidase activity	GO:0051603///proteolysis involved in cellular protein catabolic process	PF08246///Cathepsin propeptide inhibitor domain (I29)		IPR013201///Cathepsin propeptide inhibitor domain (I29)+++IPR038765///Papain-like cysteine peptidase superfamily	[A0A3B5YS59_WHEAT|diamond]SubName: Full=Uncharacterized protein {ECO:0000313|EnsemblPlants:TraesCS1B02G080100.1};
TraesCS1B02G080500	'TraesCS1B02G080500'	mRNA	1.452631661	1.48E-51	0.882471077	8.82E-22	1.40E-19					GO:0016021///integral component of membrane		GO:0055085///transmembrane transport			IPR000515///ABC transporter type 1, transmembrane domain MetI-like	[A0A5N6NWL0_9ASTR|diamond]RecName: Full=ABC transmembrane type-1 domain-containing protein {ECO:0000259|PROSITE:PS50928};
TraesCS1B02G080600	'TraesCS1B02G080600'	mRNA	3.033432685	6.25E-04	0.724405709	0.482389243	0.89713886	03050///Proteasome						GO:0007275///multicellular organism development	PF03195///Lateral organ boundaries (LOB) domain		IPR004883///Lateral organ boundaries, LOB	[A0A3B5YTG9_WHEAT|diamond]RecName: Full=LOB domain-containing protein {ECO:0000259|PROSITE:PS50891};
TraesCS1B02G081500	'TraesCS1B02G081500'	mRNA	3.045114313	5.06E-15	2.330598184	5.67E-10	2.87E-08		H00238///Fanconi anemia			GO:0005634///nucleus	GO:0016740///transferase activity+++GO:0061631///ubiquitin conjugating enzyme activity	GO:0000209///protein polyubiquitination+++GO:0006974///cellular response to DNA damage stimulus	PF00179///Ubiquitin-conjugating enzyme		IPR000608///Ubiquitin-conjugating enzyme E2+++IPR016135///Ubiquitin-conjugating enzyme/RWD-like+++IPR023313///Ubiquitin-conjugating enzyme, active site	[A0A3B5XUP9_WHEAT|diamond]RecName: Full=UBC core domain-containing protein {ECO:0000259|PROSITE:PS50127};+++[A0A3B5XUX5_WHEAT|diamond]RecName: Full=UBC core domain-containing protein {ECO:0000259|PROSITE:PS50127};+++[A0A3B5YTB5_WHEAT|diamond]RecName: Full=UBC core domain-containing protein {ECO:0000259|PROSITE:PS50127};
TraesCS1B02G081600	'TraesCS1B02G081600'	mRNA	4.904590375	0.010884438	3.500456664	0.091012694	0.406285837	04626///Plant-pathogen interaction					GO:0005524///ATP binding+++GO:0043531///ADP binding	GO:0006952///defense response	PF00931///NB-ARC domain+++PF18052///Rx N-terminal domain		IPR002182///NB-ARC+++IPR003593///AAA+ ATPase domain+++IPR027417///P-loop containing nucleoside triphosphate hydrolase+++IPR032675///Leucine-rich repeat domain superfamily+++IPR038005///Virus X resistance protein-like, coiled-coil domain+++IPR041118///Rx, N-terminal	[A0A3B5YTI4_WHEAT|diamond]RecName: Full=AAA domain-containing protein {ECO:0000259|SMART:SM00382};
TraesCS1B02G081900	'TraesCS1B02G081900'	mRNA	2.423607825	1.10E-34	1.493791565	4.19E-14	3.41E-12					GO:0000139///Golgi membrane+++GO:0016021///integral component of membrane	GO:0015018///galactosylgalactosylxylosylprotein 3-beta-glucuronosyltransferase activity+++GO:0042285///xylosyltransferase activity	GO:0005975///carbohydrate metabolic process+++GO:0009834///plant-type secondary cell wall biogenesis+++GO:0010417///glucuronoxylan biosynthetic process+++GO:0071555///cell wall organization	PF03360///Glycosyltransferase family 43		IPR005027///Glycosyl transferase, family 43+++IPR029044///Nucleotide-diphospho-sugar transferases	[A0A3B5YS81_WHEAT|diamond]RecName: Full=Glycosyltransferases {ECO:0000256|RuleBase:RU363127}; EC=2.4.-.- {ECO:0000256|RuleBase:RU363127};
TraesCS1B02G083100	'TraesCS1B02G083100'	mRNA	2.564682358	0.019628901	1.629832619	0.182076061	0.600266365	00500///Starch and sucrose metabolism			R02737///UDPglucose:D-glucose-6-phosphate 1-alpha-D-glucosyltransferase UDP-glucose + alpha-D-Glucose 6-phosphate <=> UDP + alpha,alpha'-Trehalose 6-phosphate+++R02778///Trehalose-6-phosphate phosphohydrolase alpha,alpha'-Trehalose 6-phosphate + H2O <=> alpha,alpha-Trehalose + Orthophosphate		GO:0003824///catalytic activity	GO:0005992///trehalose biosynthetic process	PF00982///Glycosyltransferase family 20+++PF02358///Trehalose-phosphatase		IPR001830///Glycosyl transferase, family 20+++IPR003337///Trehalose-phosphatase+++IPR023214///HAD superfamily+++IPR036412///HAD-like superfamily	[A0A3B5YS98_WHEAT|diamond]RecName: Full=Glyco_transf_20 domain-containing protein {ECO:0000259|Pfam:PF00982};
TraesCS1B02G083400	'TraesCS1B02G083400'	mRNA	1.849714028	2.63E-09	1.198637923	5.22E-04	0.007886468								PF00400///WD domain, G-beta repeat		IPR001680///WD40 repeat+++IPR015943///WD40/YVTN repeat-like-containing domain superfamily+++IPR017986///No_INFO+++IPR036322///WD40-repeat-containing domain superfamily	[A0A3B5YTK6_WHEAT|diamond]RecName: Full=WD_REPEATS_REGION domain-containing protein {ECO:0000259|PROSITE:PS50294};
TraesCS1B02G084500	'TraesCS1B02G084500'	mRNA	1.672155359	1.12E-14	1.201683535	2.91E-07	9.63E-06	00500///Starch and sucrose metabolism			R02108///1,4-alpha-D-Glucan glucanohydrolase Starch + H2O <=> Dextrin + Starch+++R02112///1,4-alpha-D-Glucan maltohydrolase Starch <=> Dextrin + Maltose+++R11262///maltodextrin maltohydrolase Maltodextrin + H2O <=> Maltose	GO:0005886///plasma membrane+++GO:0016021///integral component of membrane	GO:0004675///transmembrane receptor protein serine/threonine kinase activity+++GO:0005524///ATP binding+++GO:0030246///carbohydrate binding	GO:0002229///defense response to oomycetes+++GO:0042742///defense response to bacterium	PF00069///Protein kinase domain+++PF00139///Legume lectin domain		IPR000719///Protein kinase domain+++IPR001220///Legume lectin domain+++IPR008271///Serine/threonine-protein kinase, active site+++IPR011009///Protein kinase-like domain superfamily+++IPR013320///Concanavalin A-like lectin/glucanase domain superfamily+++IPR017441///Protein kinase, ATP binding site	[A0A3B5XW21_WHEAT|diamond]RecName: Full=Protein kinase domain-containing protein {ECO:0000259|PROSITE:PS50011};
TraesCS1B02G084700	'TraesCS1B02G084700'	mRNA	3.172484773	9.71E-19	2.660932159	2.59E-13	1.95E-11	00010///Glycolysis / Gluconeogenesis+++00020///Citrate cycle (TCA cycle)+++00260///Glycine, serine and threonine metabolism+++00280///Valine, leucine and isoleucine degradation+++00310///Lysine degradation+++00380///Tryptophan metabolism+++00620///Pyruvate metabolism+++00630///Glyoxylate and dicarboxylate metabolism+++00640///Propanoate metabolism+++01200///Carbon metabolism+++01240///Biosynthesi…	H00072///Pyruvate dehydrogenase complex deficiency+++H00172///Maple syrup urine disease+++H02000///Dihydrolipoamide dehydrogenase deficiency+++H02006///Alpha-ketoglutarate dehydrogenase complex deficiency	M00009///Citrate cycle (TCA cycle, Krebs cycle)+++M00011///Citrate cycle, second carbon oxidation, 2-oxoglutarate => oxaloacetate+++M00032///Lysine degradation, lysine => saccharopine => acetoacetyl-CoA+++M00036///Leucine degradation, leucine => acetoacetate + acetyl-CoA+++M00307///Pyruvate oxidation, pyruvate => acetyl-CoA+++M00532///Photorespiration	R00209///pyruvate:NAD+ 2-oxidoreductase (CoA-acetylating); pyruvate Pyruvate + CoA + NAD+ <=> Acetyl-CoA + CO2 + NADH + H++++R01221///glycine:NAD+ 2-oxidoreductase (tetrahydrofolate-methylene-adding); glycine Glycine + Tetrahydrofolate + NAD+ <=> 5,10-Methylenetetrahydrofolate + Ammonia + CO2 + NADH + H++++R01698///Dihydrolipoamide:NAD+ oxidoreductase Dihydrolipoamide + NAD+ <=> Lipoamide + NADH …	GO:0005739///mitochondrion+++GO:0045252///oxoglutarate dehydrogenase complex	GO:0004148///dihydrolipoyl dehydrogenase activity+++GO:0050660///flavin adenine dinucleotide binding	GO:0045454///cell redox homeostasis	PF02852///Pyridine nucleotide-disulphide oxidoreductase, dimerisation domain+++PF07992///Pyridine nucleotide-disulphide oxidoreductase		IPR001100///Pyridine nucleotide-disulphide oxidoreductase, class I+++IPR004099///Pyridine nucleotide-disulphide oxidoreductase, dimerisation domain+++IPR006258///Dihydrolipoamide dehydrogenase+++IPR012999///Pyridine nucleotide-disulphide oxidoreductase, class I, active site+++IPR016156///FAD/NAD-linked reductase, dimerisation domain superfamily+++IPR023753///FAD/NAD(P)-binding domain+++IPR036188/…	[A0A1D6MSE3_MAIZE|diamond]RecName: Full=Dihydrolipoyl dehydrogenase {ECO:0000256|RuleBase:RU003692}; EC=1.8.1.4 {ECO:0000256|RuleBase:RU003692};
TraesCS1B02G084900	'TraesCS1B02G084900'	mRNA	7.026230639	3.48E-07	5.090647045	5.03E-06	1.31E-04								PF14929///TAF RNA Polymerase I subunit A		IPR039495///TATA box-binding protein-associated factor RNA polymerase I subunit A-like	[A0A3B5YSC3_WHEAT|diamond]SubName: Full=Uncharacterized protein {ECO:0000313|EnsemblPlants:TraesCS1B02G084900.1};
TraesCS1B02G085200	'TraesCS1B02G085200'	mRNA	2.163694943	6.24E-17	1.363724101	2.73E-10	1.44E-08						GO:0005524///ATP binding+++GO:0016887///ATPase activity		PF00004///ATPase family associated with various cellular activities (AAA)		IPR003593///AAA+ ATPase domain+++IPR003959///ATPase, AAA-type, core+++IPR027417///P-loop containing nucleoside triphosphate hydrolase+++IPR034081///AAA domain-containing protein, R3H domain	[A0A3B5XV43_WHEAT|diamond]RecName: Full=AAA domain-containing protein {ECO:0000259|SMART:SM00382};
TraesCS1B02G086400	'TraesCS1B02G086400'	mRNA	5.376916695	0.001994188	2.495783667	0.341384964	0.796325479										IPR011057///Mss4-like superfamily	[A0A3B5YSE0_WHEAT|diamond]SubName: Full=Uncharacterized protein {ECO:0000313|EnsemblPlants:TraesCS1B02G086400.1};
TraesCS1B02G087300	'TraesCS1B02G087300'	mRNA	6.861485212	9.26E-23	6.205789471	1.14E-12	8.04E-11	03410///Base excision repair				GO:0005634///nucleus	GO:0003677///DNA binding+++GO:0003824///catalytic activity	GO:0006281///DNA repair			IPR011257///DNA glycosylase	[A0A3B5YSF0_WHEAT|diamond]SubName: Full=Uncharacterized protein {ECO:0000313|EnsemblPlants:TraesCS1B02G087300.1};
TraesCS1B02G087700	'TraesCS1B02G087700'	mRNA	3.841219538	8.96E-19	4.226226111	3.71E-25	7.28E-23					GO:0005794///Golgi apparatus	GO:0005525///GTP binding	GO:0006886///intracellular protein transport+++GO:0033365///protein localization to organelle+++GO:0043001///Golgi to plasma membrane protein transport	PF00025///ADP-ribosylation factor family		IPR005225///Small GTP-binding protein domain+++IPR006689///Small GTPase superfamily, ARF/SAR type+++IPR027417///P-loop containing nucleoside triphosphate hydrolase	[A0A3B5YTI6_WHEAT|diamond]SubName: Full=Uncharacterized protein {ECO:0000313|EnsemblPlants:TraesCS1B02G087700.1};
TraesCS1B02G088000	'TraesCS1B02G088000'	mRNA	1.35346299	2.73E-05	0.9080408	8.90E-04	0.012259276					GO:0030687///preribosome, large subunit precursor		GO:0000460///maturation of 5.8S rRNA+++GO:0000470///maturation of LSU-rRNA+++GO:0006364///rRNA processing	PF07890///Rrp15p		IPR012459///Ribosomal RNA-processing protein 15	[A0A3B5YSR3_WHEAT|diamond]SubName: Full=Uncharacterized protein {ECO:0000313|EnsemblPlants:TraesCS1B02G088000.2};+++[A0A3B5YTR4_WHEAT|diamond]SubName: Full=Uncharacterized protein {ECO:0000313|EnsemblPlants:TraesCS1B02G088000.1};
TraesCS1B02G088200	'TraesCS1B02G088200'	mRNA	6.008416536	1.37E-04	5.902734442	1.36E-05	3.19E-04							GO:0006355///regulation of transcription, DNA-templated			IPR007592///GLABROUS1 enhancer-binding protein family	[A0A3B5YSG0_WHEAT|diamond]SubName: Full=Uncharacterized protein {ECO:0000313|EnsemblPlants:TraesCS1B02G088200.1.cds1};
TraesCS1B02G088400	'TraesCS1B02G088400'	mRNA	1.438683851	1.72E-07	0.869173112	1.18E-04	0.002162798					GO:0016021///integral component of membrane						[A0A3B5YTR9_WHEAT|diamond]SubName: Full=Uncharacterized protein {ECO:0000313|EnsemblPlants:TraesCS1B02G088400.1};
TraesCS1B02G088700	'TraesCS1B02G088700'	mRNA	3.462484073	8.74E-12	1.888321623	4.86E-08	1.86E-06					GO:0005829///cytosol	GO:0051082///unfolded protein binding+++GO:0051087///chaperone binding	GO:0051085///chaperone cofactor-dependent protein refolding	PF00226///DnaJ domain+++PF01556///DnaJ C terminal domain		IPR001623///DnaJ domain+++IPR002939///Chaperone DnaJ, C-terminal+++IPR008971///HSP40/DnaJ peptide-binding+++IPR018253///DnaJ domain, conserved site+++IPR036869///Chaperone J-domain superfamily	[A0A3B5YSG5_WHEAT|diamond]RecName: Full=J domain-containing protein {ECO:0000259|PROSITE:PS50076};
TraesCS1B02G088900	'TraesCS1B02G088900'	mRNA	3.173905218	4.88E-04	3.525920503	0.024639371	0.169147901	04016///MAPK signaling pathway - plant+++04626///Plant-pathogen interaction				GO:0005634///nucleus	GO:0003700///DNA-binding transcription factor activity+++GO:0043565///sequence-specific DNA binding		PF03106///WRKY DNA -binding domain		IPR003657///WRKY domain+++IPR036576///WRKY domain superfamily	[A0A3B5YSG8_WHEAT|diamond]SubName: Full=Uncharacterized protein {ECO:0000313|EnsemblPlants:TraesCS1B02G088900.1};+++[A0A3B5YTS4_WHEAT|diamond]SubName: Full=Uncharacterized protein {ECO:0000313|EnsemblPlants:TraesCS1B02G088900.2};
TraesCS1B02G089800	'TraesCS1B02G089800'	mRNA	3.832925145	0.001848434	5.037034482	2.18E-10	1.17E-08		H02197///Mitochondrial pyruvate carrier deficiency			GO:0005743///mitochondrial inner membrane+++GO:0016021///integral component of membrane		GO:0006850///mitochondrial pyruvate transmembrane transport	PF03650///Mitochondrial pyruvate carriers		IPR005336///Mitochondrial pyruvate carrier	[A0A446ILK8_TRITD|diamond]RecName: Full=Mitochondrial pyruvate carrier {ECO:0000256|RuleBase:RU363100};
TraesCS1B02G089900	'TraesCS1B02G089900'	mRNA	5.537330543	9.72E-22	8.004583523	2.67E-11	1.63E-09								PF12452///Protein of unknown function (DUF3685)		IPR022552///Uncharacterised protein family Ycf55	[A0A3B5YSI3_WHEAT|diamond]SubName: Full=Uncharacterized protein {ECO:0000313|EnsemblPlants:TraesCS1B02G089900.1};
TraesCS1B02G090000	'TraesCS1B02G090000'	mRNA	4.04161516	0.041739883	2.051464391	0.192116976	0.615827345		H02197///Mitochondrial pyruvate carrier deficiency			GO:0031305///integral component of mitochondrial inner membrane	GO:0050833///pyruvate transmembrane transporter activity	GO:0006850///mitochondrial pyruvate transmembrane transport	PF03650///Mitochondrial pyruvate carriers		IPR005336///Mitochondrial pyruvate carrier	[A0A3B5YTT8_WHEAT|diamond]RecName: Full=Mitochondrial pyruvate carrier {ECO:0000256|RuleBase:RU363100};
TraesCS1B02G090300	'TraesCS1B02G090300'	mRNA	2.19595587	4.32E-26	2.162228659	6.59E-18	7.63E-16	00906///Carotenoid biosynthesis		M00097///beta-Carotene biosynthesis, GGAP => beta-carotene	R07512///7,9,7',9'-tetracis-lycopene cis-trans-isomerase 7,9,7',9'-tetracis-Lycopene <=> Lycopene	GO:0031969///chloroplast membrane	GO:0016491///oxidoreductase activity+++GO:0046608///carotenoid isomerase activity	GO:0016117///carotenoid biosynthetic process	PF01593///Flavin containing amine oxidoreductase		IPR002937///Amine oxidase+++IPR014101///Prolycopene isomerase+++IPR036188///FAD/NAD(P)-binding domain superfamily	[A0A3B5YSI4_WHEAT|diamond]RecName: Full=Prolycopene isomerase {ECO:0000256|ARBA:ARBA00012419}; EC=5.2.1.13 {ECO:0000256|ARBA:ARBA00012419};
TraesCS1B02G090600	'TraesCS1B02G090600'	mRNA	1.722748101	2.32E-23	1.650354215	3.75E-22	6.08E-20	00220///Arginine biosynthesis+++01210///2-Oxocarboxylic acid metabolism+++01230///Biosynthesis of amino acids		M00028///Ornithine biosynthesis, glutamate => ornithine	R02283///N2-Acetyl-L-ornithine:2-oxoglutarate aminotransferase N-Acetylornithine + 2-Oxoglutarate <=> N-Acetyl-L-glutamate 5-semialdehyde + L-Glutamate		GO:0003992///N2-acetyl-L-ornithine:2-oxoglutarate 5-aminotransferase activity+++GO:0030170///pyridoxal phosphate binding	GO:0006526///arginine biosynthetic process	PF00202///Aminotransferase class-III		IPR004636///Acetylornithine/Succinylornithine transaminase family+++IPR005814///Aminotransferase class-III+++IPR015421///Pyridoxal phosphate-dependent transferase, major domain+++IPR015422///Pyridoxal phosphate-dependent transferase, small domain+++IPR015424///Pyridoxal phosphate-dependent transferase	[A0A446ILM8_TRITD|diamond]RecName: Full=Acetylornithine transaminase {ECO:0000256|ARBA:ARBA00012919}; EC=2.6.1.11 {ECO:0000256|ARBA:ARBA00012919};
TraesCS1B02G091500	'TraesCS1B02G091500'	mRNA	6.448295476	5.31E-06	4.403377453	1.68E-04	0.002952648						GO:0003700///DNA-binding transcription factor activity		PF07716///Basic region leucine zipper		IPR004827///Basic-leucine zipper domain	[A0A446JL62_TRITD|diamond]RecName: Full=BZIP domain-containing protein {ECO:0000259|PROSITE:PS50217};
TraesCS1B02G091800	'TraesCS1B02G091800'	mRNA	1.760080024	4.62E-09	1.34016544	2.05E-06	5.76E-05								PF00515///Tetratricopeptide repeat+++PF13181///Tetratricopeptide repeat+++PF13877///Potential Monad-binding region of RPAP3		IPR001440///Tetratricopeptide repeat 1+++IPR011990///Tetratricopeptide-like helical domain superfamily+++IPR013026///No_INFO+++IPR019734///Tetratricopeptide repeat+++IPR025986///RNA-polymerase II-associated protein 3-like, C-terminal domain	[A0A452XVQ9_AEGTS|diamond]SubName: Full=Uncharacterized protein {ECO:0000313|EnsemblPlants:AET1Gv20187200.5};
TraesCS1B02G091900	'TraesCS1B02G091900'	mRNA	2.993046499	6.29E-05	0.896837573	0.300601357	0.754778756		H00096///Defects of toll-like receptor signaling			GO:0016021///integral component of membrane	GO:0004674///protein serine/threonine kinase activity+++GO:0005524///ATP binding		PF01657///Salt stress response/antifungal+++PF07714///Protein tyrosine and serine/threonine kinase		IPR000719///Protein kinase domain+++IPR001245///Serine-threonine/tyrosine-protein kinase, catalytic domain+++IPR002902///Gnk2-homologous domain+++IPR008271///Serine/threonine-protein kinase, active site+++IPR011009///Protein kinase-like domain superfamily+++IPR017441///Protein kinase, ATP binding site+++IPR038408///Gnk2-homologous domain superfamily	[A0A446ILM2_TRITD|diamond]SubName: Full=Uncharacterized protein {ECO:0000313|EMBL:VAH01746.1};
TraesCS1B02G092100	'TraesCS1B02G092100'	mRNA	3.286454747	0.005145246	-1.553297061	0.39726636	0.831919529					GO:0016021///integral component of membrane			PF03140///Plant protein of unknown function		IPR004158///Protein of unknown function DUF247, plant	[A0A3B5YSK3_WHEAT|diamond]SubName: Full=Uncharacterized protein {ECO:0000313|EnsemblPlants:TraesCS1B02G092100.1.cds1};
TraesCS1B02G092200	'TraesCS1B02G092200'	mRNA	3.240391886	0.007033684	2.526958562	0.007217165	0.066968394						GO:0005506///iron ion binding		PF13225///Beta-carotene isomerase D27-like, C-terminal		IPR025114///Beta-carotene isomerase D27-like, C-terminal+++IPR038938///Beta-carotene isomerase D27-like	[A0A3B5YSK6_WHEAT|diamond]RecName: Full=DUF4033 domain-containing protein {ECO:0000259|Pfam:PF13225};
TraesCS1B02G093400	'TraesCS1B02G093400'	mRNA	1.573038801	9.55E-20	1.576773008	2.23E-12	1.54E-10					GO:0016021///integral component of membrane						[A0A3B5YSL8_WHEAT|diamond]SubName: Full=Uncharacterized protein {ECO:0000313|EnsemblPlants:TraesCS1B02G093400.1};
TraesCS1B02G094200	'TraesCS1B02G094200'	mRNA	1.521161388	1.86E-06	1.617897163	2.60E-05	5.67E-04		H00768///Autosomal recessive intellectual developmental disorder				GO:0004721///phosphoprotein phosphatase activity		PF02181///Formin Homology 2 Domain+++PF10409///C2 domain of PTEN tumour-suppressor protein		IPR014020///Tensin phosphatase, C2 domain+++IPR015425///Formin, FH2 domain+++IPR029021///Protein-tyrosine phosphatase-like+++IPR029023///Tensin-type phosphatase domain+++IPR042201///Formin, FH2 domain superfamily	[A0A3B5YSY3_WHEAT|diamond]RecName: Full=Formin-like protein {ECO:0000256|RuleBase:RU361260};
TraesCS1B02G094300	'TraesCS1B02G094300'	mRNA	2.14796579	7.89E-33	1.88153879	8.03E-26	1.66E-23					GO:0005794///Golgi apparatus+++GO:0016021///integral component of membrane+++GO:0031969///chloroplast membrane	GO:0015297///antiporter activity+++GO:0022857///transmembrane transporter activity		PF03151///Triose-phosphate Transporter family		IPR004696///Triose phosphate/phosphoenolpyruvate translocator+++IPR004853///Sugar phosphate transporter domain	[A0A3B5YSM8_WHEAT|diamond]RecName: Full=TPT domain-containing protein {ECO:0000259|Pfam:PF03151};+++[A0A3B5YTR0_WHEAT|diamond]RecName: Full=TPT domain-containing protein {ECO:0000259|Pfam:PF03151};
TraesCS1B02G094600	'TraesCS1B02G094600'	mRNA	5.960223171	8.59E-39	5.654114334	5.19E-34	1.71E-31					GO:0012505///endomembrane system	GO:0003924///GTPase activity+++GO:0030234///enzyme regulator activity	GO:0006808///regulation of nitrogen utilization+++GO:0006886///intracellular protein transport	PF00543///Nitrogen regulatory protein P-II		IPR002187///Nitrogen regulatory protein PII+++IPR011322///Nitrogen regulatory PII-like, alpha/beta+++IPR015867///Nitrogen regulatory protein PII/ATP phosphoribosyltransferase, C-terminal+++IPR017918///Nitrogen regulatory protein PII, conserved site	[A0A3B5YSY8_WHEAT|diamond]SubName: Full=Uncharacterized protein {ECO:0000313|EnsemblPlants:TraesCS1B02G094600.1};
TraesCS1B02G094700	'TraesCS1B02G094700'	mRNA	1.580451572	3.39E-14	1.055776389	1.60E-07	5.58E-06	00010///Glycolysis / Gluconeogenesis+++00030///Pentose phosphate pathway+++00052///Galactose metabolism+++00230///Purine metabolism+++00500///Starch and sucrose metabolism+++00520///Amino sugar and nucleotide sugar metabolism+++01250///Biosynthesis of nucleotide sugars	H00069///Glycogen storage disease+++H00118///Congenital disorders of glycosylation type I+++H01762///Muscle glycogen storage disease+++H01954///Glycogen storage disease type XIV	M00549///Nucleotide sugar biosynthesis, glucose => UDP-glucose+++M00855///Glycogen degradation, glycogen => glucose-6P	R00959///alpha-D-Glucose 1-phosphate 1,6-phosphomutase D-Glucose 1-phosphate <=> alpha-D-Glucose 6-phosphate+++R01057///D-Ribose 1,5-phosphomutase alpha-D-Ribose 1-phosphate <=> D-Ribose 5-phosphate+++R08639///alpha-D-glucose 1,6-phosphomutase D-Glucose 1-phosphate <=> D-Glucose 6-phosphate	GO:0005794///Golgi apparatus+++GO:0009507///chloroplast	GO:0016740///transferase activity	GO:0006004///fucose metabolic process+++GO:0010197///polar nucleus fusion+++GO:0048868///pollen tube development	PF10250///GDP-fucose protein O-fucosyltransferase	ENOG502QQP9///No_INFO	IPR019378///GDP-fucose protein O-fucosyltransferase	[A0A0D3G2W8_9ORYZ|diamond]RecName: Full=O-fucosyltransferase family protein {ECO:0000256|ARBA:ARBA00019955};+++[A0A2K2DCN0_BRADI|diamond]RecName: Full=O-fucosyltransferase family protein {ECO:0000256|ARBA:ARBA00019955};
TraesCS1B02G095300	'TraesCS1B02G095300'	mRNA	2.141368743	0.024055812	1.771908333	0.015192173	0.118689616					GO:0016020///membrane+++GO:0016021///integral component of membrane			PF12796///Ankyrin repeats (3 copies)+++PF13962///Domain of unknown function		IPR002110///Ankyrin repeat+++IPR020683///Domain of unknown function DUF3447+++IPR026961///PGG domain+++IPR036770///Ankyrin repeat-containing domain superfamily	[A0A3B5YTZ5_WHEAT|diamond]RecName: Full=ANK_REP_REGION domain-containing protein {ECO:0000259|PROSITE:PS50297};
TraesCS1B02G095600	'TraesCS1B02G095600'	mRNA	2.742290912	1.00E-85	2.321649843	3.83E-24	7.12E-22						GO:0004722///protein serine/threonine phosphatase activity+++GO:0046872///metal ion binding	GO:0006470///protein dephosphorylation	PF00481///Protein phosphatase 2C		IPR000222///PPM-type phosphatase, divalent cation binding+++IPR001932///PPM-type phosphatase domain+++IPR015655///Protein phosphatase 2C family+++IPR036457///PPM-type phosphatase domain superfamily	[A0A3B5YSP2_WHEAT|diamond]RecName: Full=Protein-serine/threonine phosphatase {ECO:0000256|ARBA:ARBA00013081}; EC=3.1.3.16 {ECO:0000256|ARBA:ARBA00013081};
TraesCS1B02G095700	'TraesCS1B02G095700'	mRNA	2.584794224	1.84E-12	1.316126987	7.59E-04	0.010769034						GO:0016985///mannan endo-1,4-beta-mannosidase activity		PF04181///Rtr1/RPAP2 family		IPR007308///Rtr1/RPAP2 domain+++IPR038534///Rtr1/RPAP2 domain superfamily	[A0A3B5YSP5_WHEAT|diamond]RecName: Full=RTR1-type domain-containing protein {ECO:0000259|PROSITE:PS51479};+++[A0A3B5YU00_WHEAT|diamond]SubName: Full=Uncharacterized protein {ECO:0000313|EnsemblPlants:TraesCS1B02G095700.2};
TraesCS1B02G095800	'TraesCS1B02G095800'	mRNA	3.457851749	2.53E-137	1.964893964	1.09E-51	6.72E-49	00940///Phenylpropanoid biosynthesis			R00602///methanol:hydrogen-peroxide oxidoreductase Methanol + Hydrogen peroxide <=> Formaldehyde + 2 H2O+++R02596///Donor:hydrogen-peroxide oxidoreductase Coniferyl alcohol <=> Guaiacyl lignin+++R03919///Donor:hydrogen-peroxide oxidoreductase Sinapyl alcohol <=> Syringyl lignin+++R04007///Donor:hydrogen-peroxide oxidoreductase 4-Coumaryl alcohol <=> p-Hydroxyphenyl lignin+++R07443///donor:hydroge…	GO:0005576///extracellular region+++GO:0009505///plant-type cell wall+++GO:0009506///plasmodesma	GO:0004601///peroxidase activity+++GO:0020037///heme binding+++GO:0046872///metal ion binding	GO:0006979///response to oxidative stress+++GO:0042744///hydrogen peroxide catabolic process	PF00141///Peroxidase		IPR000823///Plant peroxidase+++IPR002016///Haem peroxidase+++IPR010255///Haem peroxidase superfamily+++IPR019793///Peroxidases heam-ligand binding site+++IPR019794///Peroxidase, active site+++IPR033905///Secretory peroxidase	[A0A3B5YT02_WHEAT|diamond]RecName: Full=Peroxidase {ECO:0000256|ARBA:ARBA00012313, ECO:0000256|RuleBase:RU362060}; EC=1.11.1.7 {ECO:0000256|ARBA:ARBA00012313, ECO:0000256|RuleBase:RU362060};
TraesCS1B02G096200	'TraesCS1B02G096200'	mRNA	2.304444948	2.08E-17	1.237931664	4.52E-15	4.02E-13	00940///Phenylpropanoid biosynthesis			R00602///methanol:hydrogen-peroxide oxidoreductase Methanol + Hydrogen peroxide <=> Formaldehyde + 2 H2O+++R02596///Donor:hydrogen-peroxide oxidoreductase Coniferyl alcohol <=> Guaiacyl lignin+++R03919///Donor:hydrogen-peroxide oxidoreductase Sinapyl alcohol <=> Syringyl lignin+++R04007///Donor:hydrogen-peroxide oxidoreductase 4-Coumaryl alcohol <=> p-Hydroxyphenyl lignin+++R07443///donor:hydroge…	GO:0005576///extracellular region	GO:0004601///peroxidase activity+++GO:0020037///heme binding+++GO:0046872///metal ion binding	GO:0006979///response to oxidative stress+++GO:0042744///hydrogen peroxide catabolic process	PF00141///Peroxidase		IPR000823///Plant peroxidase+++IPR002016///Haem peroxidase+++IPR010255///Haem peroxidase superfamily+++IPR019793///Peroxidases heam-ligand binding site+++IPR019794///Peroxidase, active site+++IPR033905///Secretory peroxidase	[A0A1E5VAY0_9POAL|diamond]RecName: Full=Peroxidase {ECO:0000256|ARBA:ARBA00012313, ECO:0000256|RuleBase:RU362060}; EC=1.11.1.7 {ECO:0000256|ARBA:ARBA00012313, ECO:0000256|RuleBase:RU362060};
TraesCS1B02G096700	'TraesCS1B02G096700'	mRNA	1.692678126	1.12E-14	1.527082426	5.50E-14	4.42E-12					GO:0016020///membrane+++GO:0016021///integral component of membrane	GO:0016709///oxidoreductase activity, acting on paired donors, with incorporation or reduction of molecular oxygen, NAD(P)H as one donor, and incorporation of one atom of oxygen					[A0A3B5YU10_WHEAT|diamond]SubName: Full=Uncharacterized protein {ECO:0000313|EnsemblPlants:TraesCS1B02G096700.1};
TraesCS1B02G096900	'TraesCS1B02G096900'	mRNA	1.478607071	0.00891657	0.400456867	0.387187987	0.824944035	00940///Phenylpropanoid biosynthesis			R00602///methanol:hydrogen-peroxide oxidoreductase Methanol + Hydrogen peroxide <=> Formaldehyde + 2 H2O+++R02596///Donor:hydrogen-peroxide oxidoreductase Coniferyl alcohol <=> Guaiacyl lignin+++R03919///Donor:hydrogen-peroxide oxidoreductase Sinapyl alcohol <=> Syringyl lignin+++R04007///Donor:hydrogen-peroxide oxidoreductase 4-Coumaryl alcohol <=> p-Hydroxyphenyl lignin+++R07443///donor:hydroge…	GO:0005576///extracellular region+++GO:0009505///plant-type cell wall+++GO:0009506///plasmodesma	GO:0004601///peroxidase activity+++GO:0020037///heme binding+++GO:0046872///metal ion binding	GO:0006979///response to oxidative stress+++GO:0042744///hydrogen peroxide catabolic process	PF00141///Peroxidase		IPR000823///Plant peroxidase+++IPR002016///Haem peroxidase+++IPR010255///Haem peroxidase superfamily+++IPR019793///Peroxidases heam-ligand binding site+++IPR033905///Secretory peroxidase	[A0A3B5YTT9_WHEAT|diamond]RecName: Full=Peroxidase {ECO:0000256|ARBA:ARBA00012313, ECO:0000256|RuleBase:RU362060}; EC=1.11.1.7 {ECO:0000256|ARBA:ARBA00012313, ECO:0000256|RuleBase:RU362060};
TraesCS1B02G097200	'TraesCS1B02G097200'	mRNA	1.679933319	5.06E-47	1.68846384	1.10E-54	7.86E-52	00480///Glutathione metabolism			R03522///RX:glutathione R-transferase RX + Glutathione <=> Halide + R-S-Glutathione+++R07002///(1R)-hydroxy-(2R)-glutathionyl-1,2-dihydronaphthalene glutathione-lyase (epoxide-forming) (1R,2S)-Naphthalene 1,2-oxide + Glutathione <=> (1R)-Hydroxy-(2R)-glutathionyl-1,2-dihydronaphthalene+++R07003///(1R)-glutathionyl-(2R)-hydroxy-1,2-dihydronaphthalene glutathione-lyase (epoxide-forming) (1S,2R)-Nap…	GO:0005737///cytoplasm	GO:0004364///glutathione transferase activity+++GO:0043295///glutathione binding	GO:0006749///glutathione metabolic process	PF00043///Glutathione S-transferase, C-terminal domain+++PF02798///Glutathione S-transferase, N-terminal domain		IPR004045///Glutathione S-transferase, N-terminal+++IPR004046///Glutathione S-transferase, C-terminal+++IPR010987///Glutathione S-transferase, C-terminal-like+++IPR034347///Glutathione S-transferases Phi, C-terminal+++IPR036249///Thioredoxin-like superfamily+++IPR036282///Glutathione S-transferase, C-terminal domain superfamily	[A0A3B5YU15_WHEAT|diamond]RecName: Full=Glutathione transferase {ECO:0000256|ARBA:ARBA00012452}; EC=2.5.1.18 {ECO:0000256|ARBA:ARBA00012452};
TraesCS1B02G097300	'TraesCS1B02G097300'	mRNA	4.475541205	0.039506573	4.365961029	0.007770406	0.07093558						GO:0004806///triglyceride lipase activity+++GO:0008374///O-acyltransferase activity	GO:0006629///lipid metabolic process	PF02450///Lecithin:cholesterol acyltransferase		IPR003386///Lecithin:cholesterol/phospholipid:diacylglycerol acyltransferase+++IPR029058///Alpha/Beta hydrolase fold	[A0A3B5YT31_WHEAT|diamond]SubName: Full=Uncharacterized protein {ECO:0000313|EnsemblPlants:TraesCS1B02G097300.1.cds1};
TraesCS1B02G097400	'TraesCS1B02G097400'	mRNA	4.173473276	3.49E-90	3.790296766	4.90E-63	4.62E-60	00480///Glutathione metabolism			R03522///RX:glutathione R-transferase RX + Glutathione <=> Halide + R-S-Glutathione+++R07002///(1R)-hydroxy-(2R)-glutathionyl-1,2-dihydronaphthalene glutathione-lyase (epoxide-forming) (1R,2S)-Naphthalene 1,2-oxide + Glutathione <=> (1R)-Hydroxy-(2R)-glutathionyl-1,2-dihydronaphthalene+++R07003///(1R)-glutathionyl-(2R)-hydroxy-1,2-dihydronaphthalene glutathione-lyase (epoxide-forming) (1S,2R)-Nap…	GO:0005737///cytoplasm	GO:0004364///glutathione transferase activity+++GO:0043295///glutathione binding	GO:0006749///glutathione metabolic process	PF00043///Glutathione S-transferase, C-terminal domain+++PF02798///Glutathione S-transferase, N-terminal domain		IPR004045///Glutathione S-transferase, N-terminal+++IPR004046///Glutathione S-transferase, C-terminal+++IPR010987///Glutathione S-transferase, C-terminal-like+++IPR034347///Glutathione S-transferases Phi, C-terminal+++IPR036249///Thioredoxin-like superfamily+++IPR036282///Glutathione S-transferase, C-terminal domain superfamily+++IPR040079///Glutathione Transferase family	[A0A3B5YTU4_WHEAT|diamond]RecName: Full=Glutathione transferase {ECO:0000256|ARBA:ARBA00012452}; EC=2.5.1.18 {ECO:0000256|ARBA:ARBA00012452};
TraesCS1B02G097700	'TraesCS1B02G097700'	mRNA	1.093600456	9.24E-22	0.400678501	2.64E-05	5.76E-04	04626///Plant-pathogen interaction					GO:0004674///protein serine/threonine kinase activity+++GO:0005524///ATP binding		PF07714///Protein tyrosine and serine/threonine kinase		IPR000719///Protein kinase domain+++IPR001245///Serine-threonine/tyrosine-protein kinase, catalytic domain+++IPR008271///Serine/threonine-protein kinase, active site+++IPR011009///Protein kinase-like domain superfamily+++IPR017441///Protein kinase, ATP binding site	[A0A3B5YU19_WHEAT|diamond]RecName: Full=Protein kinase domain-containing protein {ECO:0000259|PROSITE:PS50011};
TraesCS1B02G097800	'TraesCS1B02G097800'	mRNA	4.789898696	3.88E-04	2.567770013	0.01106522	0.093078592											[A0A3B5YT35_WHEAT|diamond]SubName: Full=Uncharacterized protein {ECO:0000313|EnsemblPlants:TraesCS1B02G097800.1};+++[A0A3B5YTU9_WHEAT|diamond]SubName: Full=Uncharacterized protein {ECO:0000313|EnsemblPlants:TraesCS1B02G097800.2};
TraesCS1B02G097900	'TraesCS1B02G097900'	mRNA	4.451761119	0.041655	2.742497736	0.048962478	0.273599606					GO:0000786///nucleosome+++GO:0005576///extracellular region+++GO:0005730///nucleolus+++GO:0005773///vacuole+++GO:0005774///vacuolar membrane+++GO:0005777///peroxisome+++GO:0005829///cytosol+++GO:0005886///plasma membrane+++GO:0009506///plasmodesma+++GO:0009507///chloroplast+++GO:0009536///plastid+++GO:0009579///thylakoid	GO:0003677///DNA binding+++GO:0046982///protein heterodimerization activity	GO:0009414///response to water deprivation	PF15511///Centromere kinetochore component CENP-T histone fold	KOG3467///protein heterodimerization activity	IPR001951///Histone H4+++IPR009072///Histone-fold+++IPR019809///Histone H4, conserved site+++IPR035425///CENP-T/Histone H4, histone fold	[H4_ARATH|diamond]RecName: Full=Histone H4;
TraesCS1B02G098000	'TraesCS1B02G098000'	mRNA	2.789066456	1.08E-08	2.198956346	4.36E-06	1.15E-04					GO:0005618///cell wall+++GO:0009506///plasmodesma+++GO:0048046///apoplast	GO:0030145///manganese ion binding	GO:0010497///plasmodesmata-mediated intercellular transport+++GO:2000280///regulation of root development	PF00190///Cupin		IPR001929///Germin+++IPR006045///Cupin 1+++IPR011051///RmlC-like cupin domain superfamily+++IPR014710///RmlC-like jelly roll fold+++IPR019780///Germin, manganese binding site	[A0A3B5YSR7_WHEAT|diamond]RecName: Full=Germin-like protein {ECO:0000256|RuleBase:RU366015};
TraesCS1B02G098100	'TraesCS1B02G098100'	mRNA	4.743938024	0.00562966	4.898509475	2.86E-04	0.004700669	00940///Phenylpropanoid biosynthesis			R00602///methanol:hydrogen-peroxide oxidoreductase Methanol + Hydrogen peroxide <=> Formaldehyde + 2 H2O+++R02596///Donor:hydrogen-peroxide oxidoreductase Coniferyl alcohol <=> Guaiacyl lignin+++R03919///Donor:hydrogen-peroxide oxidoreductase Sinapyl alcohol <=> Syringyl lignin+++R04007///Donor:hydrogen-peroxide oxidoreductase 4-Coumaryl alcohol <=> p-Hydroxyphenyl lignin+++R07443///donor:hydroge…				PF05548///Gametolysin peptidase M11		IPR008752///Peptidase M11, gametolysin+++IPR008979///Galactose-binding-like domain superfamily	[R1G664_EMIHU|diamond]RecName: Full=Peptidase_M11 domain-containing protein {ECO:0000259|Pfam:PF05548};
TraesCS1B02G098600	'TraesCS1B02G098600'	mRNA	1.313539654	0.001731006	0.527552575	0.197139706	0.622401622	04213///Longevity regulating pathway - multiple species					GO:0005524///ATP binding	GO:0007165///signal transduction	PF00069///Protein kinase domain+++PF03822///NAF domain		IPR000719///Protein kinase domain+++IPR004041///NAF domain+++IPR008271///Serine/threonine-protein kinase, active site+++IPR011009///Protein kinase-like domain superfamily+++IPR017441///Protein kinase, ATP binding site+++IPR018451///NAF/FISL domain	[A0A452XXB1_AEGTS|diamond]RecName: Full=Non-specific serine/threonine protein kinase {ECO:0000256|ARBA:ARBA00012513}; EC=2.7.11.1 {ECO:0000256|ARBA:ARBA00012513};
TraesCS1B02G098700	'TraesCS1B02G098700'	mRNA	1.817685644	1.53E-40	2.001505999	1.32E-42	6.41E-40	04213///Longevity regulating pathway - multiple species					GO:0004674///protein serine/threonine kinase activity+++GO:0005524///ATP binding	GO:0007165///signal transduction	PF00069///Protein kinase domain+++PF03822///NAF domain		IPR000719///Protein kinase domain+++IPR004041///NAF domain+++IPR008271///Serine/threonine-protein kinase, active site+++IPR011009///Protein kinase-like domain superfamily+++IPR017441///Protein kinase, ATP binding site+++IPR018451///NAF/FISL domain	[A0A3B5YT47_WHEAT|diamond]SubName: Full=Non-specific serine/threonine protein kinase {ECO:0000313|EnsemblPlants:TraesCS1B02G098700.1};+++[A0A3B5YTV8_WHEAT|diamond]RecName: Full=Non-specific serine/threonine protein kinase {ECO:0000256|ARBA:ARBA00012513}; EC=2.7.11.1 {ECO:0000256|ARBA:ARBA00012513};
TraesCS1B02G098800	'TraesCS1B02G098800'	mRNA	4.553360115	3.56E-05	4.031883125	0.006314675	0.06037701						GO:0016410///N-acyltransferase activity		PF02458///Transferase family		IPR003480///Transferase+++IPR023213///Chloramphenicol acetyltransferase-like domain superfamily	[A0A3B5YSS6_WHEAT|diamond]SubName: Full=Uncharacterized protein {ECO:0000313|EnsemblPlants:TraesCS1B02G098800.1};
TraesCS1B02G099000	'TraesCS1B02G099000'	mRNA	2.22248582	2.27E-156	1.297000039	4.02E-40	1.77E-37	02010///ABC transporters	H01227///Inflammatory bowel disease (IBD)+++H01529///Avascular necrosis of femoral head+++H01709///Glucocorticoid-induced osteonecrosis			GO:0016021///integral component of membrane	GO:0005524///ATP binding+++GO:0042626///ATPase activity, coupled to transmembrane movement of substances		PF00005///ABC transporter+++PF00664///ABC transporter transmembrane region	KOG0055///ATPase activity, coupled to transmembrane movement of substances	IPR003439///ABC transporter-like, ATP-binding domain+++IPR003593///AAA+ ATPase domain+++IPR011527///ABC transporter type 1, transmembrane domain+++IPR017871///ABC transporter-like, conserved site+++IPR027417///P-loop containing nucleoside triphosphate hydrolase+++IPR036640///ABC transporter type 1, transmembrane domain superfamily+++IPR039421///Type 1 protein exporter	[A0A0D9ZTX4_9ORYZ|diamond]SubName: Full=Uncharacterized protein {ECO:0000313|EnsemblPlants:OGLUM05G02560.1};
TraesCS1B02G099800	'TraesCS1B02G099800'	mRNA	4.308739259	2.36E-08	4.583957114	1.98E-08	8.05E-07	00130///Ubiquinone and other terpenoid-quinone biosynthesis+++01240///Biosynthesis of cofactors		M00116///Menaquinone biosynthesis, chorismate (+ polyprenyl-PP) => menaquinol+++M00932///Phylloquinone biosynthesis, chorismate (+ phytyl-PP) => phylloquinol	R07262///1,4-dihydroxy-2-naphthoyl-CoA hydrolase 1,4-Dihydroxy-2-naphthoyl-CoA + H2O <=> 1,4-Dihydroxy-2-naphthoate + CoA	GO:0005777///peroxisome	GO:0061522///1,4-dihydroxy-2-naphthoyl-CoA thioesterase activity	GO:0042372///phylloquinone biosynthetic process	PF03061///Thioesterase superfamily		IPR003736///Phenylacetic acid degradation-related domain+++IPR006683///Thioesterase domain+++IPR029069///HotDog domain superfamily	[A0A3B5YST6_WHEAT|diamond]RecName: Full=4HBT domain-containing protein {ECO:0000259|Pfam:PF03061};
TraesCS1B02G099900	'TraesCS1B02G099900'	mRNA	4.27725148	3.94E-07	3.412263026	5.28E-09	2.31E-07
TraesCS1B02G100100	'TraesCS1B02G100100'	mRNA	7.670892783	2.07E-214	6.482172187	4.10E-150	1.38E-146
TraesCS1B02G100300	'TraesCS1B02G100300'	mRNA	5.948487004	1.73E-04	6.811146233	9.65E-08	3.51E-06	04075///Plant hormone signal transduction				GO:0005634///nucleus		GO:0006355///regulation of transcription, DNA-templated+++GO:0009734///auxin-activated signaling pathway	PF02309///AUX/IAA family		IPR000270///PB1 domain+++IPR003311///AUX/IAA protein+++IPR033389///AUX/IAA domain	[A0A3B5YSU1_WHEAT|diamond]RecName: Full=Auxin-responsive protein {ECO:0000256|RuleBase:RU004549};+++[A0A3B5YSU2_WHEAT|diamond]RecName: Full=Auxin-responsive protein {ECO:0000256|RuleBase:RU004549};+++[A0A3B5YU50_WHEAT|diamond]RecName: Full=Auxin-responsive protein {ECO:0000256|RuleBase:RU004549};
TraesCS1B02G100400	'TraesCS1B02G100400'	mRNA	1.899506242	1.70E-30	1.802922539	8.31E-28	1.89E-25	04075///Plant hormone signal transduction+++04712///Circadian rhythm - plant				GO:0009507///chloroplast	GO:0000287///magnesium ion binding+++GO:0003700///DNA-binding transcription factor activity+++GO:0010333///terpene synthase activity+++GO:0046983///protein dimerization activity	GO:0009686///gibberellin biosynthetic process+++GO:0016102///diterpenoid biosynthetic process	PF00010///Helix-loop-helix DNA-binding domain		IPR011598///Myc-type, basic helix-loop-helix (bHLH) domain+++IPR036638///Helix-loop-helix DNA-binding domain superfamily+++IPR044273///Transcription factor PIF3-like	[A0A3B5YTX7_WHEAT|diamond]RecName: Full=BHLH domain-containing protein {ECO:0000259|PROSITE:PS50888};+++[A0A452XXP3_AEGTS|diamond]SubName: Full=Uncharacterized protein {ECO:0000313|EnsemblPlants:AET1Gv20204300.3};
TraesCS1B02G100600	'TraesCS1B02G100600'	mRNA	1.345013224	1.36E-41	0.314513574	5.76E-05	0.001153791							GO:0010119///regulation of stomatal movement	PF00249///Myb-like DNA-binding domain		IPR001005///SANT/Myb domain+++IPR009057///Homeobox-like domain superfamily+++IPR017930///Myb domain	[A0A3B5YSU7_WHEAT|diamond]SubName: Full=Uncharacterized protein {ECO:0000313|EnsemblPlants:TraesCS1B02G100600.1};
TraesCS1B02G100700	'TraesCS1B02G100700'	mRNA	3.83458366	0.016663157	1.266741412	0.148850799	0.53826482											[A0A3B5YT66_WHEAT|diamond]SubName: Full=Uncharacterized protein {ECO:0000313|EnsemblPlants:TraesCS1B02G100700.2};+++[A0A3B5YU55_WHEAT|diamond]SubName: Full=Uncharacterized protein {ECO:0000313|EnsemblPlants:TraesCS1B02G100700.1};
TraesCS1B02G100800	'TraesCS1B02G100800'	mRNA	6.062397767	6.84E-34	6.609381337	2.53E-27	5.63E-25	03013///Nucleocytoplasmic transport+++03015///mRNA surveillance pathway+++03040///Spliceosome	H01847///Thrombocytopenia-absent radius syndrome			GO:0005634///nucleus+++GO:0005737///cytoplasm	GO:0003729///mRNA binding	GO:0006396///RNA processing	PF00076///RNA recognition motif. (a.k.a. RRM, RBD, or RNP domain)		IPR000504///RNA recognition motif domain+++IPR008111///RNA-binding motif protein 8+++IPR012677///Nucleotide-binding alpha-beta plait domain superfamily+++IPR033744///RBM8, RNA recognition motif+++IPR035979///RNA-binding domain superfamily	[A0A446JM96_TRITD|diamond]RecName: Full=RRM domain-containing protein {ECO:0000259|PROSITE:PS50102};
TraesCS1B02G101000	'TraesCS1B02G101000'	mRNA	2.469753319	3.04E-10	1.974775316	1.63E-06	4.68E-05	03030///DNA replication+++03420///Nucleotide excision repair+++03430///Mismatch repair+++03440///Homologous recombination							PF05641///Agenet domain		IPR008395///Agenet-like domain+++IPR014002///Agenet domain, plant type+++IPR016197///Chromo-like domain superfamily	[A0A3B5YSV2_WHEAT|diamond]RecName: Full=Agenet domain-containing protein {ECO:0000259|SMART:SM00743};+++[A0A3B5YT71_WHEAT|diamond]RecName: Full=Agenet domain-containing protein {ECO:0000259|SMART:SM00743};+++[A0A3B5YU62_WHEAT|diamond]RecName: Full=Agenet domain-containing protein {ECO:0000259|SMART:SM00743};
TraesCS1B02G101100	'TraesCS1B02G101100'	mRNA	2.749573996	3.03E-56	1.141438403	3.90E-15	3.49E-13	00061///Fatty acid biosynthesis+++00780///Biotin metabolism+++01212///Fatty acid metabolism+++01240///Biosynthesis of cofactors		M00083///Fatty acid biosynthesis, elongation+++M00572///Pimeloyl-ACP biosynthesis, BioC-BioH pathway, malonyl-ACP => pimeloyl-ACP+++M00874///Fatty acid biosynthesis in mitochondria, fungi	R02767///(3R)-3-hydroxyacyl-[acyl-carrier-protein]:NADP+ oxidoreductase (3R)-3-Hydroxyacyl-[acyl-carrier protein] + NADP+ <=> 3-Oxoacyl-[acyl-carrier protein] + NADPH + H++++R04533///(3R)-3-hydroxybutanoyl-[acyl-carrier protein]:NADP+ oxidoreductase (3R)-3-Hydroxybutanoyl-[acyl-carrier protein] + NADP+ <=> Acetoacetyl-[acp] + NADPH + H++++R04534///(3R)-3-hydroxydecanoyl-[acyl-carrier-protein]:NAD…		GO:0016491///oxidoreductase activity				IPR002347///Short-chain dehydrogenase/reductase SDR+++IPR020904///Short-chain dehydrogenase/reductase, conserved site+++IPR036291///NAD(P)-binding domain superfamily	[A0A3B5YTY7_WHEAT|diamond]SubName: Full=Uncharacterized protein {ECO:0000313|EnsemblPlants:TraesCS1B02G101100.1};
TraesCS1B02G101600	'TraesCS1B02G101600'	mRNA	2.313941766	2.03E-08	2.597153458	1.52E-09	7.30E-08						GO:0003723///RNA binding+++GO:0008173///RNA methyltransferase activity	GO:0006396///RNA processing	PF00588///SpoU rRNA Methylase family		IPR001537///tRNA/rRNA methyltransferase, SpoU type+++IPR029026///tRNA (guanine-N1-)-methyltransferase, N-terminal+++IPR029028///Alpha/beta knot methyltransferases	[A0A287ESL2_HORVV|diamond]RecName: Full=SpoU_methylase domain-containing protein {ECO:0000259|Pfam:PF00588};
TraesCS1B02G101700	'TraesCS1B02G101700'	mRNA	1.140978551	3.22E-07	0.754223672	2.70E-05	5.87E-04										IPR001841///Zinc finger, RING-type+++IPR013083///Zinc finger, RING/FYVE/PHD-type	[A0A3B5YSW2_WHEAT|diamond]RecName: Full=RING-type domain-containing protein {ECO:0000259|PROSITE:PS50089};
TraesCS1B02G101800	'TraesCS1B02G101800'	mRNA	2.191856209	2.02E-07	2.80422216	5.09E-08	1.94E-06						GO:0003824///catalytic activity+++GO:0016791///phosphatase activity		PF00300///Histidine phosphatase superfamily (branch 1)		IPR001345///Phosphoglycerate/bisphosphoglycerate mutase, active site+++IPR013078///Histidine phosphatase superfamily, clade-1+++IPR029033///Histidine phosphatase superfamily	[A0A3B5YT80_WHEAT|diamond]SubName: Full=Uncharacterized protein {ECO:0000313|EnsemblPlants:TraesCS1B02G101800.2};+++[A0A3B5YU72_WHEAT|diamond]SubName: Full=Uncharacterized protein {ECO:0000313|EnsemblPlants:TraesCS1B02G101800.1};
TraesCS1B02G102200	'TraesCS1B02G102200'	mRNA	1.387345149	7.52E-05	1.132040166	0.012461897	0.101878676	03030///DNA replication+++03420///Nucleotide excision repair+++03430///Mismatch repair+++03440///Homologous recombination				GO:0005634///nucleus+++GO:0005662///DNA replication factor A complex	GO:0003677///DNA binding+++GO:0003684///damaged DNA binding+++GO:0008270///zinc ion binding+++GO:0043047///single-stranded telomeric DNA binding	GO:0000724///double-strand break repair via homologous recombination+++GO:0006260///DNA replication+++GO:0006268///DNA unwinding involved in DNA replication+++GO:0006281///DNA repair+++GO:0006289///nucleotide-excision repair+++GO:0006310///DNA recombination+++GO:0007004///telomere maintenance via telomerase+++GO:0051321///meiotic cell cycle	PF00098///Zinc knuckle+++PF01336///OB-fold nucleic acid binding domain+++PF04057///Replication factor-A protein 1, N-terminal domain+++PF08646///Replication factor-A C terminal domain+++PF16900///Replication protein A OB domain		IPR001878///Zinc finger, CCHC-type+++IPR004365///OB-fold nucleic acid binding domain, AA-tRNA synthetase-type+++IPR004591///Replication factor A protein 1+++IPR007199///Replication factor-A protein 1, N-terminal+++IPR012340///Nucleic acid-binding, OB-fold+++IPR013955///Replication factor A, C-terminal+++IPR031657///Replication protein A, OB domain+++IPR036875///Zinc finger, CCHC-type superfamily	[A0A3B5ZRB6_WHEAT|diamond]RecName: Full=Replication protein A subunit {ECO:0000256|RuleBase:RU364130};+++[A0A446IMJ5_TRITD|diamond]RecName: Full=Replication protein A subunit {ECO:0000256|RuleBase:RU364130};
TraesCS1B02G102600	'TraesCS1B02G102600'	mRNA	4.277673189	7.26E-17	4.389593507	1.90E-19	2.47E-17						GO:0008080///N-acetyltransferase activity		PF00583///Acetyltransferase (GNAT) family		IPR000182///GNAT domain+++IPR016181///Acyl-CoA N-acyltransferase	[A0A452XXY9_AEGTS|diamond]RecName: Full=N-acetyltransferase domain-containing protein {ECO:0000259|PROSITE:PS51186};
TraesCS1B02G102700	'TraesCS1B02G102700'	mRNA	1.219212635	4.02E-75	0.830526291	2.04E-33	6.51E-31	00220///Arginine biosynthesis+++00250///Alanine, aspartate and glutamate metabolism+++00710///Carbon fixation in photosynthetic organisms+++01200///Carbon metabolism+++01210///2-Oxocarboxylic acid metabolism+++01230///Biosynthesis of amino acids	H00768///Autosomal recessive intellectual developmental disorder	M00171///C4-dicarboxylic acid cycle, NAD - malic enzyme type	R00258///L-Alanine:2-oxoglutarate aminotransferase L-Alanine + 2-Oxoglutarate <=> Pyruvate + L-Glutamate		GO:0008483///transaminase activity+++GO:0030170///pyridoxal phosphate binding	GO:0009058///biosynthetic process	PF00155///Aminotransferase class I and II	KOG0258///alanine aminotransferase	IPR004839///Aminotransferase, class I/classII+++IPR015421///Pyridoxal phosphate-dependent transferase, major domain+++IPR015422///Pyridoxal phosphate-dependent transferase, small domain+++IPR015424///Pyridoxal phosphate-dependent transferase	[A0A1D6GRB4_MAIZE|diamond]SubName: Full=Alanine aminotransferase5 {ECO:0000313|EMBL:AQK65639.1};
TraesCS1B02G103000	'TraesCS1B02G103000'	mRNA	5.19875062	0.00619155	4.561525806	9.69E-05	0.001825635								PF08387///FBD		IPR006566///FBD domain	[A0A341P0U6_WHEAT|diamond]RecName: Full=FBD domain-containing protein {ECO:0000259|SMART:SM00579};
TraesCS1B02G103100	'TraesCS1B02G103100'	mRNA	6.287268319	3.42E-05	6.394721194	1.01E-06	3.05E-05										IPR032675///Leucine-rich repeat domain superfamily+++IPR036047///F-box-like domain superfamily	[A0A3B5YU87_WHEAT|diamond]SubName: Full=Uncharacterized protein {ECO:0000313|EnsemblPlants:TraesCS1B02G103100.1.cds1};
TraesCS1B02G103600	'TraesCS1B02G103600'	mRNA	3.085788209	0.034810956	6.188603338	2.99E-06	8.17E-05								PF08387///FBD		IPR001810///F-box domain+++IPR006566///FBD domain+++IPR032675///Leucine-rich repeat domain superfamily+++IPR036047///F-box-like domain superfamily	[A0A3B5YU92_WHEAT|diamond]RecName: Full=F-box domain-containing protein {ECO:0000259|PROSITE:PS50181};
TraesCS1B02G103700	'TraesCS1B02G103700'	mRNA	2.514855399	9.00E-05	1.640218365	0.017923803	0.134027641	00402///Benzoxazinoid biosynthesis			R08972///(2R)-4-hydroxy-3-oxo-3,4-dihydro-2H-1,4-benzoxazin-2-yl beta-D-glucopyranoside:oxygen oxidoreductase (7-hydroxylating) DIBOA-glucoside + 2-Oxoglutarate + Oxygen <=> TRIBOA-glucoside + Succinate + CO2		GO:0016491///oxidoreductase activity+++GO:0046872///metal ion binding		PF03171///2OG-Fe(II) oxygenase superfamily+++PF14226///non-haem dioxygenase in morphine synthesis N-terminal		IPR005123///Oxoglutarate/iron-dependent dioxygenase+++IPR026992///Non-haem dioxygenase N-terminal domain+++IPR027443///Isopenicillin N synthase-like superfamily	[A0A3B5YT98_WHEAT|diamond]RecName: Full=Fe2OG dioxygenase domain-containing protein {ECO:0000259|PROSITE:PS51471};
TraesCS1B02G103800	'TraesCS1B02G103800'	mRNA	3.432954302	0.002220723	2.901480999	1.34E-04	0.002421538										IPR032675///Leucine-rich repeat domain superfamily+++IPR036047///F-box-like domain superfamily	[A0A3B5YU17_WHEAT|diamond]SubName: Full=Uncharacterized protein {ECO:0000313|EnsemblPlants:TraesCS1B02G103800.1.cds1};
TraesCS1B02G104400	'TraesCS1B02G104400'	mRNA	1.952699095	5.25E-04	1.673340452	0.001307347	0.016919002								PF10294///Lysine methyltransferase		IPR019410///Lysine methyltransferase+++IPR029063///S-adenosyl-L-methionine-dependent methyltransferase	[A0A452XY32_AEGTS|diamond]SubName: Full=Uncharacterized protein {ECO:0000313|EnsemblPlants:AET1Gv20213400.4};
TraesCS1B02G104500	'TraesCS1B02G104500'	mRNA	1.18802302	0.039491808	0.90931926	0.026908478	0.180009964						GO:0004185///serine-type carboxypeptidase activity		PF00450///Serine carboxypeptidase		IPR001563///Peptidase S10, serine carboxypeptidase+++IPR018202///Serine carboxypeptidase, serine active site+++IPR029058///Alpha/Beta hydrolase fold+++IPR033124///Serine carboxypeptidases, histidine active site	[A0A6G1ER49_9ORYZ|diamond]RecName: Full=Carboxypeptidase {ECO:0000256|RuleBase:RU361156}; EC=3.4.16.- {ECO:0000256|RuleBase:RU361156};
TraesCS1B02G104800	'TraesCS1B02G104800'	mRNA	8.622773252	5.08E-11	7.789444272	2.38E-10	1.27E-08										IPR011043///Galactose oxidase/kelch, beta-propeller+++IPR036047///F-box-like domain superfamily	[A0A3B5YTA7_WHEAT|diamond]SubName: Full=Uncharacterized protein {ECO:0000313|EnsemblPlants:TraesCS1B02G104800.1};
TraesCS1B02G104900	'TraesCS1B02G104900'	mRNA	1.833533762	5.94E-40	1.795809348	2.35E-30	6.31E-28	04011///MAPK signaling pathway - yeast+++04111///Cell cycle - yeast	H01738///Noonan syndrome				GO:0004707///MAP kinase activity+++GO:0005524///ATP binding		PF00069///Protein kinase domain		IPR000719///Protein kinase domain+++IPR003527///Mitogen-activated protein (MAP) kinase, conserved site+++IPR011009///Protein kinase-like domain superfamily+++IPR017441///Protein kinase, ATP binding site	[A0A5J9U371_9POAL|diamond]RecName: Full=Mitogen-activated protein kinase {ECO:0000256|ARBA:ARBA00012411}; EC=2.7.11.24 {ECO:0000256|ARBA:ARBA00012411};
TraesCS1B02G105200	'TraesCS1B02G105200'	mRNA	2.283989846	2.40E-24	1.527463288	3.97E-15	3.55E-13					GO:0080008///Cul4-RING E3 ubiquitin ligase complex		GO:0043161///proteasome-mediated ubiquitin-dependent protein catabolic process	PF00400///WD domain, G-beta repeat		IPR001680///WD40 repeat+++IPR015943///WD40/YVTN repeat-like-containing domain superfamily+++IPR017986///No_INFO+++IPR036322///WD40-repeat-containing domain superfamily	[A0A3B5YTB2_WHEAT|diamond]RecName: Full=WD_REPEATS_REGION domain-containing protein {ECO:0000259|PROSITE:PS50294};
TraesCS1B02G105300	'TraesCS1B02G105300'	mRNA	3.648365565	5.77E-25	3.46696036	4.86E-27	1.06E-24					GO:0005783///endoplasmic reticulum+++GO:0016021///integral component of membrane	GO:0016746///transferase activity, transferring acyl groups		PF03062///MBOAT, membrane-bound O-acyltransferase family	KOG3860///regulation of N-terminal protein palmitoylation	IPR004299///Membrane bound O-acyl transferase, MBOAT	[A0A287ESX6_HORVV|diamond]SubName: Full=Uncharacterized protein {ECO:0000313|EnsemblPlants:HORVU1Hr1G018780.1};+++[A0A3B5YSZ7_WHEAT|diamond]SubName: Full=Uncharacterized protein {ECO:0000313|EnsemblPlants:TraesCS1B02G105300.2};
TraesCS1B02G105700	'TraesCS1B02G105700'	mRNA	1.450907408	0.040363959	0.186814719	0.649025452	0.951611312					GO:0016021///integral component of membrane			PF12056///Protein of unknown function (DUF3537)		IPR021924///Protein of unknown function DUF3537	[A0A3B5YU37_WHEAT|diamond]SubName: Full=Uncharacterized protein {ECO:0000313|EnsemblPlants:TraesCS1B02G105700.1};
TraesCS1B02G106400	'TraesCS1B02G106400'	mRNA	1.665377648	1.95E-28	0.874122112	1.24E-05	2.94E-04	00511///Other glycan degradation				GO:0005774///vacuolar membrane	GO:0004559///alpha-mannosidase activity+++GO:0030246///carbohydrate binding+++GO:0046872///metal ion binding	GO:0006013///mannose metabolic process	PF01074///Glycosyl hydrolases family 38 N-terminal domain+++PF07748///Glycosyl hydrolases family 38 C-terminal domain+++PF09261///Alpha mannosidase middle domain+++PF17677///Glycosyl hydrolases family 38 C-terminal beta sandwich domain		IPR000602///Glycoside hydrolase family 38, N-terminal domain+++IPR011013///Galactose mutarotase-like domain superfamily+++IPR011330///Glycoside hydrolase/deacetylase, beta/alpha-barrel+++IPR011682///Glycosyl hydrolase family 38, C-terminal+++IPR013780///Glycosyl hydrolase, all-beta+++IPR015341///Glycoside hydrolase family 38, central domain+++IPR027291///Glycoside hydrolase 38, N-terminal domain …	[A0A3B5YT09_WHEAT|diamond]RecName: Full=Alpha-mannosidase {ECO:0000256|ARBA:ARBA00012752, ECO:0000256|RuleBase:RU361199}; EC=3.2.1.- {ECO:0000256|RuleBase:RU361199};+++[A0A3B5YUC4_WHEAT|diamond]RecName: Full=Alpha-mannosidase {ECO:0000256|ARBA:ARBA00012752, ECO:0000256|RuleBase:RU361199}; EC=3.2.1.- {ECO:0000256|RuleBase:RU361199};
TraesCS1B02G107000	'TraesCS1B02G107000'	mRNA	1.70216525	7.91E-29	1.084111036	2.66E-09	1.23E-07					GO:0005634///nucleus	GO:0046872///metal ion binding	GO:0009742///brassinosteroid mediated signaling pathway	PF00149///Calcineurin-like phosphoesterase		IPR004843///Calcineurin-like phosphoesterase domain, ApaH type+++IPR006186///Serine/threonine-specific protein phosphatase/bis(5-nucleosyl)-tetraphosphatase+++IPR012391///Serine/threonine protein phosphatase, BSU1+++IPR015915///Kelch-type beta propeller+++IPR029052///Metallo-dependent phosphatase-like+++IPR041758///Phosphatase BSL, C-terminal metallophosphatase domain	[A0A1D5S273_WHEAT|diamond]RecName: Full=Serine/threonine-protein phosphatase {ECO:0000256|PIRNR:PIRNR036363, ECO:0000256|RuleBase:RU004273}; EC=3.1.3.16 {ECO:0000256|PIRNR:PIRNR036363, ECO:0000256|RuleBase:RU004273};+++[A0A3B5XVJ6_WHEAT|diamond]RecName: Full=Serine/threonine-protein phosphatase {ECO:0000256|PIRNR:PIRNR036363, ECO:0000256|RuleBase:RU004273}; EC=3.1.3.16 {ECO:0000256|PIRNR:PIRNR036…
TraesCS1B02G107100	'TraesCS1B02G107100'	mRNA	6.301423148	1.42E-74	6.26221854	2.92E-39	1.22E-36						GO:0016740///transferase activity		PF00023///Ankyrin repeat		IPR001841///Zinc finger, RING-type+++IPR002110///Ankyrin repeat+++IPR013083///Zinc finger, RING/FYVE/PHD-type+++IPR020683///Domain of unknown function DUF3447+++IPR036770///Ankyrin repeat-containing domain superfamily	[A0A3B5YT22_WHEAT|diamond]SubName: Full=Uncharacterized protein {ECO:0000313|EnsemblPlants:TraesCS1B02G107100.1};
TraesCS1B02G107200	'TraesCS1B02G107200'	mRNA	1.635032128	3.96E-09	1.131917565	4.18E-04	0.006512627	03022///Basal transcription factors+++03420///Nucleotide excision repair	H00403///Disorders of nucleotide excision repair+++H00866///Trichothiodystrophy+++H01428///Xeroderma pigmentosum			GO:0005634///nucleus	GO:0003677///DNA binding+++GO:0003678///DNA helicase activity+++GO:0005524///ATP binding+++GO:0016818///hydrolase activity, acting on acid anhydrides, in phosphorus-containing anhydrides	GO:0006289///nucleotide-excision repair	PF06733///DEAD_2+++PF06777///Helical and beta-bridge domain+++PF13307///Helicase C-terminal domain		IPR001945///RAD3/XPD family+++IPR006554///Helicase-like, DEXD box c2 type+++IPR006555///ATP-dependent helicase, C-terminal+++IPR010614///DEAD2+++IPR010643///Helical and beta-bridge domain+++IPR013020///ATP-dependent helicase Rad3/Chl1-like+++IPR014013///Helicase superfamily 1/2, ATP-binding domain, DinG/Rad3-type+++IPR027417///P-loop containing nucleoside triphosphate hydrolase	[A0A0Q3HMV8_BRADI|diamond]RecName: Full=General transcription and DNA repair factor IIH helicase subunit XPD {ECO:0000256|ARBA:ARBA00014344}; EC=3.6.4.12 {ECO:0000256|ARBA:ARBA00012551};
TraesCS1B02G107600	'TraesCS1B02G107600'	mRNA	2.217543835	0.00467473	2.767033947	2.32E-04	0.003934016	00500///Starch and sucrose metabolism			R00805///sucrose-6F-phosphate phosphohydrolase Sucrose 6'-phosphate + H2O <=> Sucrose + Orthophosphate+++R06211///No_INFO Sucrose 6'-phosphate + H2O <=> Sucrose + Orthophosphate		GO:0000287///magnesium ion binding+++GO:0050307///sucrose-phosphate phosphatase activity	GO:0005986///sucrose biosynthetic process	PF05116///Sucrose-6F-phosphate phosphohydrolase+++PF08472///Sucrose-6-phosphate phosphohydrolase C-terminal		IPR006379///HAD-superfamily hydrolase, subfamily IIB+++IPR006380///Sucrose-phosphatase-like, N-terminal+++IPR012847///Sucrose phosphatase, plant/cyanobacteria+++IPR013679///Sucrose-phosphatase, C-terminal+++IPR023214///HAD superfamily+++IPR032710///NTF2-like domain superfamily+++IPR036412///HAD-like superfamily	[A0A452XYL5_AEGTS|diamond]RecName: Full=Sucrose-phosphatase {ECO:0000256|RuleBase:RU368007}; EC=3.1.3.24 {ECO:0000256|RuleBase:RU368007};+++[A0A452XYM9_AEGTS|diamond]RecName: Full=Sucrose-phosphate phosphatase {ECO:0000256|ARBA:ARBA00013112}; EC=3.1.3.24 {ECO:0000256|ARBA:ARBA00013112};
TraesCS1B02G108200	'TraesCS1B02G108200'	mRNA	1.328298066	1.02E-06	0.589822584	0.046063851	0.262751551					GO:0005634///nucleus		GO:0010048///vernalization response+++GO:0040029///regulation of gene expression, epigenetic	PF00041///Fibronectin type III domain+++PF07227///PHD - plant homeodomain finger protein		IPR003961///Fibronectin type III+++IPR013783///Immunoglobulin-like fold+++IPR032881///Oberon, PHD finger domain+++IPR036116///Fibronectin type III superfamily+++IPR044514///Vernalization insensitive 3-like	[A0A3B5YU70_WHEAT|diamond]RecName: Full=Fibronectin type-III domain-containing protein {ECO:0000259|PROSITE:PS50853};
TraesCS1B02G108500	'TraesCS1B02G108500'	mRNA	4.356271602	1.04E-11	4.406939694	1.63E-04	0.002873426	04626///Plant-pathogen interaction+++04626///Plant-pathogen interaction					GO:0005524///ATP binding+++GO:0043531///ADP binding	GO:0006952///defense response	PF00931///NB-ARC domain+++PF18052///Rx N-terminal domain		IPR002182///NB-ARC+++IPR027417///P-loop containing nucleoside triphosphate hydrolase+++IPR032675///Leucine-rich repeat domain superfamily+++IPR038005///Virus X resistance protein-like, coiled-coil domain+++IPR041118///Rx, N-terminal	[A0A3B5YT27_WHEAT|diamond]SubName: Full=Uncharacterized protein {ECO:0000313|EnsemblPlants:TraesCS1B02G108500.4};+++[A0A3B5YTF5_WHEAT|diamond]RecName: Full=NB-ARC domain-containing protein {ECO:0000259|Pfam:PF00931};
TraesCS1B02G108700	'TraesCS1B02G108700'	mRNA	1.48203796	1.14E-09	1.531867189	1.69E-10	9.23E-09					GO:0016021///integral component of membrane			PF07738///Sad1 / UNC-like C-terminal		IPR008979///Galactose-binding-like domain superfamily+++IPR012919///SUN domain	[A0A3B5YUG0_WHEAT|diamond]RecName: Full=SUN domain-containing protein {ECO:0000259|PROSITE:PS51469};
TraesCS1B02G108800	'TraesCS1B02G108800'	mRNA	1.70927956	1.19E-15	1.823314637	4.78E-14	3.88E-12					GO:0005739///mitochondrion			PF01535///PPR repeat+++PF17177///Pentacotripeptide-repeat region of PRORP		IPR002885///Pentatricopeptide repeat+++IPR011990///Tetratricopeptide-like helical domain superfamily+++IPR033443///Pentacotripeptide-repeat region of PRORP	[A0A3B5YTG2_WHEAT|diamond]RecName: Full=PPR_long domain-containing protein {ECO:0000259|Pfam:PF17177};
TraesCS1B02G110400	'TraesCS1B02G110400'	mRNA	1.399641824	3.29E-98	1.553776148	1.65E-120	3.74E-117						GO:0004252///serine-type endopeptidase activity		PF13180///PDZ domain+++PF17815///PDZ domain		IPR001478///PDZ domain+++IPR001940///Peptidase S1C+++IPR009003///Peptidase S1, PA clan+++IPR036034///PDZ superfamily+++IPR041517///Protease Do-like, PDZ domain+++IPR043504///Peptidase S1, PA clan, chymotrypsin-like fold	[A0A287ETU8_HORVV|diamond]RecName: Full=PDZ domain-containing protein {ECO:0000259|PROSITE:PS50106};
TraesCS1B02G110800	'TraesCS1B02G110800'	mRNA	10.69265131	2.06E-17	9.639088971	6.23E-16	6.04E-14					GO:0016021///integral component of membrane						[A0A3B5YUI2_WHEAT|diamond]SubName: Full=Uncharacterized protein {ECO:0000313|EnsemblPlants:TraesCS1B02G110800.1.cds1};
TraesCS1B02G111200	'TraesCS1B02G111200'	mRNA	4.584000175	0.028363193												ENOG502R6CD///No_INFO		[K3XX09_SETIT|diamond]SubName: Full=Uncharacterized protein {ECO:0000313|EnsemblPlants:KQL11632};
TraesCS1B02G111300	'TraesCS1B02G111300'	mRNA	4.37109694	3.91E-09	3.258446554	1.09E-04	0.002023033					GO:0016021///integral component of membrane					IPR036047///F-box-like domain superfamily	[A0A3B5XVZ6_WHEAT|diamond]SubName: Full=Uncharacterized protein {ECO:0000313|EnsemblPlants:TraesCS1A02G100200.2};
TraesCS1B02G111600	'TraesCS1B02G111600'	mRNA	1.124055407	4.60E-07	0.824031007	6.95E-04	0.01000869		H00768///Autosomal recessive intellectual developmental disorder								IPR036047///F-box-like domain superfamily	[A0A446INZ6_TRITD|diamond]SubName: Full=Uncharacterized protein {ECO:0000313|EMBL:VAH02569.1};
TraesCS1B02G111700	'TraesCS1B02G111700'	mRNA	3.453949422	0.009303922	2.410083019	0.001659011	0.02061114								PF01535///PPR repeat+++PF13041///PPR repeat family		IPR002885///Pentatricopeptide repeat+++IPR011990///Tetratricopeptide-like helical domain superfamily	[A0A3B5YT74_WHEAT|diamond]SubName: Full=Uncharacterized protein {ECO:0000313|EnsemblPlants:TraesCS1B02G111700.1.cds1};
TraesCS1B02G111900	'TraesCS1B02G111900'	mRNA	5.81045244	3.17E-04	3.638675586	0.004308746	0.044429182		H02460///Neurodevelopmental disorder with dysmorphic facies and skeletal anomalies						PF00651///BTB/POZ domain		IPR000210///BTB/POZ domain+++IPR002083///MATH/TRAF domain+++IPR008974///TRAF-like+++IPR011333///SKP1/BTB/POZ domain superfamily	[A0A3B5YTJ2_WHEAT|diamond]SubName: Full=Uncharacterized protein {ECO:0000313|EnsemblPlants:TraesCS1B02G111900.1.cds1};
TraesCS1B02G112200	'TraesCS1B02G112200'	mRNA	2.268301136	0.02681772	1.22003729	0.351659492	0.804017456						GO:0005524///ATP binding+++GO:0043531///ADP binding		PF00931///NB-ARC domain+++PF18052///Rx N-terminal domain		IPR002182///NB-ARC+++IPR003593///AAA+ ATPase domain+++IPR027417///P-loop containing nucleoside triphosphate hydrolase+++IPR032675///Leucine-rich repeat domain superfamily+++IPR041118///Rx, N-terminal	[A0A3B5YT79_WHEAT|diamond]RecName: Full=AAA domain-containing protein {ECO:0000259|SMART:SM00382};
TraesCS1B02G112700	'TraesCS1B02G112700'	mRNA	2.299255351	1.37E-31	1.47767636	1.94E-14	1.62E-12					GO:0009941///chloroplast envelope+++GO:0016021///integral component of membrane	GO:0015385///sodium:proton antiporter activity	GO:0006885///regulation of pH	PF00999///Sodium/hydrogen exchanger family		IPR004709///Na+/H+ exchanger+++IPR006153///Cation/H+ exchanger+++IPR018422///Cation/H+ exchanger, CPA1 family+++IPR038770///Sodium/solute symporter superfamily	[A0A6G1ELL1_9ORYZ|diamond]RecName: Full=Na_H_Exchanger domain-containing protein {ECO:0000259|Pfam:PF00999};
TraesCS1B02G113300	'TraesCS1B02G113300'	mRNA	4.210034237	1.93E-43	4.493947565	2.74E-47	1.57E-44	00261///Monobactam biosynthesis+++00300///Lysine biosynthesis+++01230///Biosynthesis of amino acids		M00016///Lysine biosynthesis, succinyl-DAP pathway, aspartate => lysine+++M00525///Lysine biosynthesis, acetyl-DAP pathway, aspartate => lysine+++M00526///Lysine biosynthesis, DAP dehydrogenase pathway, aspartate => lysine+++M00527///Lysine biosynthesis, DAP aminotransferase pathway, aspartate => lysine	R04198///2,3,4,5-tetrahydrodipicolinate:NAD+ 4-oxidoreductase 2,3,4,5-Tetrahydrodipicolinate + NAD+ + H2O <=> (2S,4S)-4-Hydroxy-2,3,4,5-tetrahydrodipicolinate + NADH + H++++R04199///2,3,4,5-tetrahydrodipicolinate:NADP+ 4-oxidoreductase 2,3,4,5-Tetrahydrodipicolinate + NADP+ + H2O <=> (2S,4S)-4-Hydroxy-2,3,4,5-tetrahydrodipicolinate + NADPH + H+	GO:0009570///chloroplast stroma	GO:0008839///4-hydroxy-tetrahydrodipicolinate reductase+++GO:0070402///NADPH binding	GO:0009089///lysine biosynthetic process via diaminopimelate+++GO:0019877///diaminopimelate biosynthetic process	PF01113///Dihydrodipicolinate reductase, N-terminus+++PF05173///Dihydrodipicolinate reductase, C-terminus		IPR000846///Dihydrodipicolinate reductase, N-terminal+++IPR011859///Dihydrodipicolinate reductase, plant-type+++IPR022663///Dihydrodipicolinate reductase, C-terminal+++IPR023940///Dihydrodipicolinate reductase+++IPR036291///NAD(P)-binding domain superfamily	[A0A3B5YT89_WHEAT|diamond]RecName: Full=DapB_N domain-containing protein {ECO:0000259|Pfam:PF01113};+++[A0A3B5YT91_WHEAT|diamond]SubName: Full=Uncharacterized protein {ECO:0000313|EnsemblPlants:TraesCS1B02G113300.2};+++[A0A452XZM7_AEGTS|diamond]SubName: Full=Uncharacterized protein {ECO:0000313|EnsemblPlants:AET1Gv20230700.1};
TraesCS1B02G113400	'TraesCS1B02G113400'	mRNA	1.081385631	6.52E-20	0.817687846	4.35E-13	3.21E-11	00970///Aminoacyl-tRNA biosynthesis	H00605///Deafness, autosomal recessive+++H00891///Combined oxidative phosphorylation deficiency+++H02461///Neurodevelopmental disorder with microcephaly		R03648///L-Asparagine:tRNA(Asn) ligase (AMP-forming) ATP + L-Asparagine + tRNA(Asn) <=> AMP + Diphosphate + L-Asparaginyl-tRNA(Asn)		GO:0003676///nucleic acid binding+++GO:0004816///asparagine-tRNA ligase activity+++GO:0005524///ATP binding	GO:0006421///asparaginyl-tRNA aminoacylation	PF00152///tRNA synthetases class II (D, K and N) +++PF01336///OB-fold nucleic acid binding domain		IPR000738///WHEP-TRS domain+++IPR002312///Aspartyl/Asparaginyl-tRNA synthetase, class IIb+++IPR004364///Aminoacyl-tRNA synthetase, class II (D/K/N)+++IPR004365///OB-fold nucleic acid binding domain, AA-tRNA synthetase-type+++IPR004522///Asparagine-tRNA ligase+++IPR006195///Aminoacyl-tRNA synthetase, class II+++IPR012340///Nucleic acid-binding, OB-fold	[A0A3B5XWA7_WHEAT|diamond]RecName: Full=Asparagine--tRNA ligase {ECO:0000256|ARBA:ARBA00012816}; EC=6.1.1.22 {ECO:0000256|ARBA:ARBA00012816};
TraesCS1B02G113700	'TraesCS1B02G113700'	mRNA	2.379011872	2.92E-08	2.353528868	8.51E-09	3.62E-07	00480///Glutathione metabolism			R03522///RX:glutathione R-transferase RX + Glutathione <=> Halide + R-S-Glutathione+++R07002///(1R)-hydroxy-(2R)-glutathionyl-1,2-dihydronaphthalene glutathione-lyase (epoxide-forming) (1R,2S)-Naphthalene 1,2-oxide + Glutathione <=> (1R)-Hydroxy-(2R)-glutathionyl-1,2-dihydronaphthalene+++R07003///(1R)-glutathionyl-(2R)-hydroxy-1,2-dihydronaphthalene glutathione-lyase (epoxide-forming) (1S,2R)-Nap…	GO:0005737///cytoplasm	GO:0004364///glutathione transferase activity+++GO:0043295///glutathione binding	GO:0006749///glutathione metabolic process	PF00043///Glutathione S-transferase, C-terminal domain+++PF02798///Glutathione S-transferase, N-terminal domain	KOG0867///Belongs to the GST superfamily	IPR004045///Glutathione S-transferase, N-terminal+++IPR004046///Glutathione S-transferase, C-terminal+++IPR010987///Glutathione S-transferase, C-terminal-like+++IPR034347///Glutathione S-transferases Phi, C-terminal+++IPR036249///Thioredoxin-like superfamily+++IPR036282///Glutathione S-transferase, C-terminal domain superfamily+++IPR040079///Glutathione Transferase family	[A0A287EUT4_HORVV|diamond]RecName: Full=Glutathione transferase {ECO:0000256|ARBA:ARBA00012452}; EC=2.5.1.18 {ECO:0000256|ARBA:ARBA00012452};
TraesCS1B02G113800	'TraesCS1B02G113800'	mRNA	4.096810575	3.44E-11	3.255335031	2.29E-05	5.04E-04	00480///Glutathione metabolism			R03522///RX:glutathione R-transferase RX + Glutathione <=> Halide + R-S-Glutathione+++R07002///(1R)-hydroxy-(2R)-glutathionyl-1,2-dihydronaphthalene glutathione-lyase (epoxide-forming) (1R,2S)-Naphthalene 1,2-oxide + Glutathione <=> (1R)-Hydroxy-(2R)-glutathionyl-1,2-dihydronaphthalene+++R07003///(1R)-glutathionyl-(2R)-hydroxy-1,2-dihydronaphthalene glutathione-lyase (epoxide-forming) (1S,2R)-Nap…	GO:0005737///cytoplasm	GO:0004364///glutathione transferase activity+++GO:0043295///glutathione binding	GO:0006749///glutathione metabolic process	PF00043///Glutathione S-transferase, C-terminal domain+++PF02798///Glutathione S-transferase, N-terminal domain		IPR004045///Glutathione S-transferase, N-terminal+++IPR004046///Glutathione S-transferase, C-terminal+++IPR010987///Glutathione S-transferase, C-terminal-like+++IPR034347///Glutathione S-transferases Phi, C-terminal+++IPR036249///Thioredoxin-like superfamily+++IPR036282///Glutathione S-transferase, C-terminal domain superfamily	[A0A3B5YUL7_WHEAT|diamond]RecName: Full=Glutathione transferase {ECO:0000256|ARBA:ARBA00012452}; EC=2.5.1.18 {ECO:0000256|ARBA:ARBA00012452};
TraesCS1B02G115300	'TraesCS1B02G115300'	mRNA	4.403335813	2.32E-06	4.004882591	2.90E-06	7.93E-05					GO:0000139///Golgi membrane+++GO:0016021///integral component of membrane	GO:0016757///transferase activity, transferring glycosyl groups		PF05637///galactosyl transferase GMA12/MNN10 family	KOG4748///xyloglucan 6-xylosyltransferase activity	IPR008630///Glycosyltransferase 34+++IPR029044///Nucleotide-diphospho-sugar transferases	[J3LMY0_ORYBR|diamond]SubName: Full=Uncharacterized protein {ECO:0000313|EnsemblPlants:OB03G24060.1};
TraesCS1B02G115400	'TraesCS1B02G115400'	mRNA	5.807221494	2.05E-06	4.028126826	3.34E-06	9.07E-05					GO:0005737///cytoplasm			PF01753///MYND finger+++PF04194///Programmed cell death protein 2, C-terminal putative domain		IPR002893///Zinc finger, MYND-type+++IPR007320///Programmed cell death protein 2, C-terminal	[A0A3B5YTB7_WHEAT|diamond]RecName: Full=MYND-type domain-containing protein {ECO:0000259|PROSITE:PS50865};
TraesCS1B02G115500	'TraesCS1B02G115500'	mRNA	6.724426245	3.57E-06	5.37261549	4.27E-05	8.84E-04	03008///Ribosome biogenesis in eukaryotes				GO:0005730///nucleolus			PF00400///WD domain, G-beta repeat+++PF04003///Dip2/Utp12 Family		IPR001680///WD40 repeat+++IPR007148///Small-subunit processome, Utp12+++IPR011047///Quinoprotein alcohol dehydrogenase-like superfamily+++IPR015943///WD40/YVTN repeat-like-containing domain superfamily+++IPR017986///No_INFO+++IPR019775///WD40 repeat, conserved site	[A0A3B5YTB4_WHEAT|diamond]RecName: Full=WD_REPEATS_REGION domain-containing protein {ECO:0000259|PROSITE:PS50294};
TraesCS1B02G115900	'TraesCS1B02G115900'	mRNA	3.120217	2.07E-142	0.870997919	3.40E-20	4.75E-18	00940///Phenylpropanoid biosynthesis			R00602///methanol:hydrogen-peroxide oxidoreductase Methanol + Hydrogen peroxide <=> Formaldehyde + 2 H2O+++R02596///Donor:hydrogen-peroxide oxidoreductase Coniferyl alcohol <=> Guaiacyl lignin+++R03919///Donor:hydrogen-peroxide oxidoreductase Sinapyl alcohol <=> Syringyl lignin+++R04007///Donor:hydrogen-peroxide oxidoreductase 4-Coumaryl alcohol <=> p-Hydroxyphenyl lignin+++R07443///donor:hydroge…	GO:0005576///extracellular region+++GO:0005634///nucleus+++GO:0016592///mediator complex	GO:0004601///peroxidase activity+++GO:0004693///cyclin-dependent protein serine/threonine kinase activity+++GO:0008353///RNA polymerase II CTD heptapeptide repeat kinase activity+++GO:0020037///heme binding+++GO:0046872///metal ion binding	GO:0006468///protein phosphorylation+++GO:0006979///response to oxidative stress+++GO:0042744///hydrogen peroxide catabolic process	PF00141///Peroxidase		IPR000823///Plant peroxidase+++IPR002016///Haem peroxidase+++IPR010255///Haem peroxidase superfamily+++IPR019793///Peroxidases heam-ligand binding site+++IPR033905///Secretory peroxidase	[A0A3B5YTC1_WHEAT|diamond]RecName: Full=Peroxidase {ECO:0000256|ARBA:ARBA00012313, ECO:0000256|RuleBase:RU362060}; EC=1.11.1.7 {ECO:0000256|ARBA:ARBA00012313, ECO:0000256|RuleBase:RU362060};
TraesCS1B02G116200	'TraesCS1B02G116200'	mRNA	3.531023849	9.44E-16	2.002205595	1.98E-04	0.003412921					GO:0005634///nucleus+++GO:0005667///transcription factor complex	GO:0000981///DNA-binding transcription factor activity, RNA polymerase II-specific	GO:0006357///regulation of transcription by RNA polymerase II+++GO:0051726///regulation of cell cycle			IPR015648///Transcription factor DP	[A0A3B5YTC6_WHEAT|diamond]SubName: Full=Uncharacterized protein {ECO:0000313|EnsemblPlants:TraesCS1B02G116200.3};
TraesCS1B02G116900	'TraesCS1B02G116900'	mRNA	-3.121983908	0.027554208	-0.776557378	0.3613765	0.81172993											[A0A3B5YTQ1_WHEAT|diamond]SubName: Full=Uncharacterized protein {ECO:0000313|EnsemblPlants:TraesCS1B02G116900.1};+++[A0A3B5YUH3_WHEAT|diamond]SubName: Full=Uncharacterized protein {ECO:0000313|EnsemblPlants:TraesCS1B02G116900.2};
TraesCS1B02G117200	'TraesCS1B02G117200'	mRNA	4.200295231	2.13E-09	4.584270106	3.25E-10	1.70E-08											[A0A3B5YTQ6_WHEAT|diamond]SubName: Full=Uncharacterized protein {ECO:0000313|EnsemblPlants:TraesCS1B02G117200.1};
TraesCS1B02G117400	'TraesCS1B02G117400'	mRNA	5.3874507	2.73E-05	3.187888769	3.32E-28	7.82E-26	00270///Cysteine and methionine metabolism		M00368///Ethylene biosynthesis, methionine => ethylene	R07214///1-aminocyclopropane-1-carboxylate oxygenase (ethylene-forming) 1-Aminocyclopropane-1-carboxylate + Ascorbate + Oxygen <=> Ethylene + Cyanide ion + Dehydroascorbate + CO2 + 2 H2O		GO:0016491///oxidoreductase activity+++GO:0046872///metal ion binding		PF03171///2OG-Fe(II) oxygenase superfamily+++PF14226///non-haem dioxygenase in morphine synthesis N-terminal		IPR005123///Oxoglutarate/iron-dependent dioxygenase+++IPR026992///Non-haem dioxygenase N-terminal domain+++IPR027443///Isopenicillin N synthase-like superfamily	[A0A3B5YTE1_WHEAT|diamond]RecName: Full=Fe2OG dioxygenase domain-containing protein {ECO:0000259|PROSITE:PS51471};
TraesCS1B02G118000	'TraesCS1B02G118000'	mRNA	2.553169152	1.41E-119	2.160505836	2.75E-65	2.73E-62	04111///Cell cycle - yeast+++04120///Ubiquitin mediated proteolysis+++04141///Protein processing in endoplasmic reticulum				GO:0031461///cullin-RING ubiquitin ligase complex	GO:0031625///ubiquitin protein ligase binding	GO:0006511///ubiquitin-dependent protein catabolic process	PF00888///Cullin family+++PF10557///Cullin protein neddylation domain	KOG2166///ubiquitin protein ligase binding	IPR001373///Cullin, N-terminal+++IPR016157///Cullin, conserved site+++IPR016158///Cullin homology domain+++IPR016159///Cullin repeat-like-containing domain superfamily+++IPR019559///Cullin protein, neddylation domain+++IPR036317///Cullin homology domain superfamily+++IPR036388///Winged helix-like DNA-binding domain superfamily+++IPR036390///Winged helix DNA-binding domain superfamily	[A0A0E0C201_9ORYZ|diamond]RecName: Full=CULLIN_2 domain-containing protein {ECO:0000259|PROSITE:PS50069};+++[A0A287EUC7_HORVV|diamond]RecName: Full=CULLIN_2 domain-containing protein {ECO:0000259|PROSITE:PS50069};+++[A0A3B5XWU5_WHEAT|diamond]RecName: Full=CULLIN_2 domain-containing protein {ECO:0000259|PROSITE:PS50069};
TraesCS1B02G118200	'TraesCS1B02G118200'	mRNA	1.123411008	8.98E-18	0.689708741	1.10E-05	2.63E-04	03015///mRNA surveillance pathway	H01282///Spermatogenic failure			GO:0005737///cytoplasm	GO:0005509///calcium ion binding	GO:0035303///regulation of dephosphorylation	PF13499///EF-hand domain pair		IPR002048///EF-hand domain+++IPR011992///EF-hand domain pair+++IPR018247///EF-Hand 1, calcium-binding site+++IPR039865///Serine/threonine-protein phosphatase 2A regulatory subunit B'' subunit gamma	[A0A452Y066_AEGTS|diamond]SubName: Full=Uncharacterized protein {ECO:0000313|EnsemblPlants:AET1Gv20241700.2};
TraesCS1B02G118300	'TraesCS1B02G118300'	mRNA	2.84340307	1.88E-05	0.542962138	0.435091438	0.861303913	04120///Ubiquitin mediated proteolysis				GO:0005737///cytoplasm	GO:0004364///glutathione transferase activity	GO:0006749///glutathione metabolic process	PF13181///Tetratricopeptide repeat		IPR011990///Tetratricopeptide-like helical domain superfamily+++IPR013026///No_INFO+++IPR019734///Tetratricopeptide repeat	[A0A3B5XWU9_WHEAT|diamond]SubName: Full=Uncharacterized protein {ECO:0000313|EnsemblPlants:TraesCS1A02G090300.1};+++[A0A3B5YTF1_WHEAT|diamond]SubName: Full=Uncharacterized protein {ECO:0000313|EnsemblPlants:TraesCS1B02G118300.1};
TraesCS1B02G118900	'TraesCS1B02G118900'	mRNA	3.320104834	6.24E-102	3.230810695	3.15E-71	3.58E-68					GO:0005634///nucleus	GO:0003676///nucleic acid binding+++GO:0005524///ATP binding+++GO:0016818///hydrolase activity, acting on acid anhydrides, in phosphorus-containing anhydrides+++GO:0031491///nucleosome binding+++GO:0070615///nucleosome-dependent ATPase activity	GO:0043044///ATP-dependent chromatin remodeling	PF00176///SNF2-related domain+++PF00271///Helicase conserved C-terminal domain+++PF09110///HAND+++PF09111///SLIDE	KOG0385///helicase activity	IPR000330///SNF2, N-terminal+++IPR001005///SANT/Myb domain+++IPR001650///Helicase, C-terminal+++IPR009057///Homeobox-like domain superfamily+++IPR014001///Helicase superfamily 1/2, ATP-binding domain+++IPR015194///ISWI, HAND domain+++IPR015195///SLIDE domain+++IPR017884///SANT domain+++IPR027417///P-loop containing nucleoside triphosphate hydrolase+++IPR036306///ISWI, HAND domain superfamily+++IP…	[A0A0D2SA25_GOSRA|diamond]SubName: Full=Uncharacterized protein {ECO:0000313|EMBL:KJB38641.1};+++[A0A3B5YTG1_WHEAT|diamond]SubName: Full=Chromatin-remodeling complex ATPase {ECO:0000313|EnsemblPlants:TraesCS1B02G118900.4};
TraesCS1B02G119000	'TraesCS1B02G119000'	mRNA	1.309032388	2.70E-08	1.118936449	2.09E-06	5.88E-05						GO:0003725///double-stranded RNA binding		PF00035///Double-stranded RNA binding motif		IPR014720///Double-stranded RNA-binding domain+++IPR044450///AtDRB-like, first double-stranded RNA binding domain, plant+++IPR044451///AtDRB-like, second double-stranded RNA binding domain, plant	[A0A3B5XWW1_WHEAT|diamond]SubName: Full=Uncharacterized protein {ECO:0000313|EnsemblPlants:TraesCS1A02G091200.2};
TraesCS1B02G119300	'TraesCS1B02G119300'	mRNA	5.638267493	9.00E-09	7.331427423	3.91E-09	1.75E-07	00500///Starch and sucrose metabolism		M00565///Trehalose biosynthesis, D-glucose 1P => trehalose+++M00854///Glycogen biosynthesis, glucose-1P => glycogen/starch	R02421///ADP-glucose:1,4-alpha-D-glucan 4-alpha-D-glucosyltransferase ADP-glucose + Amylose <=> ADP + Amylose	GO:0009501///amyloplast+++GO:0009507///chloroplast	GO:0004373///glycogen (starch) synthase activity+++GO:0016757///transferase activity, transferring glycosyl groups+++GO:2001070///starch binding	GO:0019252///starch biosynthetic process	PF00534///Glycosyl transferases group 1+++PF08323///Starch synthase catalytic domain+++PF16760///Starch/carbohydrate-binding module (family 53)		IPR001296///Glycosyl transferase, family 1+++IPR005085///Carbohydrate binding module family 25+++IPR011835///Bacterial/plant glycogen synthase+++IPR013534///Starch synthase, catalytic domain	[A0A3B5YTG6_WHEAT|diamond]SubName: Full=Uncharacterized protein {ECO:0000313|EnsemblPlants:TraesCS1B02G119300.2};+++[A0A3B5YUK4_WHEAT|diamond]SubName: Full=Uncharacterized protein {ECO:0000313|EnsemblPlants:TraesCS1B02G119300.1};
TraesCS1B02G119600	'TraesCS1B02G119600'	mRNA	6.012658321	1.43E-04	1.009134732	0.80466965	0.951611312					GO:0005634///nucleus+++GO:0005737///cytoplasm	GO:0004674///protein serine/threonine kinase activity+++GO:0005524///ATP binding	GO:0035556///intracellular signal transduction	PF00069///Protein kinase domain		IPR000719///Protein kinase domain+++IPR008271///Serine/threonine-protein kinase, active site+++IPR011009///Protein kinase-like domain superfamily+++IPR017441///Protein kinase, ATP binding site	[A0A3B5YUK9_WHEAT|diamond]RecName: Full=Protein kinase domain-containing protein {ECO:0000259|PROSITE:PS50011};
TraesCS1B02G120000	'TraesCS1B02G120000'	mRNA	1.349231449	0.03243271	1.047226731	0.110934242	0.45735978					GO:0005576///extracellular region		GO:0006952///defense response	PF00314///Thaumatin family		IPR001938///Thaumatin family+++IPR037176///Osmotin/thaumatin-like superfamily	[A0A3B5YTU5_WHEAT|diamond]SubName: Full=Uncharacterized protein {ECO:0000313|EnsemblPlants:TraesCS1B02G120000.1};+++[A0A3B5YUL6_WHEAT|diamond]SubName: Full=Uncharacterized protein {ECO:0000313|EnsemblPlants:TraesCS1B02G120000.2};
TraesCS1B02G120300	'TraesCS1B02G120300'	mRNA	1.023687892	4.35E-12	1.402943898	1.98E-22	3.28E-20	00670///One carbon pool by folate+++01240///Biosynthesis of cofactors	H00262///Spina bifida	M00141///C1-unit interconversion, eukaryotes	R00943///Formate:tetrahydrofolate ligase (ADP-forming) Tetrahydrofolate + Formate + ATP <=> ADP + Orthophosphate + 10-Formyltetrahydrofolate+++R01220///5,10-methylenetetrahydrofolate:NADP+ oxidoreductase 5,10-Methylenetetrahydrofolate + NADP+ <=> 5,10-Methenyltetrahydrofolate + NADPH+++R01655///5,10-Methenyltetrahydrofolate 5-hydrolase (decyclizing) 5,10-Methenyltetrahydrofolate + H2O <=> 10-Form…		GO:0004477///methenyltetrahydrofolate cyclohydrolase activity+++GO:0004488///methylenetetrahydrofolate dehydrogenase (NADP+) activity	GO:0006730///one-carbon metabolic process	PF00763///Tetrahydrofolate dehydrogenase/cyclohydrolase, catalytic domain+++PF02882///Tetrahydrofolate dehydrogenase/cyclohydrolase, NAD(P)-binding domain	KOG0089///methenyltetrahydrofolate cyclohydrolase activity	IPR000672///Tetrahydrofolate dehydrogenase/cyclohydrolase+++IPR020630///Tetrahydrofolate dehydrogenase/cyclohydrolase, catalytic domain+++IPR020631///Tetrahydrofolate dehydrogenase/cyclohydrolase, NAD(P)-binding domain+++IPR020867///Tetrahydrofolate dehydrogenase/cyclohydrolase, conserved site+++IPR036291///NAD(P)-binding domain superfamily	[A0A0D3G3B4_9ORYZ|diamond]RecName: Full=Methenyltetrahydrofolate cyclohydrolase {ECO:0000256|ARBA:ARBA00013842}; EC=3.5.4.9 {ECO:0000256|ARBA:ARBA00012776};+++[A0A3B5XVQ2_WHEAT|diamond]RecName: Full=Methenyltetrahydrofolate cyclohydrolase {ECO:0000256|ARBA:ARBA00013842}; EC=3.5.4.9 {ECO:0000256|ARBA:ARBA00012776};
TraesCS1B02G121000	'TraesCS1B02G121000'	mRNA	5.884729758	2.58E-04	3.251002615	5.28E-04	0.007958936		H02460///Neurodevelopmental disorder with dysmorphic facies and skeletal anomalies						PF00651///BTB/POZ domain		IPR000210///BTB/POZ domain+++IPR011333///SKP1/BTB/POZ domain superfamily	[A0A3B5YTI8_WHEAT|diamond]RecName: Full=BTB domain-containing protein {ECO:0000259|Pfam:PF00651};
TraesCS1B02G121100	'TraesCS1B02G121100'	mRNA	1.526816937	2.76E-05	0.280176783	0.508291844	0.9132871											[A0A3B5YTJ0_WHEAT|diamond]SubName: Full=Uncharacterized protein {ECO:0000313|EnsemblPlants:TraesCS1B02G121100.1};
TraesCS1B02G121500	'TraesCS1B02G121500'	mRNA	5.774369333	4.32E-04	4.607940134	0.003562067	0.038085206		H00237///Diamond-Blackfan anemia					GO:0000462///maturation of SSU-rRNA from tricistronic rRNA transcript (SSU-rRNA, 5.8S rRNA, LSU-rRNA)	PF10273///Pre-rRNA-processing protein TSR2		IPR019398///Pre-rRNA-processing protein TSR2	[A0A3B5YTJ3_WHEAT|diamond]SubName: Full=Uncharacterized protein {ECO:0000313|EnsemblPlants:TraesCS1B02G121500.1};
TraesCS1B02G121600	'TraesCS1B02G121600'	mRNA	7.071230926	1.65E-19	5.055951459	9.34E-13	6.66E-11					GO:0005737///cytoplasm+++GO:0015629///actin cytoskeleton	GO:0016985///mannan endo-1,4-beta-mannosidase activity+++GO:0051015///actin filament binding	GO:0005975///carbohydrate metabolic process+++GO:0007163///establishment or maintenance of cell polarity+++GO:0016477///cell migration+++GO:0051017///actin filament bundle assembly	PF00150///Cellulase (glycosyl hydrolase family 5)		IPR001547///Glycoside hydrolase, family 5+++IPR008999///Actin-crosslinking+++IPR010431///Fascin+++IPR017853///Glycoside hydrolase superfamily+++IPR018087///Glycoside hydrolase, family 5, conserved site	[A0A3B5YTJ5_WHEAT|diamond]RecName: Full=Mannan endo-1,4-beta-mannosidase {ECO:0000256|ARBA:ARBA00012706}; EC=3.2.1.78 {ECO:0000256|ARBA:ARBA00012706};
TraesCS1B02G122100	'TraesCS1B02G122100'	mRNA	3.21041243	1.41E-07	2.45700627	1.93E-05	4.36E-04					GO:0016021///integral component of membrane	GO:0015020///glucuronosyltransferase activity		PF02485///Core-2/I-Branching enzyme		IPR003406///Glycosyl transferase, family 14+++IPR044610///Beta-glucuronosyltransferase GlcAT14A/B/C	[A0A3B5YTK4_WHEAT|diamond]SubName: Full=Uncharacterized protein {ECO:0000313|EnsemblPlants:TraesCS1B02G122100.1};
TraesCS1B02G122400	'TraesCS1B02G122400'	mRNA	4.191733084	0.028607411	3.008194157	0.001817304	0.022154084	03440///Homologous recombination				GO:0005634///nucleus+++GO:0048476///Holliday junction resolvase complex	GO:0003677///DNA binding+++GO:0048257///3'-flap endonuclease activity	GO:0000712///resolution of meiotic recombination intermediates+++GO:0000727///double-strand break repair via break-induced replication+++GO:0031573///intra-S DNA damage checkpoint	PF02732///ERCC4 domain		IPR006166///ERCC4 domain+++IPR011335///Restriction endonuclease type II-like+++IPR036388///Winged helix-like DNA-binding domain superfamily	[A0A3B5YTK7_WHEAT|diamond]RecName: Full=ERCC4 domain-containing protein {ECO:0000259|SMART:SM00891};
TraesCS1B02G123100	'TraesCS1B02G123100'	mRNA	1.027883067	2.21E-32	0.662793871	6.68E-18	7.71E-16						GO:0004842///ubiquitin-protein transferase activity		PF13639///Ring finger domain		IPR001841///Zinc finger, RING-type+++IPR013083///Zinc finger, RING/FYVE/PHD-type+++IPR044274///E3 ubiquitin-protein ligase RFI2	[A0A3B5YUY7_WHEAT|diamond]RecName: Full=RING-type domain-containing protein {ECO:0000259|PROSITE:PS50089};
TraesCS1B02G123200	'TraesCS1B02G123200'	mRNA	1.298053492	5.83E-45	0.928402082	4.13E-29	1.00E-26		H01881///Complex cortical dysplasia with other brain malformations			GO:0005874///microtubule	GO:0005524///ATP binding+++GO:0008017///microtubule binding+++GO:1990939///ATP-dependent microtubule motor activity	GO:0007018///microtubule-based movement	PF00225///Kinesin motor domain		IPR001752///Kinesin motor domain+++IPR019821///Kinesin motor domain, conserved site+++IPR027417///P-loop containing nucleoside triphosphate hydrolase+++IPR036961///Kinesin motor domain superfamily	[A0A3B5XVS2_WHEAT|diamond]RecName: Full=Kinesin-like protein {ECO:0000256|RuleBase:RU000394};+++[A0A3B5YTL9_WHEAT|diamond]RecName: Full=Kinesin-like protein {ECO:0000256|RuleBase:RU000394};+++[A0A3B5YTZ1_WHEAT|diamond]RecName: Full=Kinesin-like protein {ECO:0000256|RuleBase:RU000394};
TraesCS1B02G123400	'TraesCS1B02G123400'	mRNA	1.278830908	1.30E-20	0.929226925	1.25E-13	9.77E-12	04120///Ubiquitin mediated proteolysis					GO:0061630///ubiquitin protein ligase activity	GO:0000209///protein polyubiquitination+++GO:0006511///ubiquitin-dependent protein catabolic process	PF00632///HECT-domain (ubiquitin-transferase)		IPR000569///HECT domain+++IPR035983///HECT, E3 ligase catalytic domain+++IPR044611///Ubiquitin-protein ligase E3B/C	[A0A3B5XW58_WHEAT|diamond]RecName: Full=HECT-type E3 ubiquitin transferase {ECO:0000256|ARBA:ARBA00012485}; EC=2.3.2.26 {ECO:0000256|ARBA:ARBA00012485};+++[A0A3B5XWE9_WHEAT|diamond]RecName: Full=HECT-type E3 ubiquitin transferase {ECO:0000256|ARBA:ARBA00012485}; EC=2.3.2.26 {ECO:0000256|ARBA:ARBA00012485};+++[A0A3B5XWG8_WHEAT|diamond]RecName: Full=HECT-type E3 ubiquitin transferase {ECO:0000256|A…
TraesCS1B02G123600	'TraesCS1B02G123600'	mRNA	2.603599063	2.54E-08	1.262651869	0.003441661	0.037097151	03020///RNA polymerase				GO:0009536///plastid	GO:0003677///DNA binding+++GO:0003899///DNA-directed 5'-3' RNA polymerase activity	GO:0006351///transcription, DNA-templated	PF00623///RNA polymerase Rpb1, domain 2+++PF04983///RNA polymerase Rpb1, domain 3+++PF04997///RNA polymerase Rpb1, domain 1+++PF05000///RNA polymerase Rpb1, domain 4		IPR000722///RNA polymerase, alpha subunit+++IPR006592///RNA polymerase, N-terminal+++IPR007066///RNA polymerase Rpb1, domain 3+++IPR007080///RNA polymerase Rpb1, domain 1+++IPR007083///RNA polymerase Rpb1, domain 4+++IPR038120///RNA polymerase Rpb1, funnel domain superfamily+++IPR042102///RNA polymerase Rpb1, domain 3 superfamily	[A0A3B5YU02_WHEAT|diamond]RecName: Full=DNA-directed RNA polymerase subunit {ECO:0000256|RuleBase:RU004279}; EC=2.7.7.6 {ECO:0000256|RuleBase:RU004279};+++[A0A3B5YUS0_WHEAT|diamond]RecName: Full=DNA-directed RNA polymerase subunit {ECO:0000256|RuleBase:RU004279}; EC=2.7.7.6 {ECO:0000256|RuleBase:RU004279};
TraesCS1B02G124100	'TraesCS1B02G124100'	mRNA	1.218817852	2.77E-102	0.866210156	3.22E-75	4.02E-72					GO:0005886///plasma membrane		GO:0009409///response to cold	PF00582///Universal stress protein family	ENOG502RXMC///No_INFO	IPR006015///Universal stress protein A family+++IPR006016///UspA+++IPR014729///Rossmann-like alpha/beta/alpha sandwich fold	[A0A287EX51_HORVV|diamond]RecName: Full=Usp domain-containing protein {ECO:0000259|Pfam:PF00582};+++[A0A3B5YUS5_WHEAT|diamond]RecName: Full=Usp domain-containing protein {ECO:0000259|Pfam:PF00582};
TraesCS1B02G124700	'TraesCS1B02G124700'	mRNA	1.697917211	3.33E-18	1.281594013	5.50E-08	2.09E-06								PF04802///Phosphatase 4 regulatory subunit 3		IPR006887///Domain of unknown function DUF625+++IPR011989///Armadillo-like helical+++IPR011993///PH-like domain superfamily+++IPR016024///Armadillo-type fold	[A0A3B5XW70_WHEAT|diamond]RecName: Full=SMK-1 domain-containing protein {ECO:0000259|Pfam:PF04802};
TraesCS1B02G124800	'TraesCS1B02G124800'	mRNA	1.826774642	3.00E-13	1.718886872	5.24E-09	2.30E-07		H01881///Complex cortical dysplasia with other brain malformations			GO:0000930///gamma-tubulin complex+++GO:0005634///nucleus+++GO:0005737///cytoplasm+++GO:0005819///spindle+++GO:0005874///microtubule	GO:0003924///GTPase activity+++GO:0005200///structural constituent of cytoskeleton+++GO:0005525///GTP binding	GO:0000070///mitotic sister chromatid segregation+++GO:0000212///meiotic spindle organization+++GO:0000226///microtubule cytoskeleton organization+++GO:0000278///mitotic cell cycle+++GO:0007020///microtubule nucleation+++GO:0007052///mitotic spindle organization+++GO:0031122///cytoplasmic microtubule organization	PF00091///Tubulin/FtsZ family, GTPase domain+++PF03953///Tubulin C-terminal domain	KOG1374///microtubule nucleation	IPR000217///Tubulin+++IPR002454///Gamma tubulin+++IPR003008///Tubulin/FtsZ, GTPase domain+++IPR008280///Tubulin/FtsZ, C-terminal+++IPR017975///Tubulin, conserved site+++IPR018316///Tubulin/FtsZ, 2-layer sandwich domain+++IPR023123///Tubulin, C-terminal+++IPR036525///Tubulin/FtsZ, GTPase domain superfamily+++IPR037103///Tubulin/FtsZ-like, C-terminal domain	[A0A287EWW5_HORVV|diamond]RecName: Full=Tubulin gamma chain {ECO:0000256|RuleBase:RU000352};
TraesCS1B02G125100	'TraesCS1B02G125100'	mRNA	5.206123166	2.07E-23	5.392075037	1.06E-22	1.79E-20	04141///Protein processing in endoplasmic reticulum	H00542///Polycystic kidney disease				GO:0030544///Hsp70 protein binding+++GO:0051082///unfolded protein binding	GO:0006457///protein folding	PF00226///DnaJ domain+++PF01556///DnaJ C terminal domain		IPR001623///DnaJ domain+++IPR002939///Chaperone DnaJ, C-terminal+++IPR008971///HSP40/DnaJ peptide-binding+++IPR018253///DnaJ domain, conserved site+++IPR036869///Chaperone J-domain superfamily+++IPR044713///DnaJ homolog subfamily A member 1/2-like	[A0A3B5YV18_WHEAT|diamond]RecName: Full=J domain-containing protein {ECO:0000259|PROSITE:PS50076};
TraesCS1B02G125400	'TraesCS1B02G125400'	mRNA	3.552855378	1.12E-11	2.194501309	1.02E-05	2.48E-04	04146///Peroxisome	H00264///Charcot-Marie-Tooth disease+++H00469///Mitochondrial DNA depletion syndrome			GO:0016021///integral component of membrane			PF04117///Mpv17 / PMP22 family		IPR007248///Mpv17/PMP22	[A0A452Y2D0_AEGTS|diamond]SubName: Full=Uncharacterized protein {ECO:0000313|EnsemblPlants:AET1Gv20262700.2};
TraesCS1B02G126100	'TraesCS1B02G126100'	mRNA	1.644061518	4.82E-91	1.653044427	2.13E-111	4.01E-108	04141///Protein processing in endoplasmic reticulum				GO:0005783///endoplasmic reticulum+++GO:0016021///integral component of membrane	GO:0003756///protein disulfide isomerase activity		PF00085///Thioredoxin+++PF07749///Endoplasmic reticulum protein ERp29, C-terminal domain		IPR005788///Disulphide isomerase+++IPR011679///Endoplasmic reticulum resident protein 29, C-terminal+++IPR013766///Thioredoxin domain+++IPR017937///Thioredoxin, conserved site+++IPR036249///Thioredoxin-like superfamily+++IPR036356///Endoplasmic reticulum resident protein 29, C-terminal domain superfamily	[A0A452Y1Q8_AEGTS|diamond]RecName: Full=Protein disulfide-isomerase {ECO:0000256|ARBA:ARBA00012723}; EC=5.3.4.1 {ECO:0000256|ARBA:ARBA00012723};
TraesCS1B02G126200	'TraesCS1B02G126200'	mRNA	6.35540521	8.65E-06	6.398174647	1.05E-06	3.14E-05											[A0A452Y1F8_AEGTS|diamond]SubName: Full=Uncharacterized protein {ECO:0000313|EnsemblPlants:AET1Gv20253900.2};
TraesCS1B02G126500	'TraesCS1B02G126500'	mRNA	1.12177134	2.33E-32	0.833814181	5.24E-26	1.09E-23	03013///Nucleocytoplasmic transport				GO:0005737///cytoplasm	GO:0061608///nuclear import signal receptor activity	GO:0006606///protein import into nucleus	PF00514///Armadillo/beta-catenin-like repeat+++PF01749///Importin beta binding domain+++PF16186///Atypical Arm repeat		IPR000225///Armadillo+++IPR002652///Importin-alpha, importin-beta-binding domain+++IPR011989///Armadillo-like helical+++IPR016024///Armadillo-type fold+++IPR024931///Importin subunit alpha+++IPR032413///Atypical Arm repeat	[A0A452Y1F5_AEGTS|diamond]RecName: Full=Importin subunit alpha {ECO:0000256|PIRNR:PIRNR005673};
TraesCS1B02G126600	'TraesCS1B02G126600'	mRNA	1.239972782	2.60E-15	0.460525169	5.15E-05	0.001043697						GO:0008270///zinc ion binding+++GO:0043565///sequence-specific DNA binding	GO:0006355///regulation of transcription, DNA-templated	PF00320///GATA zinc finger		IPR000679///Zinc finger, GATA-type+++IPR013088///Zinc finger, NHR/GATA-type	[A0A287EWM2_HORVV|diamond]RecName: Full=GATA-type domain-containing protein {ECO:0000259|PROSITE:PS50114};
TraesCS1B02G126700	'TraesCS1B02G126700'	mRNA	3.309411747	3.46E-80	3.051336761	1.56E-64	1.49E-61		H01894///Multiple mitochondrial dysfunctions syndrome			GO:0005739///mitochondrion	GO:0005506///iron ion binding+++GO:0051539///4 iron, 4 sulfur cluster binding	GO:0016226///iron-sulfur cluster assembly+++GO:0097428///protein maturation by iron-sulfur cluster transfer	PF01106///NifU-like domain+++PF08712///Scaffold protein Nfu/NifU N terminal		IPR001075///NIF system FeS cluster assembly, NifU, C-terminal+++IPR014824///Scaffold protein Nfu/NifU, N-terminal+++IPR034904///Fe-S cluster assembly domain superfamily+++IPR035433///NFU1-like+++IPR036498///Scaffold protein Nfu/NifU, N-terminal domain superfamily	[A0A3B5YV37_WHEAT|diamond]RecName: Full=Nfu_N domain-containing protein {ECO:0000259|SMART:SM00932};
TraesCS1B02G126800	'TraesCS1B02G126800'	mRNA	2.511488904	0.007179932	2.668822598	0.001383268	0.017725022	03020///RNA polymerase				GO:0005666///RNA polymerase III complex	GO:0003677///DNA binding+++GO:0003899///DNA-directed 5'-3' RNA polymerase activity	GO:0006383///transcription by RNA polymerase III	PF05132///RNA polymerase III RPC4		IPR007811///DNA-directed RNA polymerase III subunit RPC4	[A0A3B5YU48_WHEAT|diamond]SubName: Full=Uncharacterized protein {ECO:0000313|EnsemblPlants:TraesCS1B02G126800.1};
TraesCS1B02G126900	'TraesCS1B02G126900'	mRNA	1.207829385	1.26E-05	0.885124726	3.88E-05	8.14E-04							GO:0009767///photosynthetic electron transport chain	PF11623///NAD(P)H dehydrogenase subunit S		IPR021659///NADH dehydrogenase-like complex, subunit S	[A0A452Y198_AEGTS|diamond]SubName: Full=Uncharacterized protein {ECO:0000313|EnsemblPlants:AET1Gv20253000.1};
TraesCS1B02G127000	'TraesCS1B02G127000'	mRNA	2.914334799	8.89E-32	2.444675882	1.80E-22	3.01E-20	04016///MAPK signaling pathway - plant+++04075///Plant hormone signal transduction				GO:0016021///integral component of membrane	GO:0000155///phosphorelay sensor kinase activity		PF00512///His Kinase A (phospho-acceptor) domain+++PF01590///GAF domain+++PF02518///Histidine kinase-, DNA gyrase B-, and HSP90-like ATPase	KOG0519///phosphorelay sensor kinase activity	IPR003018///GAF domain+++IPR003594///Histidine kinase/HSP90-like ATPase+++IPR003661///Signal transduction histidine kinase, dimerisation/phosphoacceptor domain+++IPR004358///Signal transduction histidine kinase-related protein, C-terminal+++IPR005467///Histidine kinase domain+++IPR029016///GAF-like domain superfamily+++IPR036097///Signal transduction histidine kinase, dimerisation/phosphoacceptor…	[A0A0D9WD01_9ORYZ|diamond]RecName: Full=Histidine kinase domain-containing protein {ECO:0000259|PROSITE:PS50109};
TraesCS1B02G127200	'TraesCS1B02G127200'	mRNA	8.571397803	3.98E-11	9.573383688	1.04E-15	9.89E-14	03010///Ribosome	H00237///Diamond-Blackfan anemia			GO:0022625///cytosolic large ribosomal subunit	GO:0003723///RNA binding+++GO:0003735///structural constituent of ribosome	GO:0006412///translation	PF17135///Ribosomal protein 60S L18 and 50S L18e		IPR000039///Ribosomal protein L18e+++IPR021131///Ribosomal protein L18e/L15P+++IPR021132///Ribosomal protein L18e, conserved site+++IPR036227///Ribosomal L18e/L15P superfamily	[A0A341P0J7_WHEAT|diamond]RecName: Full=Ribosomal_L18e/L15P domain-containing protein {ECO:0000259|Pfam:PF17135};
TraesCS1B02G127600	'TraesCS1B02G127600'	mRNA	2.568438989	1.91E-04	2.609135532	1.09E-05	2.62E-04					GO:0016592///mediator complex		GO:0006355///regulation of transcription, DNA-templated			IPR034456///Mediator of RNA polymerase II transcription subunit 28	[A0A3B5YU63_WHEAT|diamond]SubName: Full=Uncharacterized protein {ECO:0000313|EnsemblPlants:TraesCS1B02G127600.1};
TraesCS1B02G127700	'TraesCS1B02G127700'	mRNA	1.651494859	1.16E-15	1.393310616	5.61E-12	3.71E-10	03040///Spliceosome					GO:0003723///RNA binding		PF00076///RNA recognition motif. (a.k.a. RRM, RBD, or RNP domain)		IPR000504///RNA recognition motif domain+++IPR012677///Nucleotide-binding alpha-beta plait domain superfamily+++IPR035979///RNA-binding domain superfamily	[A0A3B5YTT3_WHEAT|diamond]SubName: Full=Uncharacterized protein {ECO:0000313|EnsemblPlants:TraesCS1B02G127700.2};+++[A0A3B5YUX9_WHEAT|diamond]SubName: Full=Uncharacterized protein {ECO:0000313|EnsemblPlants:TraesCS1B02G127700.1};
TraesCS1B02G127900	'TraesCS1B02G127900'	mRNA	5.421939791	4.65E-04	6.114620782	4.25E-06	1.12E-04	00480///Glutathione metabolism			R00899///L-cysteinylglycine dipeptidase Cys-Gly + H2O <=> L-Cysteine + Glycine+++R04951///No_INFO R-S-Cysteinylglycine + H2O <=> S-Substituted L-cysteine + Glycine	GO:0005737///cytoplasm	GO:0030145///manganese ion binding+++GO:0070006///metalloaminopeptidase activity		PF00883///Cytosol aminopeptidase family, catalytic domain+++PF02789///Cytosol aminopeptidase family, N-terminal domain		IPR000819///Peptidase M17, leucyl aminopeptidase, C-terminal+++IPR008283///Peptidase M17, leucyl aminopeptidase, N-terminal+++IPR011356///Peptidase M17, leucine aminopeptidase/peptidase B+++IPR023042///Peptidase M17, leucine aminopeptidase+++IPR043472///Macro domain-like	[A0A446JNP6_TRITD|diamond]RecName: Full=CYTOSOL_AP domain-containing protein {ECO:0000259|PROSITE:PS00631};+++[A0A446JNP7_TRITD|diamond]RecName: Full=CYTOSOL_AP domain-containing protein {ECO:0000259|PROSITE:PS00631};
TraesCS1B02G128100	'TraesCS1B02G128100'	mRNA	2.537144246	8.26E-37	2.473359638	2.20E-17	2.41E-15	03015///mRNA surveillance pathway+++04113///Meiosis - yeast	H00523///Noonan syndrome and related disorders+++H02191///Noonan-like syndrome with loose anagen hair			GO:0005634///nucleus+++GO:0005737///cytoplasm	GO:0004722///protein serine/threonine phosphatase activity		PF00149///Calcineurin-like phosphoesterase+++PF16891///Serine-threonine protein phosphatase N-terminal domain		IPR004843///Calcineurin-like phosphoesterase domain, ApaH type+++IPR006186///Serine/threonine-specific protein phosphatase/bis(5-nucleosyl)-tetraphosphatase+++IPR029052///Metallo-dependent phosphatase-like+++IPR031675///Serine-threonine protein phosphatase, N-terminal	[A0A3B5YTT7_WHEAT|diamond]RecName: Full=Serine/threonine-protein phosphatase {ECO:0000256|RuleBase:RU004273}; EC=3.1.3.16 {ECO:0000256|RuleBase:RU004273};
TraesCS1B02G128300	'TraesCS1B02G128300'	mRNA	-1.161470158	2.67E-04	-0.373034585	0.107575645	0.449615952											[A0A3B5YTU2_WHEAT|diamond]SubName: Full=Uncharacterized protein {ECO:0000313|EnsemblPlants:TraesCS1B02G128300.1};
TraesCS1B02G128400	'TraesCS1B02G128400'	mRNA	4.163059382	2.07E-60	4.788026828	1.64E-59	1.39E-56					GO:0000139///Golgi membrane+++GO:0016021///integral component of membrane			PF05832///Eukaryotic protein of unknown function (DUF846)		IPR008564///Golgi apparatus membrane protein TVP23-like	[A0A446JP59_TRITD|diamond]RecName: Full=Golgi apparatus membrane protein TVP23 {ECO:0000256|RuleBase:RU361206};
TraesCS1B02G128500	'TraesCS1B02G128500'	mRNA	2.964747988	1.07E-04	2.417833902	1.37E-08	5.69E-07	00511///Other glycan degradation	H00141///Fucosidosis+++H00422///Glycoproteinoses			GO:0016021///integral component of membrane	GO:0016788///hydrolase activity, acting on ester bonds		PF00657///GDSL-like Lipase/Acylhydrolase		IPR001087///GDSL lipase/esterase+++IPR035669///GDSL lipase/esterase-like, plant+++IPR036514///SGNH hydrolase superfamily	[A0A3B5YU73_WHEAT|diamond]SubName: Full=Uncharacterized protein {ECO:0000313|EnsemblPlants:TraesCS1B02G128500.1};
TraesCS1B02G128600	'TraesCS1B02G128600'	mRNA	2.252686775	3.69E-35	1.305580847	5.80E-16	5.67E-14	00511///Other glycan degradation	H00141///Fucosidosis+++H00422///Glycoproteinoses			GO:0016021///integral component of membrane	GO:0016788///hydrolase activity, acting on ester bonds		PF00657///GDSL-like Lipase/Acylhydrolase		IPR001087///GDSL lipase/esterase+++IPR035669///GDSL lipase/esterase-like, plant+++IPR036514///SGNH hydrolase superfamily	[A0A3B5YUY9_WHEAT|diamond]SubName: Full=Uncharacterized protein {ECO:0000313|EnsemblPlants:TraesCS1B02G128600.1};
TraesCS1B02G128700	'TraesCS1B02G128700'	mRNA	4.078656499	4.74E-04	1.796434433	0.034830881	0.216382477						GO:0003723///RNA binding		PF04146///YT521-B-like domain		IPR007275///YTH domain	[A0A3B5YTU3_WHEAT|diamond]RecName: Full=YTH domain-containing protein {ECO:0000259|PROSITE:PS50882};
TraesCS1B02G128800	'TraesCS1B02G128800'	mRNA	1.120075387	8.82E-05	1.272264382	1.22E-04	0.002223831					GO:0005886///plasma membrane+++GO:0016021///integral component of membrane	GO:0005385///zinc ion transmembrane transporter activity		PF02535///ZIP Zinc transporter		IPR003689///Zinc/iron permease+++IPR004698///Zinc/iron permease, fungal/plant	[A0A452Y3F5_AEGTS|diamond]SubName: Full=Uncharacterized protein {ECO:0000313|EnsemblPlants:AET1Gv20277300.2};
TraesCS1B02G129000	'TraesCS1B02G129000'	mRNA	1.393381036	3.77E-26	1.18009857	2.18E-21	3.28E-19	00051///Fructose and mannose metabolism			R02731///D-Fructose-2,6-bisphosphate 2-phosphohydrolase beta-D-Fructose 2,6-bisphosphate + H2O <=> beta-D-Fructose 6-phosphate + Orthophosphate	GO:0005829///cytosol	GO:0003873///6-phosphofructo-2-kinase activity+++GO:0004331///fructose-2,6-bisphosphate 2-phosphatase activity+++GO:0005524///ATP binding+++GO:2001070///starch binding	GO:0006000///fructose metabolic process+++GO:0006003///fructose 2,6-bisphosphate metabolic process	PF00300///Histidine phosphatase superfamily (branch 1)+++PF01591///6-phosphofructo-2-kinase		IPR001345///Phosphoglycerate/bisphosphoglycerate mutase, active site+++IPR002044///Carbohydrate binding module family 20+++IPR003094///Fructose-2,6-bisphosphatase+++IPR013078///Histidine phosphatase superfamily, clade-1+++IPR013079///6-phosphofructo-2-kinase+++IPR013783///Immunoglobulin-like fold+++IPR013784///Carbohydrate-binding-like fold+++IPR027417///P-loop containing nucleoside triphosphate …	[A0A3B5XWB2_WHEAT|diamond]RecName: Full=CBM20 domain-containing protein {ECO:0000259|PROSITE:PS51166};+++[A0A3B5XXK2_WHEAT|diamond]RecName: Full=CBM20 domain-containing protein {ECO:0000259|PROSITE:PS51166};
TraesCS1B02G129300	'TraesCS1B02G129300'	mRNA	1.25972329	4.51E-18	0.834306856	3.52E-08	1.38E-06	00071///Fatty acid degradation+++00410///beta-Alanine metabolism+++00592///alpha-Linolenic acid metabolism+++00640///Propanoate metabolism+++01040///Biosynthesis of unsaturated fatty acids+++01200///Carbon metabolism+++01212///Fatty acid metabolism+++04146///Peroxisome	H00407///Peroxisomal beta-oxidation enzyme deficiency+++H02096///Peroxisomal acyl-CoA oxidase deficiency	M00013///Malonate semialdehyde pathway, propanoyl-CoA => acetyl-CoA+++M00087///beta-Oxidation+++M00113///Jasmonic acid biosynthesis+++M00861///beta-Oxidation, peroxisome, VLCFA	R01175///butanoyl-CoA:electron-transfer flavoprotein 2,3-oxidoreductase Butanoyl-CoA + FAD <=> FADH2 + Crotonoyl-CoA+++R01279///palmitoyl-CoA:electron-transfer flavoprotein 2,3-oxidoreductase Palmitoyl-CoA + FAD <=> trans-Hexadec-2-enoyl-CoA + FADH2+++R03777///octanoyl-CoA:electron-transfer flavoprotein 2-oxidoreductase Octanoyl-CoA + FAD <=> trans-Oct-2-enoyl-CoA + FADH2+++R03857///lauroyl-CoA:e…		GO:0003995///acyl-CoA dehydrogenase activity+++GO:0050660///flavin adenine dinucleotide binding		PF00441///Acyl-CoA dehydrogenase, C-terminal domain+++PF02770///Acyl-CoA dehydrogenase, middle domain+++PF02771///Acyl-CoA dehydrogenase, N-terminal domain	KOG0138///glutaryl-CoA dehydrogenase activity	IPR006089///Acyl-CoA dehydrogenase, conserved site+++IPR006091///Acyl-CoA oxidase/dehydrogenase, central domain+++IPR009075///Acyl-CoA dehydrogenase/oxidase C-terminal+++IPR009100///Acyl-CoA dehydrogenase/oxidase, N-terminal and middle domain superfamily+++IPR013786///Acyl-CoA dehydrogenase/oxidase, N-terminal+++IPR036250///Acyl-CoA dehydrogenase-like, C-terminal+++IPR037069///Acyl-CoA dehydrogen…	[B4G0E0_MAIZE|diamond]SubName: Full=Acyl-coenzyme A oxidase 4 peroxisomal {ECO:0000313|EMBL:AQK84199.1};
TraesCS1B02G129400	'TraesCS1B02G129400'	mRNA	1.615865	3.30E-09	1.225297272	1.30E-07	4.61E-06					GO:0005634///nucleus	GO:0042393///histone binding+++GO:0046872///metal ion binding	GO:0006355///regulation of transcription, DNA-templated	PF00628///PHD-finger+++PF12165///Alfin		IPR001965///Zinc finger, PHD-type+++IPR011011///Zinc finger, FYVE/PHD-type+++IPR013083///Zinc finger, RING/FYVE/PHD-type+++IPR019786///Zinc finger, PHD-type, conserved site+++IPR019787///Zinc finger, PHD-finger+++IPR021998///Alfin, N-terminal+++IPR044104///Alfin1-like, PHD finger	[A0A452Y3G6_AEGTS|diamond]RecName: Full=PHD-type domain-containing protein {ECO:0000259|PROSITE:PS50016};
TraesCS1B02G129500	'TraesCS1B02G129500'	mRNA	2.104870165	4.36E-05	1.788420712	1.74E-07	6.06E-06					GO:0005886///plasma membrane		GO:0009834///plant-type secondary cell wall biogenesis	PF02469///Fasciclin domain		IPR000782///FAS1 domain+++IPR036378///FAS1 domain superfamily	[A0A3B5YV01_WHEAT|diamond]RecName: Full=FAS1 domain-containing protein {ECO:0000259|PROSITE:PS50213};
TraesCS1B02G129600	'TraesCS1B02G129600'	mRNA	2.72172551	9.15E-37	1.850085465	8.78E-13	6.28E-11						GO:0061630///ubiquitin protein ligase activity		PF13639///Ring finger domain		IPR001841///Zinc finger, RING-type+++IPR013083///Zinc finger, RING/FYVE/PHD-type	[A0A3B5YTV2_WHEAT|diamond]RecName: Full=RING-type domain-containing protein {ECO:0000259|PROSITE:PS50089};+++[A0A3B5YTV9_WHEAT|diamond]RecName: Full=RING-type domain-containing protein {ECO:0000259|PROSITE:PS50089};+++[A0A3B5YU88_WHEAT|diamond]RecName: Full=RING-type domain-containing protein {ECO:0000259|PROSITE:PS50089};+++[A0A3B5YV03_WHEAT|diamond]SubName: Full=Uncharacterized protein {ECO:000…
TraesCS1B02G129900	'TraesCS1B02G129900'	mRNA	1.240645695	6.32E-56	0.975233876	3.21E-37	1.27E-34	00970///Aminoacyl-tRNA biosynthesis	H00679///Hypomyelinating leukodystrophy+++H00897///Pontocerebellar hypoplasia		R03646///L-Arginine:tRNA(Arg) ligase (AMP-forming) ATP + L-Arginine + tRNA(Arg) <=> AMP + Diphosphate + L-Arginyl-tRNA(Arg)	GO:0005737///cytoplasm	GO:0004814///arginine-tRNA ligase activity+++GO:0005524///ATP binding	GO:0006420///arginyl-tRNA aminoacylation	PF00750///tRNA synthetases class I (R)+++PF03485///Arginyl tRNA synthetase N terminal domain+++PF05746///DALR anticodon binding domain	KOG4426///arginyl-tRNA aminoacylation	IPR001278///Arginine-tRNA ligase+++IPR001412///Aminoacyl-tRNA synthetase, class I, conserved site+++IPR005148///Arginyl tRNA synthetase N-terminal domain+++IPR008909///DALR anticodon binding+++IPR009080///Aminoacyl-tRNA synthetase, class Ia, anticodon-binding+++IPR014729///Rossmann-like alpha/beta/alpha sandwich fold+++IPR035684///Arginyl-tRNA synthetase, catalytic core domain+++IPR036695///Argin…	[A0A287EXS1_HORVV|diamond]RecName: Full=Arginyl-tRNA synthetase {ECO:0000256|ARBA:ARBA00015573}; EC=6.1.1.19 {ECO:0000256|ARBA:ARBA00012837};+++[A0A3B5YV08_WHEAT|diamond]RecName: Full=Arginyl-tRNA synthetase {ECO:0000256|ARBA:ARBA00015573}; EC=6.1.1.19 {ECO:0000256|ARBA:ARBA00012837};
TraesCS1B02G130000	'TraesCS1B02G130000'	mRNA	5.358466349	9.28E-08	1.920349133	0.559659432	0.92389699					GO:0016021///integral component of membrane	GO:0004497///monooxygenase activity+++GO:0005506///iron ion binding+++GO:0016705///oxidoreductase activity, acting on paired donors, with incorporation or reduction of molecular oxygen+++GO:0020037///heme binding		PF00067///Cytochrome P450		IPR001128///Cytochrome P450+++IPR002401///Cytochrome P450, E-class, group I+++IPR017972///Cytochrome P450, conserved site+++IPR036396///Cytochrome P450 superfamily	[A0A3B5YTW1_WHEAT|diamond]SubName: Full=Uncharacterized protein {ECO:0000313|EnsemblPlants:TraesCS1B02G130000.1};
TraesCS1B02G130200	'TraesCS1B02G130200'	mRNA	2.574370176	2.80E-08	1.823400069	4.42E-04	0.006826411	03040///Spliceosome				GO:0016607///nuclear speck	GO:0003723///RNA binding+++GO:0003729///mRNA binding+++GO:0008270///zinc ion binding	GO:0000398///mRNA splicing, via spliceosome	PF00076///RNA recognition motif. (a.k.a. RRM, RBD, or RNP domain)+++PF00098///Zinc knuckle		IPR000504///RNA recognition motif domain+++IPR001878///Zinc finger, CCHC-type+++IPR012677///Nucleotide-binding alpha-beta plait domain superfamily+++IPR035979///RNA-binding domain superfamily+++IPR036875///Zinc finger, CCHC-type superfamily	[A0A3B5YTW6_WHEAT|diamond]SubName: Full=Uncharacterized protein {ECO:0000313|EnsemblPlants:TraesCS1B02G130200.4};+++[A0A3B5YU98_WHEAT|diamond]SubName: Full=Uncharacterized protein {ECO:0000313|EnsemblPlants:TraesCS1B02G130200.2};+++[A0A3B5YV12_WHEAT|diamond]SubName: Full=Uncharacterized protein {ECO:0000313|EnsemblPlants:TraesCS1B02G130200.3};+++[A0A3B5YV85_WHEAT|diamond]SubName: Full=Uncharacter…
TraesCS1B02G130300	'TraesCS1B02G130300'	mRNA	2.581170241	7.19E-16	1.042915634	4.86E-04	0.007417409	04626///Plant-pathogen interaction				GO:0005886///plasma membrane+++GO:0009506///plasmodesma+++GO:0016021///integral component of membrane	GO:0004672///protein kinase activity+++GO:0004674///protein serine/threonine kinase activity+++GO:0005524///ATP binding	GO:0046777///protein autophosphorylation	PF07714///Protein tyrosine and serine/threonine kinase+++PF12819///Malectin-like domain		IPR000719///Protein kinase domain+++IPR001245///Serine-threonine/tyrosine-protein kinase, catalytic domain+++IPR008271///Serine/threonine-protein kinase, active site+++IPR011009///Protein kinase-like domain superfamily+++IPR017441///Protein kinase, ATP binding site+++IPR024788///Malectin-like domain	[A0A3B5XW90_WHEAT|diamond]RecName: Full=Protein kinase domain-containing protein {ECO:0000259|PROSITE:PS50011};+++[A0A3B5YTX5_WHEAT|diamond]RecName: Full=Protein kinase domain-containing protein {ECO:0000259|PROSITE:PS50011};
TraesCS1B02G130500	'TraesCS1B02G130500'	mRNA	3.362441209	8.14E-07	3.842536518	1.63E-17	1.82E-15											[A0A3B5YUA2_WHEAT|diamond]SubName: Full=Uncharacterized protein {ECO:0000313|EnsemblPlants:TraesCS1B02G130500.1};
TraesCS1B02G130800	'TraesCS1B02G130800'	mRNA	6.200308358	3.54E-25	5.203507387	1.21E-29	3.09E-27	00230///Purine metabolism			R00429///ATP:GTP 3'-diphosphotransferase ATP + GTP <=> AMP + Guanosine 3'-diphosphate 5'-triphosphate		GO:0005509///calcium ion binding+++GO:0005525///GTP binding+++GO:0008728///GTP diphosphokinase activity+++GO:0016301///kinase activity	GO:0015969///guanosine tetraphosphate metabolic process	PF04607///Region found in RelA / SpoT proteins+++PF13499///EF-hand domain pair	KOG1157///HD domain containing 3	IPR002048///EF-hand domain+++IPR003607///HD/PDEase domain+++IPR007685///RelA/SpoT+++IPR011992///EF-hand domain pair+++IPR018247///EF-Hand 1, calcium-binding site+++IPR043519///Nucleotidyltransferase superfamily	[A0A287EXJ2_HORVV|diamond]RecName: Full=GTP diphosphokinase {ECO:0000256|ARBA:ARBA00013251}; EC=2.7.6.5 {ECO:0000256|ARBA:ARBA00013251};+++[A0A3B5YTX6_WHEAT|diamond]RecName: Full=GTP diphosphokinase {ECO:0000256|ARBA:ARBA00013251}; EC=2.7.6.5 {ECO:0000256|ARBA:ARBA00013251};
TraesCS1B02G131000	'TraesCS1B02G131000'	mRNA	4.978506632	4.40E-25	4.60589715	2.87E-22	4.69E-20					GO:0005737///cytoplasm	GO:0046872///metal ion binding+++GO:0061630///ubiquitin protein ligase activity	GO:0045721///negative regulation of gluconeogenesis	PF10607///CTLH/CRA C-terminal to LisH motif domain		IPR006594///LIS1 homology motif+++IPR006595///CTLH, C-terminal LisH motif+++IPR013083///Zinc finger, RING/FYVE/PHD-type+++IPR013144///CRA domain+++IPR024964///CTLH/CRA C-terminal to LisH motif domain+++IPR027714///Protein Fyv10/E3 ubiquitin-protein transferase MAEA+++IPR044063///Gid-type RING finger domain	[A0A452Y302_AEGTS|diamond]SubName: Full=Uncharacterized protein {ECO:0000313|EnsemblPlants:AET1Gv20268800.1};
TraesCS1B02G131600	'TraesCS1B02G131600'	mRNA	4.133203163	0.034843095	1.812370767	0.047780324	0.269421646	04141///Protein processing in endoplasmic reticulum+++04626///Plant-pathogen interaction							PF01344///Kelch motif+++PF10539///Development and cell death domain		IPR006652///Kelch repeat type 1+++IPR013989///Development/cell death domain+++IPR015915///Kelch-type beta propeller	[A0A3B5YVA5_WHEAT|diamond]RecName: Full=DCD domain-containing protein {ECO:0000259|PROSITE:PS51222};
TraesCS1B02G132000	'TraesCS1B02G132000'	mRNA	2.035840312	5.95E-08	2.049725271	2.89E-08	1.15E-06											[A0A3B5YVB0_WHEAT|diamond]SubName: Full=Uncharacterized protein {ECO:0000313|EnsemblPlants:TraesCS1B02G132000.1.cds1};
TraesCS1B02G132200	'TraesCS1B02G132200'	mRNA	5.550571448	1.33E-16	4.471109348	1.11E-17	1.25E-15										IPR001810///F-box domain+++IPR032675///Leucine-rich repeat domain superfamily+++IPR036047///F-box-like domain superfamily	[A0A3B5YV35_WHEAT|diamond]RecName: Full=F-box domain-containing protein {ECO:0000259|PROSITE:PS50181};
TraesCS1B02G132500	'TraesCS1B02G132500'	mRNA	2.241377013	9.76E-10	0.861508506	3.35E-05	7.12E-04					GO:0005774///vacuolar membrane	GO:0003779///actin binding		PF07765///KIP1-like protein		IPR011684///Protein Networked (NET), actin-binding (NAB) domain	[A0A3B5YV42_WHEAT|diamond]RecName: Full=NAB domain-containing protein {ECO:0000259|PROSITE:PS51774};
TraesCS1B02G132800	'TraesCS1B02G132800'	mRNA	1.410221162	2.57E-12	1.160382722	5.59E-07	1.76E-05					GO:0016021///integral component of membrane	GO:0061630///ubiquitin protein ligase activity	GO:1904294///positive regulation of ERAD pathway			IPR001841///Zinc finger, RING-type+++IPR013083///Zinc finger, RING/FYVE/PHD-type+++IPR017907///Zinc finger, RING-type, conserved site+++IPR044235///RING finger and transmembrane domain-containing protein 1/2	[A0A3B5YVC0_WHEAT|diamond]RecName: Full=RING-type domain-containing protein {ECO:0000259|PROSITE:PS50089};
TraesCS1B02G132900	'TraesCS1B02G132900'	mRNA	2.919035045	1.05E-05	2.365088548	1.58E-05	3.63E-04		H00833///Neurodegeneration with brain iron accumulation+++H02470///Neurodevelopmental disorder with structural brain abnormalities								IPR001680///WD40 repeat+++IPR015943///WD40/YVTN repeat-like-containing domain superfamily+++IPR036322///WD40-repeat-containing domain superfamily	[A0A446JPI9_TRITD|diamond]SubName: Full=Uncharacterized protein {ECO:0000313|EMBL:VAH15001.1};
TraesCS1B02G133100	'TraesCS1B02G133100'	mRNA	4.054294087	6.87E-23	4.013576204	8.70E-27	1.89E-24	03020///RNA polymerase				GO:0005665///RNA polymerase II, core complex	GO:0001055///RNA polymerase II activity+++GO:0003677///DNA binding+++GO:0046983///protein dimerization activity		PF13656///RNA polymerase Rpb3/Rpb11 dimerisation domain		IPR008193///DNA-directed RNA polymerase Rpb11, 13-16kDa subunit, conserved site+++IPR009025///DNA-directed RNA polymerase, RBP11-like dimerisation domain+++IPR036603///RNA polymerase, RBP11-like subunit+++IPR037685///RNA polymerase RBP11	[A0A077RRR4_WHEAT|diamond]RecName: Full=RNA_pol_L_2 domain-containing protein {ECO:0000259|Pfam:PF13656};
TraesCS1B02G134000	'TraesCS1B02G134000'	mRNA	1.806931747	6.44E-04	1.244126989	0.007979957	0.072395494	00380///Tryptophan metabolism			R10180///L-tryptophan:pyruvate aminotransferase L-Tryptophan + Pyruvate <=> Indolepyruvate + L-Alanine				PF07223///UBA-like domain (DUF1421)		IPR010820///UBA-like domain DUF1421	[A0A3B5XWE7_WHEAT|diamond]RecName: Full=DUF1421 domain-containing protein {ECO:0000259|Pfam:PF07223};
TraesCS1B02G134600	'TraesCS1B02G134600'	mRNA	1.268723358	4.13E-09	1.412275524	3.37E-12	2.28E-10	04016///MAPK signaling pathway - plant+++04626///Plant-pathogen interaction				GO:0005886///plasma membrane+++GO:0016021///integral component of membrane			PF08263///Leucine rich repeat N-terminal domain+++PF13855///Leucine rich repeat		IPR001611///Leucine-rich repeat+++IPR003591///Leucine-rich repeat, typical subtype+++IPR013210///Leucine-rich repeat-containing N-terminal, plant-type+++IPR032675///Leucine-rich repeat domain superfamily	[A0A3B5YVE0_WHEAT|diamond]RecName: Full=LRRNT_2 domain-containing protein {ECO:0000259|Pfam:PF08263};
TraesCS1B02G134900	'TraesCS1B02G134900'	mRNA	4.918105131	2.02E-28	4.904842759	2.86E-22	4.68E-20								PF04379///ApaG domain		IPR001943///UVR domain+++IPR007474///ApaG domain+++IPR036767///ApaG domain superfamily	[A0A3B5YU18_WHEAT|diamond]SubName: Full=Uncharacterized protein {ECO:0000313|EnsemblPlants:TraesCS1B02G134900.1};
TraesCS1B02G135000	'TraesCS1B02G135000'	mRNA	2.257848488	3.78E-19	1.959463319	1.99E-13	1.51E-11	03015///mRNA surveillance pathway			R03805///S-adenosyl-L-methionine:mRNA (guanine-N7-)-methyltransferase S-Adenosyl-L-methionine + G(5')pppPur-mRNA + H+ <=> S-Adenosyl-L-homocysteine + m7G(5')pppR-mRNA		GO:0003723///RNA binding+++GO:0004482///mRNA (guanine-N7-)-methyltransferase activity		PF03291///mRNA capping enzyme		IPR004971///mRNA (guanine-N(7))-methyltransferase domain+++IPR029063///S-adenosyl-L-methionine-dependent methyltransferase+++IPR039753///mRNA cap guanine-N7 methyltransferase	[A0A452Y4B5_AEGTS|diamond]RecName: Full=mRNA (guanine-N(7)-)-methyltransferase {ECO:0000256|ARBA:ARBA00011926}; EC=2.1.1.56 {ECO:0000256|ARBA:ARBA00011926};
TraesCS1B02G135300	'TraesCS1B02G135300'	mRNA	3.010161132	1.14E-17	2.507002747	1.85E-13	1.42E-11								PF06232///Embryo-specific protein 3, (ATS3)		IPR010417///Embryo-specific ATS3+++IPR036392///PLAT/LH2 domain superfamily	[A0A446IQ68_TRITD|diamond]SubName: Full=Uncharacterized protein {ECO:0000313|EMBL:VAH02970.1};
TraesCS1B02G135400	'TraesCS1B02G135400'	mRNA	5.716777971	3.60E-06	2.851387818	1.16E-04	0.002133853		H02480///Fontaine progeroid syndrome			GO:0016021///integral component of membrane		GO:0055085///transmembrane transport	PF00153///Mitochondrial carrier protein		IPR002067///Mitochondrial carrier protein+++IPR018108///Mitochondrial substrate/solute carrier+++IPR023395///Mitochondrial carrier domain superfamily	[A0A3B5YU29_WHEAT|diamond]SubName: Full=Uncharacterized protein {ECO:0000313|EnsemblPlants:TraesCS1B02G135400.1};
TraesCS1B02G135700	'TraesCS1B02G135700'	mRNA	2.688010181	4.67E-04	0.426909065	0.274900788	0.724679644								PF00903///Glyoxalase/Bleomycin resistance protein/Dioxygenase superfamily		IPR004360///Glyoxalase/fosfomycin resistance/dioxygenase domain+++IPR029068///Glyoxalase/Bleomycin resistance protein/Dihydroxybiphenyl dioxygenase+++IPR037523///Vicinal oxygen chelate (VOC) domain	[A0A446JPR2_TRITD|diamond]RecName: Full=VOC domain-containing protein {ECO:0000259|PROSITE:PS51819};
TraesCS1B02G135800	'TraesCS1B02G135800'	mRNA	8.086885523	1.51E-09	6.007248078	2.05E-06	5.77E-05						GO:0046872///metal ion binding		PF01439///Metallothionein		IPR000347///Metallothionein, family 15, plant	[A0A3B5YU34_WHEAT|diamond]SubName: Full=Uncharacterized protein {ECO:0000313|EnsemblPlants:TraesCS1B02G135800.1};
TraesCS1B02G135900	'TraesCS1B02G135900'	mRNA	3.234074681	4.84E-18	2.793522815	6.93E-20	9.39E-18						GO:0005525///GTP binding	GO:0042254///ribosome biogenesis	PF01018///GTP1/OBG+++PF01926///50S ribosome-binding GTPase		IPR006073///GTP binding domain+++IPR006169///GTP1/OBG domain+++IPR027417///P-loop containing nucleoside triphosphate hydrolase+++IPR031167///OBG-type guanine nucleotide-binding (G) domain+++IPR035101///No_INFO+++IPR036726///GTP1/OBG domain superfamily	[A0A446JPS6_TRITD|diamond]SubName: Full=Uncharacterized protein {ECO:0000313|EMBL:VAH15076.1};+++[A0A446JPU3_TRITD|diamond]SubName: Full=Uncharacterized protein {ECO:0000313|EMBL:VAH15075.1};
TraesCS1B02G136000	'TraesCS1B02G136000'	mRNA	3.205387366	0.024469246	2.514247547	0.081999265	0.381394541					GO:0005794///Golgi apparatus						[A0A3B5YV79_WHEAT|diamond]SubName: Full=Uncharacterized protein {ECO:0000313|EnsemblPlants:TraesCS1B02G136000.1};
TraesCS1B02G136200	'TraesCS1B02G136200'	mRNA	1.890359495	9.68E-126	1.123557912	1.49E-45	8.10E-43					GO:0005634///nucleus+++GO:0005886///plasma membrane+++GO:0016021///integral component of membrane	GO:0003723///RNA binding+++GO:0016760///cellulose synthase (UDP-forming) activity+++GO:0046872///metal ion binding	GO:0030244///cellulose biosynthetic process+++GO:0071555///cell wall organization	PF03552///Cellulose synthase+++PF14569///Zinc-binding RING-finger		IPR005150///Cellulose synthase+++IPR013083///Zinc finger, RING/FYVE/PHD-type+++IPR027934///Cellulose synthase, RING-type zinc finger+++IPR029044///Nucleotide-diphospho-sugar transferases	[A0A3B5YU39_WHEAT|diamond]RecName: Full=Cellulose synthase {ECO:0000256|RuleBase:RU361116}; EC=2.4.1.12 {ECO:0000256|RuleBase:RU361116};
TraesCS1B02G136700	'TraesCS1B02G136700'	mRNA	2.565891795	2.06E-27	2.555645594	3.48E-08	1.36E-06										IPR040414///PAM2-containing protein CID1/CID2	[A0A3B5YVG4_WHEAT|diamond]SubName: Full=Uncharacterized protein {ECO:0000313|EnsemblPlants:TraesCS1B02G136700.1};+++[A0A452Y4L5_AEGTS|diamond]SubName: Full=Uncharacterized protein {ECO:0000313|EnsemblPlants:AET1Gv20289500.4};
TraesCS1B02G136800	'TraesCS1B02G136800'	mRNA	3.617166976	4.18E-34	2.811155303	3.87E-11	2.33E-09											[A0A452Y4L6_AEGTS|diamond]SubName: Full=Uncharacterized protein {ECO:0000313|EnsemblPlants:AET1Gv20289800.1};
TraesCS1B02G137200	'TraesCS1B02G137200'	mRNA	3.651034114	3.95E-89	3.915419479	3.84E-58	3.06E-55											[A0A3B5YUI0_WHEAT|diamond]SubName: Full=Uncharacterized protein {ECO:0000313|EnsemblPlants:TraesCS1B02G137200.1.cds1};
TraesCS1B02G137700	'TraesCS1B02G137700'	mRNA	5.4695937	0.001387671	7.014617229	2.83E-08	1.12E-06							GO:0016567///protein ubiquitination	PF03000///NPH3 family		IPR027356///NPH3 domain+++IPR043454///NPH3/RPT2-like family	[A0A3B5YU51_WHEAT|diamond]RecName: Full=NPH3 domain-containing protein {ECO:0000259|PROSITE:PS51649};+++[A0A3B5YV99_WHEAT|diamond]RecName: Full=NPH3 domain-containing protein {ECO:0000259|PROSITE:PS51649};
TraesCS1B02G138100	'TraesCS1B02G138100'	mRNA	3.460233778	2.73E-24	3.082696689	3.33E-17	3.56E-15	04075///Plant hormone signal transduction							PF05548///Gametolysin peptidase M11		IPR008752///Peptidase M11, gametolysin+++IPR008979///Galactose-binding-like domain superfamily	[R1G664_EMIHU|diamond]RecName: Full=Peptidase_M11 domain-containing protein {ECO:0000259|Pfam:PF05548};
TraesCS1B02G138200	'TraesCS1B02G138200'	mRNA	1.090328813	2.02E-06	1.200095281	8.99E-11	5.15E-09	03040///Spliceosome				GO:0071011///precatalytic spliceosome		GO:0000398///mRNA splicing, via spliceosome	PF03371///PRP38 family		IPR005037///Pre-mRNA-splicing factor 38	[A0A3B5YU56_WHEAT|diamond]RecName: Full=Pre-mRNA-splicing factor 38 {ECO:0000256|RuleBase:RU367025};
TraesCS1B02G138300	'TraesCS1B02G138300'	mRNA	2.487531681	2.75E-17	1.766721346	1.98E-11	1.23E-09					GO:0016021///integral component of membrane	GO:0008270///zinc ion binding		PF13639///Ring finger domain		IPR001841///Zinc finger, RING-type+++IPR011016///Zinc finger, RING-CH-type+++IPR013083///Zinc finger, RING/FYVE/PHD-type	[A0A446JPZ0_TRITD|diamond]RecName: Full=RING-type domain-containing protein {ECO:0000259|PROSITE:PS50089};
TraesCS1B02G138600	'TraesCS1B02G138600'	mRNA	1.109633499	0.001320448	0.744772538	0.001569097	0.019683857						GO:0016410///N-acyltransferase activity		PF02458///Transferase family		IPR003480///Transferase+++IPR023213///Chloramphenicol acetyltransferase-like domain superfamily	[A0A3B5YVA8_WHEAT|diamond]SubName: Full=Uncharacterized protein {ECO:0000313|EnsemblPlants:TraesCS1B02G138600.1};
TraesCS1B02G139200	'TraesCS1B02G139200'	mRNA	1.317663932	0.012775484	0.82611902	0.033629467	0.211209989						GO:0050113///inositol oxygenase activity	GO:0019310///inositol catabolic process	PF04570///zinc-finger of the FCS-type, C2-C2		IPR007650///Zf-FLZ domain+++IPR044585///FCS-Like Zinc finger 10/11	[A0A3B5YU66_WHEAT|diamond]RecName: Full=FLZ-type domain-containing protein {ECO:0000259|PROSITE:PS51795};
TraesCS1B02G139500	'TraesCS1B02G139500'	mRNA	2.30549433	1.63E-13	2.132008576	3.96E-11	2.38E-09					GO:0005634///nucleus+++GO:0005829///cytosol	GO:0005524///ATP binding+++GO:0016887///ATPase activity		PF00012///Hsp70 protein		IPR013126///Heat shock protein 70 family+++IPR029047///Heat shock protein 70kD, peptide-binding domain superfamily+++IPR029048///Heat shock protein 70kD, C-terminal domain superfamily+++IPR043129///ATPase, nucleotide binding domain	[A0A0Q3K8J1_BRADI|diamond]SubName: Full=Uncharacterized protein {ECO:0000313|EMBL:KQK07193.1, ECO:0000313|EnsemblPlants:KQK07193};+++[A0A3B5XXV7_WHEAT|diamond]SubName: Full=Uncharacterized protein {ECO:0000313|EnsemblPlants:TraesCS1A02G120100.4};
TraesCS1B02G139600	'TraesCS1B02G139600'	mRNA	2.463534566	2.68E-202	2.116784652	1.10E-137	3.04E-134						GO:0005524///ATP binding+++GO:0016887///ATPase activity		PF00012///Hsp70 protein		IPR013126///Heat shock protein 70 family+++IPR029047///Heat shock protein 70kD, peptide-binding domain superfamily+++IPR029048///Heat shock protein 70kD, C-terminal domain superfamily+++IPR043129///ATPase, nucleotide binding domain	[A0A3B5YU71_WHEAT|diamond]SubName: Full=Uncharacterized protein {ECO:0000313|EnsemblPlants:TraesCS1B02G139600.2};
TraesCS1B02G139800	'TraesCS1B02G139800'	mRNA	2.577394786	0.002413102	1.794592096	0.01016396	0.087273015					GO:0016021///integral component of membrane						[A0A3B5YUK8_WHEAT|diamond]SubName: Full=Uncharacterized protein {ECO:0000313|EnsemblPlants:TraesCS1B02G139800.2};+++[A0A3B5YVK0_WHEAT|diamond]SubName: Full=Uncharacterized protein {ECO:0000313|EnsemblPlants:TraesCS1B02G139800.1};
TraesCS1B02G139900	'TraesCS1B02G139900'	mRNA	1.915660238	2.77E-10	1.815223683	9.65E-09	4.07E-07											[A0A452Y5A1_AEGTS|diamond]SubName: Full=Uncharacterized protein {ECO:0000313|EnsemblPlants:AET1Gv20297700.1};
TraesCS1B02G140200	'TraesCS1B02G140200'	mRNA	1.227391317	1.53E-04	1.358905123	4.07E-06	1.08E-04	00230///Purine metabolism	H00194///Lesch-Nyhan syndrome		R00190///AMP:diphosphate phospho-D-ribosyltransferase AMP + Diphosphate <=> Adenine + 5-Phospho-alpha-D-ribose 1-diphosphate+++R01132///IMP:diphosphate phospho-D-ribosyltransferase IMP + Diphosphate <=> Hypoxanthine + 5-Phospho-alpha-D-ribose 1-diphosphate+++R01229///GMP:diphosphate 5-phospho-alpha-D-ribosyltransferase GMP + Diphosphate <=> Guanine + 5-Phospho-alpha-D-ribose 1-diphosphate+++R0214…	GO:0005737///cytoplasm	GO:0000166///nucleotide binding+++GO:0000287///magnesium ion binding+++GO:0004422///hypoxanthine phosphoribosyltransferase activity+++GO:0052657///guanine phosphoribosyltransferase activity	GO:0006168///adenine salvage+++GO:0006178///guanine salvage+++GO:0032263///GMP salvage+++GO:0032264///IMP salvage+++GO:0046100///hypoxanthine metabolic process	PF00156///Phosphoribosyl transferase domain		IPR000836///Phosphoribosyltransferase domain+++IPR005904///Hypoxanthine phosphoribosyl transferase+++IPR029057///Phosphoribosyltransferase-like	[A0A3B5YVK4_WHEAT|diamond]RecName: Full=Hypoxanthine phosphoribosyltransferase {ECO:0000256|RuleBase:RU364099}; EC=2.4.2.8 {ECO:0000256|RuleBase:RU364099};
TraesCS1B02G140300	'TraesCS1B02G140300'	mRNA	3.81040227	1.05E-13	4.348374593	1.81E-14	1.51E-12	04120///Ubiquitin mediated proteolysis	H00658///Syndromic X-linked mental retardation			GO:0005737///cytoplasm	GO:0005524///ATP binding+++GO:0061631///ubiquitin conjugating enzyme activity	GO:0000209///protein polyubiquitination+++GO:0006281///DNA repair+++GO:0016574///histone ubiquitination+++GO:0043161///proteasome-mediated ubiquitin-dependent protein catabolic process	PF00179///Ubiquitin-conjugating enzyme		IPR000608///Ubiquitin-conjugating enzyme E2+++IPR016135///Ubiquitin-conjugating enzyme/RWD-like+++IPR023313///Ubiquitin-conjugating enzyme, active site	[A0A287EZT2_HORVV|diamond]RecName: Full=UBC core domain-containing protein {ECO:0000259|PROSITE:PS50127};
TraesCS1B02G140400	'TraesCS1B02G140400'	mRNA	1.013426511	1.13E-36	0.640786647	2.41E-15	2.20E-13					GO:0005634///nucleus+++GO:0005694///chromosome+++GO:0035101///FACT complex	GO:0003677///DNA binding+++GO:0031491///nucleosome binding+++GO:0042393///histone binding	GO:0006260///DNA replication+++GO:0006281///DNA repair	PF00505///HMG (high mobility group) box+++PF03531///Structure-specific recognition protein (SSRP1)+++PF08512///Histone chaperone Rttp106-like+++PF17292///POB3-like N-terminal PH domain		IPR000969///Structure-specific recognition protein+++IPR009071///High mobility group box domain+++IPR011993///PH-like domain superfamily+++IPR013719///Domain of unknown function DUF1747+++IPR024954///SSRP1 domain+++IPR035417///FACT complex subunit POB3-like, N-terminal PH domain+++IPR036910///High mobility group box domain superfamily+++IPR038167///SSRP1 domain superfamily	[A0A287EZS0_HORVV|diamond]RecName: Full=FACT complex subunit SSRP1 {ECO:0000256|RuleBase:RU364013};+++[A0A3B5YU89_WHEAT|diamond]RecName: Full=FACT complex subunit SSRP1 {ECO:0000256|RuleBase:RU364013};+++[A0A3B5YUL8_WHEAT|diamond]RecName: Full=FACT complex subunit SSRP1 {ECO:0000256|RuleBase:RU364013};
TraesCS1B02G140800	'TraesCS1B02G140800'	mRNA	2.447123664	1.58E-13	1.784228192	5.53E-11	3.24E-09								PF12776///Myb/SANT-like DNA-binding domain		IPR024752///Myb/SANT-like domain	[A0A3B5YUM2_WHEAT|diamond]RecName: Full=Myb_DNA-bind_3 domain-containing protein {ECO:0000259|Pfam:PF12776};
TraesCS1B02G140900	'TraesCS1B02G140900'	mRNA	3.052598091	9.65E-25	2.173370339	5.38E-10	2.73E-08						GO:0004674///protein serine/threonine kinase activity+++GO:0005524///ATP binding	GO:0018105///peptidyl-serine phosphorylation+++GO:0035556///intracellular signal transduction	PF00069///Protein kinase domain+++PF00433///Protein kinase C terminal domain		IPR000719///Protein kinase domain+++IPR000961///AGC-kinase, C-terminal+++IPR008271///Serine/threonine-protein kinase, active site+++IPR011009///Protein kinase-like domain superfamily+++IPR017441///Protein kinase, ATP binding site+++IPR017892///Protein kinase, C-terminal	[A0A3B5XXY3_WHEAT|diamond]SubName: Full=Non-specific serine/threonine protein kinase {ECO:0000313|EnsemblPlants:TraesCS1A02G121700.4};+++[A0A3B5YU91_WHEAT|diamond]SubName: Full=Non-specific serine/threonine protein kinase {ECO:0000313|EnsemblPlants:TraesCS1B02G140900.2};+++[A0A3B5YU97_WHEAT|diamond]SubName: Full=Non-specific serine/threonine protein kinase {ECO:0000313|EnsemblPlants:TraesCS1B02G1…
TraesCS1B02G141200	'TraesCS1B02G141200'	mRNA	3.66611729	2.20E-32	3.592346976	7.22E-42	3.36E-39								PF00903///Glyoxalase/Bleomycin resistance protein/Dioxygenase superfamily		IPR004360///Glyoxalase/fosfomycin resistance/dioxygenase domain+++IPR029068///Glyoxalase/Bleomycin resistance protein/Dihydroxybiphenyl dioxygenase+++IPR037523///Vicinal oxygen chelate (VOC) domain	[A0A3B5YU95_WHEAT|diamond]RecName: Full=VOC domain-containing protein {ECO:0000259|PROSITE:PS51819};
TraesCS1B02G141500	'TraesCS1B02G141500'	mRNA	2.606959895	0.003329135	1.532524447	1.33E-05	3.13E-04	04075///Plant hormone signal transduction						GO:0000160///phosphorelay signal transduction system+++GO:0009736///cytokinin-activated signaling pathway	PF01627///Hpt domain		IPR008207///Signal transduction histidine kinase, phosphotransfer (Hpt) domain+++IPR036641///HPT domain superfamily	[A0A287F070_HORVV|diamond]RecName: Full=HPt domain-containing protein {ECO:0000259|PROSITE:PS50894};
TraesCS1B02G141900	'TraesCS1B02G141900'	mRNA	1.342778141	8.36E-41	1.116119279	1.10E-29	2.81E-27	03050///Proteasome				GO:0005634///nucleus+++GO:0005737///cytoplasm+++GO:0005839///proteasome core complex	GO:0004175///endopeptidase activity+++GO:0004298///threonine-type endopeptidase activity	GO:0010499///proteasomal ubiquitin-independent protein catabolic process+++GO:0043161///proteasome-mediated ubiquitin-dependent protein catabolic process+++GO:0051603///proteolysis involved in cellular protein catabolic process	PF00227///Proteasome subunit	KOG0173///threonine-type endopeptidase activity	IPR000243///Peptidase T1A, proteasome beta-subunit+++IPR001353///Proteasome, subunit alpha/beta+++IPR016050///Proteasome beta-type subunit, conserved site+++IPR023333///Proteasome B-type subunit+++IPR029055///Nucleophile aminohydrolases, N-terminal	[A0A287F0C4_HORVV|diamond]RecName: Full=Proteasome subunit beta {ECO:0000256|RuleBase:RU004203};+++[A0A3B5YVN4_WHEAT|diamond]RecName: Full=Proteasome subunit beta {ECO:0000256|RuleBase:RU004203};
TraesCS1B02G142000	'TraesCS1B02G142000'	mRNA	3.479075924	8.87E-12	2.381298411	1.61E-06	4.63E-05	00010///Glycolysis / Gluconeogenesis+++00051///Fructose and mannose metabolism+++00052///Galactose metabolism+++00500///Starch and sucrose metabolism+++00520///Amino sugar and nucleotide sugar metabolism+++00524///Neomycin, kanamycin and gentamicin biosynthesis+++01200///Carbon metabolism+++01250///Biosynthesis of nucleotide sugars	H00527///Retinitis pigmentosa+++H00664///Anemia due to disorders of glycolytic enzymes+++H02470///Neurodevelopmental disorder with structural brain abnormalities	M00001///Glycolysis (Embden-Meyerhof pathway), glucose => pyruvate+++M00549///Nucleotide sugar biosynthesis, glucose => UDP-glucose+++M00892///UDP-N-acetyl-D-glucosamine biosynthesis, eukaryotes, glucose => UDP-GlcNAc	R00299///ATP:D-glucose 6-phosphotransferase ATP + D-Glucose <=> ADP + D-Glucose 6-phosphate+++R00760///ATP:D-fructose 6-phosphotransferase ATP + D-Fructose <=> ADP + D-Fructose 6-phosphate+++R00867///ATP:D-fructose 6-phosphotransferase ATP + D-Fructose <=> ADP + beta-D-Fructose 6-phosphate+++R01326///ATP:D-mannose 6-phosphotransferase ATP + D-Mannose <=> ADP + D-Mannose 6-phosphate+++R01600///ATP…	GO:0005739///mitochondrion+++GO:0005829///cytosol	GO:0004340///glucokinase activity+++GO:0005524///ATP binding+++GO:0005536///glucose binding+++GO:0008865///fructokinase activity+++GO:0019158///mannokinase activity	GO:0001678///cellular glucose homeostasis+++GO:0006096///glycolytic process+++GO:0019318///hexose metabolic process+++GO:0051156///glucose 6-phosphate metabolic process	PF00349///Hexokinase+++PF03727///Hexokinase		IPR001312///Hexokinase+++IPR022672///Hexokinase, N-terminal+++IPR022673///Hexokinase, C-terminal+++IPR043129///ATPase, nucleotide binding domain	[A0A3B5YUP3_WHEAT|diamond]RecName: Full=Phosphotransferase {ECO:0000256|RuleBase:RU362007}; EC=2.7.1.- {ECO:0000256|RuleBase:RU362007};
TraesCS1B02G142200	'TraesCS1B02G142200'	mRNA	1.762260783	6.07E-06	1.829762455	5.30E-21	7.87E-19	04141///Protein processing in endoplasmic reticulum				GO:0000839///Hrd1p ubiquitin ligase ERAD-L complex+++GO:0005789///endoplasmic reticulum membrane+++GO:0016021///integral component of membrane+++GO:0030176///integral component of endoplasmic reticulum membrane	GO:0051787///misfolded protein binding+++GO:1990381///ubiquitin-specific protease binding	GO:0030433///ubiquitin-dependent ERAD pathway+++GO:0030968///endoplasmic reticulum unfolded protein response	PF04511///Der1-like family		IPR007599///Derlin	[A0A3B5YUB7_WHEAT|diamond]RecName: Full=Derlin {ECO:0000256|RuleBase:RU363059};+++[A0A3B5YVN9_WHEAT|diamond]RecName: Full=Derlin {ECO:0000256|RuleBase:RU363059};
TraesCS1B02G142300	'TraesCS1B02G142300'	mRNA	1.268715955	1.96E-21	1.305606632	7.66E-23	1.30E-20	04075///Plant hormone signal transduction					GO:0005524///ATP binding		PF00069///Protein kinase domain		IPR000719///Protein kinase domain+++IPR008271///Serine/threonine-protein kinase, active site+++IPR011009///Protein kinase-like domain superfamily+++IPR017441///Protein kinase, ATP binding site+++IPR039192///Glycogen synthase kinase 3, catalytic domain	[A0A446JQE0_TRITD|diamond]RecName: Full=Non-specific serine/threonine protein kinase {ECO:0000256|ARBA:ARBA00012513}; EC=2.7.11.1 {ECO:0000256|ARBA:ARBA00012513};
TraesCS1B02G142400	'TraesCS1B02G142400'	mRNA	1.376224	1.98E-144	1.508017023	1.90E-135	4.91E-132		H02538///Paraganglioma			GO:0016021///integral component of membrane	GO:0015367///oxoglutarate:malate antiporter activity		PF00153///Mitochondrial carrier protein		IPR018108///Mitochondrial substrate/solute carrier+++IPR023395///Mitochondrial carrier domain superfamily	[A0A341PIP8_WHEAT|diamond]SubName: Full=Uncharacterized protein {ECO:0000313|EnsemblPlants:TraesCS1B02G142400.1};
TraesCS1B02G142600	'TraesCS1B02G142600'	mRNA	1.659638143	2.27E-24	1.705518541	5.01E-31	1.39E-28								PF00085///Thioredoxin		IPR013766///Thioredoxin domain+++IPR017937///Thioredoxin, conserved site+++IPR036249///Thioredoxin-like superfamily	[A0A3B5YUC2_WHEAT|diamond]RecName: Full=Thioredoxin domain-containing protein {ECO:0000259|Pfam:PF00085};+++[A0A3B5YUQ0_WHEAT|diamond]RecName: Full=Thioredoxin domain-containing protein {ECO:0000259|Pfam:PF00085};+++[A0A3B5YVP4_WHEAT|diamond]RecName: Full=Thioredoxin domain-containing protein {ECO:0000259|PROSITE:PS51352};
TraesCS1B02G142800	'TraesCS1B02G142800'	mRNA	4.480711942	5.78E-06	5.690283671	1.28E-16	1.33E-14	00940///Phenylpropanoid biosynthesis			R00602///methanol:hydrogen-peroxide oxidoreductase Methanol + Hydrogen peroxide <=> Formaldehyde + 2 H2O+++R02596///Donor:hydrogen-peroxide oxidoreductase Coniferyl alcohol <=> Guaiacyl lignin+++R03919///Donor:hydrogen-peroxide oxidoreductase Sinapyl alcohol <=> Syringyl lignin+++R04007///Donor:hydrogen-peroxide oxidoreductase 4-Coumaryl alcohol <=> p-Hydroxyphenyl lignin+++R07443///donor:hydroge…	GO:0005576///extracellular region+++GO:0009505///plant-type cell wall+++GO:0009506///plasmodesma	GO:0004601///peroxidase activity+++GO:0020037///heme binding+++GO:0046872///metal ion binding	GO:0006979///response to oxidative stress+++GO:0042744///hydrogen peroxide catabolic process	PF00141///Peroxidase		IPR000823///Plant peroxidase+++IPR002016///Haem peroxidase+++IPR010255///Haem peroxidase superfamily+++IPR019793///Peroxidases heam-ligand binding site+++IPR019794///Peroxidase, active site+++IPR033905///Secretory peroxidase	[A0A3B5YUC7_WHEAT|diamond]RecName: Full=Peroxidase {ECO:0000256|ARBA:ARBA00012313, ECO:0000256|RuleBase:RU362060}; EC=1.11.1.7 {ECO:0000256|ARBA:ARBA00012313, ECO:0000256|RuleBase:RU362060};+++[A0A3B5YVQ0_WHEAT|diamond]RecName: Full=Peroxidase {ECO:0000256|ARBA:ARBA00012313, ECO:0000256|RuleBase:RU362060}; EC=1.11.1.7 {ECO:0000256|ARBA:ARBA00012313, ECO:0000256|RuleBase:RU362060};
TraesCS1B02G143000	'TraesCS1B02G143000'	mRNA	5.482805073	3.91E-04	2.926441159	0.010162047	0.087266281					GO:0016021///integral component of membrane			PF03208///PRA1 family protein		IPR004895///Prenylated rab acceptor PRA1	[A0A6G1BKL2_9ORYZ|diamond]RecName: Full=PRA1 family protein {ECO:0000256|RuleBase:RU363107};
TraesCS1B02G143100	'TraesCS1B02G143100'	mRNA	3.52786404	2.28E-13	3.532150801	6.05E-14	4.85E-12	04011///MAPK signaling pathway - yeast+++04392///Hippo signaling pathway - multiple species	H02478///CATIFA syndrome				GO:0004672///protein kinase activity+++GO:0005524///ATP binding		PF00069///Protein kinase domain		IPR000719///Protein kinase domain+++IPR008271///Serine/threonine-protein kinase, active site+++IPR011009///Protein kinase-like domain superfamily	[A0A3B5XY11_WHEAT|diamond]RecName: Full=Protein kinase domain-containing protein {ECO:0000259|PROSITE:PS50011};+++[A0A3B5YUC5_WHEAT|diamond]RecName: Full=Protein kinase domain-containing protein {ECO:0000259|PROSITE:PS50011};+++[A0A3B5YUD3_WHEAT|diamond]RecName: Full=Protein kinase domain-containing protein {ECO:0000259|PROSITE:PS50011};+++[A0A446IQX9_TRITD|diamond]RecName: Full=Protein kinase do…
TraesCS1B02G143400	'TraesCS1B02G143400'	mRNA	1.351687802	0.00279427	0.538835797	0.162203742	0.565048353		H01722///Galloway-Mowat syndrome		R10648///L-threonylcarbamoyladenylate:adenine in tRNA N6-L-threonylcarbamoyltransferase L-Threonylcarbamoyladenylate + tRNA adenine <=> AMP + N6-L-Threonylcarbamoyladenine in tRNA	GO:0000408///EKC/KEOPS complex+++GO:0005634///nucleus+++GO:0005737///cytoplasm	GO:0046872///metal ion binding+++GO:0061711///N(6)-L-threonylcarbamoyladenine synthase activity	GO:0002949///tRNA threonylcarbamoyladenosine modification	PF00814///tRNA N6-adenosine threonylcarbamoyltransferase		IPR000905///Gcp-like domain+++IPR017860///Peptidase M22, conserved site+++IPR017861///Kae1/TsaD family+++IPR034680///tRNA N6-adenosine threonylcarbamoyltransferase Kae1, archaea and eukaryote+++IPR043129///ATPase, nucleotide binding domain	[A0A452Y5X7_AEGTS|diamond]RecName: Full=Probable tRNA N6-adenosine threonylcarbamoyltransferase {ECO:0000256|HAMAP-Rule:MF_03180}; EC=2.3.1.234 {ECO:0000256|HAMAP-Rule:MF_03180}; AltName: Full=Glycoprotease 2 {ECO:0000256|HAMAP-Rule:MF_03180}; AltName: Full=t(6)A37 threonylcarbamoyladenosine biosynthesis protein GCP2 {ECO:0000256|HAMAP-Rule:MF_03180}; AltName: Full=tRNA threonylcarbamoyladenosine…
TraesCS1B02G143600	'TraesCS1B02G143600'	mRNA	5.789092187	2.26E-06	7.187706813	1.14E-08	4.77E-07											[A0A452Y5W6_AEGTS|diamond]SubName: Full=Uncharacterized protein {ECO:0000313|EnsemblPlants:AET1Gv20304700.2};
TraesCS1B02G143700	'TraesCS1B02G143700'	mRNA	1.032037892	0.045513818	1.183895554	0.021641083	0.153958932	04626///Plant-pathogen interaction				GO:0016021///integral component of membrane	GO:0004674///protein serine/threonine kinase activity+++GO:0005524///ATP binding		PF07714///Protein tyrosine and serine/threonine kinase		IPR000719///Protein kinase domain+++IPR001245///Serine-threonine/tyrosine-protein kinase, catalytic domain+++IPR008271///Serine/threonine-protein kinase, active site+++IPR011009///Protein kinase-like domain superfamily+++IPR017441///Protein kinase, ATP binding site	[A0A3B5YUD4_WHEAT|diamond]RecName: Full=Protein kinase domain-containing protein {ECO:0000259|PROSITE:PS50011};
TraesCS1B02G143800	'TraesCS1B02G143800'	mRNA	5.13078821	4.89E-83	5.342943118	2.22E-102	3.81E-99	03018///RNA degradation	H00267///Holoprosencephaly			GO:0005634///nucleus					IPR044159///IQ domain-containing protein IQM	[A0A3B5YUE3_WHEAT|diamond]SubName: Full=Uncharacterized protein {ECO:0000313|EnsemblPlants:TraesCS1B02G143800.1};
TraesCS1B02G144000	'TraesCS1B02G144000'	mRNA	1.523058056	1.98E-08	1.639097638	1.33E-10	7.40E-09	00561///Glycerolipid metabolism	H01174///Congenital diarrhea	M00089///Triacylglycerol biosynthesis	R02251///acyl-CoA:1,2-diacyl-sn-glycerol O-acyltransferase Triacylglycerol + CoA <=> 1,2-Diacyl-sn-glycerol + Acyl-CoA+++R02366///Acyl-CoA:retinol O-acyltransferase Acyl-CoA + Retinol <=> CoA + Retinyl ester+++R02367///Palmitoyl-CoA:retinol O-acyltransferase Palmitoyl-CoA + Retinol <=> CoA + Retinyl palmitate+++R08381///Palmitoyl-CoA:retinol O-acyltransferase Palmitoyl-CoA + 11-cis-Retinol <=> Co…	GO:0005789///endoplasmic reticulum membrane+++GO:0009941///chloroplast envelope+++GO:0016021///integral component of membrane	GO:0004144///diacylglycerol O-acyltransferase activity+++GO:0008374///O-acyltransferase activity	GO:0019432///triglyceride biosynthetic process	PF03062///MBOAT, membrane-bound O-acyltransferase family		IPR004299///Membrane bound O-acyl transferase, MBOAT+++IPR014371///Sterol O-acyltransferase, ACAT/DAG/ARE types+++IPR027251///Diacylglycerol O-acyltransferase 1	[A0A3B5YUR9_WHEAT|diamond]RecName: Full=O-acyltransferase {ECO:0000256|PIRNR:PIRNR000439};
TraesCS1B02G144300	'TraesCS1B02G144300'	mRNA	1.229582523	5.93E-27	1.341468235	1.06E-43	5.44E-41	03010///Ribosome	H00237///Diamond-Blackfan anemia			GO:0022625///cytosolic large ribosomal subunit	GO:0003723///RNA binding+++GO:0003735///structural constituent of ribosome	GO:0006412///translation	PF00281///Ribosomal protein L5+++PF00673///ribosomal L5P family C-terminus		IPR002132///Ribosomal protein L5+++IPR020929///Ribosomal protein L5, conserved site+++IPR022803///Ribosomal protein L5 domain superfamily+++IPR031309///Ribosomal protein L5, C-terminal+++IPR031310///Ribosomal protein L5, N-terminal	[A0A3B5YUE8_WHEAT|diamond]SubName: Full=Uncharacterized protein {ECO:0000313|EnsemblPlants:TraesCS1B02G144300.1};
TraesCS1B02G144600	'TraesCS1B02G144600'	mRNA	1.388074216	8.50E-04	1.150092419	1.81E-04	0.003157466					GO:0000139///Golgi membrane+++GO:0005829///cytosol+++GO:0016021///integral component of membrane	GO:0016758///transferase activity, transferring hexosyl groups	GO:0006486///protein glycosylation	PF01762///Galactosyltransferase		IPR002659///Glycosyl transferase, family 31	[A0A3B5YVJ4_WHEAT|diamond]RecName: Full=Hexosyltransferase {ECO:0000256|RuleBase:RU363063}; EC=2.4.1.- {ECO:0000256|RuleBase:RU363063};
TraesCS1B02G144700	'TraesCS1B02G144700'	mRNA	1.298888881	3.66E-12	1.137409499	6.91E-08	2.58E-06					GO:0005886///plasma membrane+++GO:0016021///integral component of membrane			PF03168///Late embryogenesis abundant protein	ENOG502QPUX///No_INFO	IPR004864///Late embryogenesis abundant protein, LEA_2 subgroup	[A0A287F0X2_HORVV|diamond]RecName: Full=LEA_2 domain-containing protein {ECO:0000259|Pfam:PF03168};
TraesCS1B02G145200	'TraesCS1B02G145200'	mRNA	2.727825018	0.002771394	2.920526638	1.99E-14	1.65E-12					GO:0031417///NatC complex	GO:0004596///peptide alpha-N-acetyltransferase activity	GO:0017196///N-terminal peptidyl-methionine acetylation	PF00583///Acetyltransferase (GNAT) family		IPR000182///GNAT domain+++IPR016181///Acyl-CoA N-acyltransferase+++IPR044542///N-alpha-acetyltransferase 30-like	[A0A3B5YVS9_WHEAT|diamond]RecName: Full=N-acetyltransferase domain-containing protein {ECO:0000259|PROSITE:PS51186};
TraesCS1B02G145300	'TraesCS1B02G145300'	mRNA	1.269569727	4.90E-04	1.153615993	3.34E-05	7.09E-04						GO:0016788///hydrolase activity, acting on ester bonds		PF00657///GDSL-like Lipase/Acylhydrolase		IPR001087///GDSL lipase/esterase+++IPR035669///GDSL lipase/esterase-like, plant+++IPR036514///SGNH hydrolase superfamily	[A0A452Y6S4_AEGTS|diamond]SubName: Full=Uncharacterized protein {ECO:0000313|EnsemblPlants:AET1Gv20313100.1};
TraesCS1B02G145500	'TraesCS1B02G145500'	mRNA	1.42973307	6.91E-18	0.806126575	5.98E-08	2.25E-06	00510///N-Glycan biosynthesis+++00513///Various types of N-glycan biosynthesis+++04141///Protein processing in endoplasmic reticulum	H00768///Autosomal recessive intellectual developmental disorder	M00073///N-glycan precursor trimming+++M00074///N-glycan biosynthesis, high-mannose type	R06722///alpha 1,2-mannosyloligosaccharide alpha-D-mannohydrolase H2O + G00011 <=> D-Mannose + G10694	GO:0005768///endosome+++GO:0005783///endoplasmic reticulum+++GO:0005802///trans-Golgi network+++GO:0016020///membrane	GO:0004571///mannosyl-oligosaccharide 1,2-alpha-mannosidase activity+++GO:0005509///calcium ion binding	GO:0005975///carbohydrate metabolic process+++GO:0006491///N-glycan processing+++GO:0030433///ubiquitin-dependent ERAD pathway	PF01532///Glycosyl hydrolase family 47		IPR001382///Glycoside hydrolase family 47+++IPR012341///Six-hairpin glycosidase-like superfamily+++IPR036026///Seven-hairpin glycosidases	[A0A3B5YUF4_WHEAT|diamond]RecName: Full=alpha-1,2-Mannosidase {ECO:0000256|RuleBase:RU361193}; EC=3.2.1.- {ECO:0000256|RuleBase:RU361193};
TraesCS1B02G145600	'TraesCS1B02G145600'	mRNA	6.615010967	5.09E-25	4.904971644	9.43E-10	4.65E-08	00904///Diterpenoid biosynthesis			R03008///(Gibberellin-1),2-oxoglutarate:oxygen oxidoreductase (2beta-hydroxylating) Gibberellin A1 + 2-Oxoglutarate + Oxygen <=> Gibberellin A8 + Succinate + CO2+++R03809///(gibberellin-1),2-oxoglutarate:oxygen oxidoreductase (2beta-hydroxylating) Gibberellin A20 + 2-Oxoglutarate + Oxygen <=> Gibberellin A29 + Succinate + CO2+++R06337///(gibberellin-1),2-oxoglutarate:oxygen oxidoreductase (2beta-…		GO:0046872///metal ion binding+++GO:0051213///dioxygenase activity+++GO:0052634///C-19 gibberellin 2-beta-dioxygenase activity	GO:0009416///response to light stimulus+++GO:0045487///gibberellin catabolic process	PF03171///2OG-Fe(II) oxygenase superfamily+++PF14226///non-haem dioxygenase in morphine synthesis N-terminal		IPR005123///Oxoglutarate/iron-dependent dioxygenase+++IPR026992///Non-haem dioxygenase N-terminal domain+++IPR027443///Isopenicillin N synthase-like superfamily	[A0A3B5YVT6_WHEAT|diamond]RecName: Full=Fe2OG dioxygenase domain-containing protein {ECO:0000259|PROSITE:PS51471};
TraesCS1B02G145800	'TraesCS1B02G145800'	mRNA	3.282913147	1.29E-38	3.039842244	7.79E-16	7.47E-14	04016///MAPK signaling pathway - plant+++04075///Plant hormone signal transduction				GO:0005634///nucleus			PF10604///Polyketide cyclase / dehydrase and lipid transport		IPR019587///Polyketide cyclase/dehydrase+++IPR023393///START-like domain superfamily	[A0A452Y6U7_AEGTS|diamond]SubName: Full=Uncharacterized protein {ECO:0000313|EnsemblPlants:AET1Gv20314200.1};
TraesCS1B02G146000	'TraesCS1B02G146000'	mRNA	2.762309029	7.24E-13	2.55995464	1.58E-09	7.59E-08					GO:0016021///integral component of membrane	GO:0046872///metal ion binding				IPR001841///Zinc finger, RING-type+++IPR013083///Zinc finger, RING/FYVE/PHD-type+++IPR039043///Zinc finger protein-like 1	[A0A3B5YVU1_WHEAT|diamond]SubName: Full=Uncharacterized protein {ECO:0000313|EnsemblPlants:TraesCS1B02G146000.2};+++[A0A452Y759_AEGTS|diamond]RecName: Full=RING-type domain-containing protein {ECO:0000259|PROSITE:PS50089};
TraesCS1B02G146100	'TraesCS1B02G146100'	mRNA	5.667908262	1.63E-66	5.572410902	3.50E-58	2.82E-55	03010///Ribosome	H00237///Diamond-Blackfan anemia			GO:0005840///ribosome	GO:0003735///structural constituent of ribosome	GO:0006412///translation	PF01251///Ribosomal protein S7e		IPR000554///Ribosomal protein S7e	[A0A452Y775_AEGTS|diamond]RecName: Full=40S ribosomal protein S7 {ECO:0000256|RuleBase:RU364105};
TraesCS1B02G146400	'TraesCS1B02G146400'	mRNA	2.191202498	1.96E-05	1.930367822	7.14E-05	0.001395461	04120///Ubiquitin mediated proteolysis					GO:0061631///ubiquitin conjugating enzyme activity		PF00179///Ubiquitin-conjugating enzyme		IPR000608///Ubiquitin-conjugating enzyme E2+++IPR016135///Ubiquitin-conjugating enzyme/RWD-like	[A0A3B5YUH2_WHEAT|diamond]RecName: Full=UBC core domain-containing protein {ECO:0000259|PROSITE:PS50127};+++[A0A3B5YVU6_WHEAT|diamond]RecName: Full=UBC core domain-containing protein {ECO:0000259|PROSITE:PS50127};
TraesCS1B02G146500	'TraesCS1B02G146500'	mRNA	1.541328933	1.43E-06	1.114602591	6.51E-05	0.001287395					GO:0005634///nucleus	GO:0000978///RNA polymerase II proximal promoter sequence-specific DNA binding+++GO:0000981///DNA-binding transcription factor activity, RNA polymerase II-specific+++GO:0046983///protein dimerization activity	GO:0006357///regulation of transcription by RNA polymerase II			IPR011598///Myc-type, basic helix-loop-helix (bHLH) domain+++IPR036638///Helix-loop-helix DNA-binding domain superfamily	[A0A3B5YUU6_WHEAT|diamond]RecName: Full=BHLH domain-containing protein {ECO:0000259|PROSITE:PS50888};+++[A0A446JQQ9_TRITD|diamond]RecName: Full=BHLH domain-containing protein {ECO:0000259|PROSITE:PS50888};
TraesCS1B02G146600	'TraesCS1B02G146600'	mRNA	2.053315427	1.34E-15	1.552338417	2.91E-12	1.98E-10	03040///Spliceosome				GO:0005685///U1 snRNP+++GO:0071004///U2-type prespliceosome	GO:0003729///mRNA binding+++GO:0017069///snRNA binding+++GO:0030619///U1 snRNA binding	GO:0000398///mRNA splicing, via spliceosome	PF00076///RNA recognition motif. (a.k.a. RRM, RBD, or RNP domain)+++PF12220///U1 small nuclear ribonucleoprotein of 70kDa MW N terminal		IPR000504///RNA recognition motif domain+++IPR012677///Nucleotide-binding alpha-beta plait domain superfamily+++IPR022023///U1 small nuclear ribonucleoprotein of 70kDa N-terminal+++IPR034143///snRNP70, RNA recognition motif+++IPR035979///RNA-binding domain superfamily	[A0A3B5YUG9_WHEAT|diamond]RecName: Full=RRM domain-containing protein {ECO:0000259|PROSITE:PS50102};
TraesCS1B02G146700	'TraesCS1B02G146700'	mRNA	1.950720465	1.98E-12	1.719642027	3.87E-10	2.01E-08											[A0A3B5YUH7_WHEAT|diamond]SubName: Full=Uncharacterized protein {ECO:0000313|EnsemblPlants:TraesCS1B02G146700.1};+++[A0A3B5YVV1_WHEAT|diamond]SubName: Full=Uncharacterized protein {ECO:0000313|EnsemblPlants:TraesCS1B02G146700.2};
TraesCS1B02G146900	'TraesCS1B02G146900'	mRNA	1.658724328	9.14E-17	1.681366289	1.49E-14	1.25E-12		H00658///Syndromic X-linked mental retardation+++H00768///Autosomal recessive intellectual developmental disorder+++H02534///Y-linked spermatogenic failure			GO:0005634///nucleus	GO:0032452///histone demethylase activity+++GO:0034647///histone demethylase activity (H3-trimethyl-K4 specific)	GO:0006338///chromatin remodeling	PF02373///JmjC domain, hydroxylase+++PF02375///jmjN domain+++PF02928///C5HC2 zinc finger+++PF05964///F/Y-rich N-terminus+++PF05965///F/Y rich C-terminus		IPR003347///JmjC domain+++IPR003349///JmjN domain+++IPR003888///FY-rich, N-terminal+++IPR003889///FY-rich, C-terminal+++IPR004198///Zinc finger, C5HC2-type	[A0A3B5YUH4_WHEAT|diamond]SubName: Full=Uncharacterized protein {ECO:0000313|EnsemblPlants:TraesCS1B02G146900.2};+++[A0A3B5YUI1_WHEAT|diamond]SubName: Full=Uncharacterized protein {ECO:0000313|EnsemblPlants:TraesCS1B02G146900.3};+++[A0A3B5YVM5_WHEAT|diamond]SubName: Full=Uncharacterized protein {ECO:0000313|EnsemblPlants:TraesCS1B02G146900.1};
TraesCS1B02G147000	'TraesCS1B02G147000'	mRNA	1.077414915	2.18E-12	1.416861707	1.20E-18	1.47E-16					GO:0016021///integral component of membrane	GO:0004674///protein serine/threonine kinase activity+++GO:0005524///ATP binding		PF07714///Protein tyrosine and serine/threonine kinase		IPR000719///Protein kinase domain+++IPR001245///Serine-threonine/tyrosine-protein kinase, catalytic domain+++IPR008271///Serine/threonine-protein kinase, active site+++IPR011009///Protein kinase-like domain superfamily+++IPR017441///Protein kinase, ATP binding site	[A0A3B5XWY6_WHEAT|diamond]RecName: Full=Protein kinase domain-containing protein {ECO:0000259|PROSITE:PS50011};+++[A0A3B5YVN0_WHEAT|diamond]RecName: Full=Protein kinase domain-containing protein {ECO:0000259|PROSITE:PS50011};
TraesCS1B02G147300	'TraesCS1B02G147300'	mRNA	6.213501494	1.53E-21	5.413042906	5.45E-28	1.25E-25					GO:0005794///Golgi apparatus	GO:0016413///O-acetyltransferase activity		PF13839///GDSL/SGNH-like Acyl-Esterase family found in Pmr5 and Cas1p+++PF14416///PMR5 N terminal Domain		IPR025846///Trichome birefringence-like, N-terminal domain+++IPR026057///PC-Esterase+++IPR029962///Trichome birefringence-like family	[A0A3B5YUW0_WHEAT|diamond]RecName: Full=PMR5N domain-containing protein {ECO:0000259|Pfam:PF14416};
TraesCS1B02G147600	'TraesCS1B02G147600'	mRNA	3.507135017	1.29E-17	3.608025804	1.02E-19	1.38E-17								PF05670///NFACT protein RNA binding domain		IPR008532///NFACT, RNA-binding domain+++IPR039730///Jlp2/Ccd25	[A0A3B5YVW6_WHEAT|diamond]RecName: Full=NFACT-R_1 domain-containing protein {ECO:0000259|Pfam:PF05670};
TraesCS1B02G147700	'TraesCS1B02G147700'	mRNA	1.552816457	4.53E-94	0.827800027	7.62E-26	1.58E-23					GO:0016021///integral component of membrane	GO:0005524///ATP binding+++GO:0042626///ATPase activity, coupled to transmembrane movement of substances		PF00005///ABC transporter+++PF01061///ABC-2 type transporter+++PF19055///ABC-2 type transporter		IPR003439///ABC transporter-like, ATP-binding domain+++IPR003593///AAA+ ATPase domain+++IPR013525///ABC-2 type transporter+++IPR017871///ABC transporter-like, conserved site+++IPR027417///P-loop containing nucleoside triphosphate hydrolase+++IPR043926///ABC transporter family G domain	[A0A3B5XY48_WHEAT|diamond]RecName: Full=ABC transporter domain-containing protein {ECO:0000259|PROSITE:PS50893};
TraesCS1B02G148100	'TraesCS1B02G148100'	mRNA	3.049317359	2.56E-49	2.956650962	1.34E-18	1.64E-16	03040///Spliceosome							PF10184///Uncharacterized conserved protein (DUF2358)		IPR018790///Protein of unknown function DUF2358+++IPR032710///NTF2-like domain superfamily	[A0A3B5YUX0_WHEAT|diamond]SubName: Full=Uncharacterized protein {ECO:0000313|EnsemblPlants:TraesCS1B02G148100.1};
TraesCS1B02G148200	'TraesCS1B02G148200'	mRNA	2.258947386	1.15E-07	1.807702894	5.08E-06	1.32E-04	00941///Flavonoid biosynthesis		M00137///Flavanone biosynthesis, phenylalanine => naringenin+++M00940///Flavanone biosynthesis, p-coumaroyl-CoA => liquiritigenin	R02446///flavanone lyase (decyclizing) Naringenin <=> Naringenin chalcone+++R06556///flavanone lyase (decyclizing) Isoliquiritigenin <=> Liquiritigenin+++R07990///flavanone lyase (decyclizing) Pinocembrin chalcone <=> Pinocembrin+++R07995///flavanone lyase (decyclizing) Butein <=> Butin	GO:0005794///Golgi apparatus+++GO:0016021///integral component of membrane	GO:0005509///calcium ion binding		PF02225///PA domain+++PF12662///Complement Clr-like EGF-like		IPR001881///EGF-like calcium-binding domain+++IPR003137///PA domain+++IPR018097///EGF-like calcium-binding, conserved site+++IPR026823///Complement Clr-like EGF domain+++IPR036249///Thioredoxin-like superfamily	[A0A199VHB5_ANACO|diamond]SubName: Full=Vacuolar-sorting receptor 3 {ECO:0000313|EMBL:OAY76522.1}; SubName: Full=vacuolar-sorting receptor 1-like {ECO:0000313|RefSeq:XP_020104860.1};
TraesCS1B02G148600	'TraesCS1B02G148600'	mRNA	1.071208109	0.01177952	-0.273196174	0.539127618	0.922186909											[A0A3B5YVP9_WHEAT|diamond]SubName: Full=Uncharacterized protein {ECO:0000313|EnsemblPlants:TraesCS1B02G148600.1};
TraesCS1B02G148900	'TraesCS1B02G148900'	mRNA	1.619559466	5.96E-37	1.228686401	9.24E-24	1.67E-21					GO:0016021///integral component of membrane			PF00335///Tetraspanin family		IPR018499///Tetraspanin/Peripherin	[A0A3B5YUK5_WHEAT|diamond]SubName: Full=Uncharacterized protein {ECO:0000313|EnsemblPlants:TraesCS1B02G148900.1};
TraesCS1B02G149000	'TraesCS1B02G149000'	mRNA	2.119501176	5.38E-07	1.252102349	3.36E-05	7.14E-04					GO:0044545///NSL complex		GO:0043981///histone H4-K5 acetylation+++GO:0043982///histone H4-K8 acetylation+++GO:0043984///histone H4-K16 acetylation	PF13891///Potential DNA-binding domain		IPR025927///Potential DNA-binding domain+++IPR026316///KAT8 regulatory NSL complex subunit 2	[A0A3B5YVY1_WHEAT|diamond]RecName: Full=KAT8 regulatory NSL complex subunit 2 {ECO:0000256|ARBA:ARBA00015508}; AltName: Full=NSL complex protein NSL2 {ECO:0000256|ARBA:ARBA00015160}; AltName: Full=Non-specific lethal 2 homolog {ECO:0000256|ARBA:ARBA00018792};
TraesCS1B02G149400	'TraesCS1B02G149400'	mRNA	1.013588696	1.05E-15	0.654806023	2.66E-09	1.23E-07						GO:0004843///thiol-dependent ubiquitin-specific protease activity	GO:0006511///ubiquitin-dependent protein catabolic process+++GO:0016579///protein deubiquitination	PF00443///Ubiquitin carboxyl-terminal hydrolase+++PF06337///DUSP domain		IPR001394///Peptidase C19, ubiquitin carboxyl-terminal hydrolase+++IPR006615///Peptidase C19, ubiquitin-specific peptidase, DUSP domain+++IPR018200///Ubiquitin specific protease, conserved site+++IPR028889///Ubiquitin specific protease domain+++IPR035927///DUSP-like superfamily+++IPR038765///Papain-like cysteine peptidase superfamily	[A0A3B5XYJ7_WHEAT|diamond]RecName: Full=Ubiquitin carboxyl-terminal hydrolase {ECO:0000256|RuleBase:RU366025}; EC=3.4.19.12 {ECO:0000256|RuleBase:RU366025};+++[A0A3B5YUK6_WHEAT|diamond]RecName: Full=Ubiquitin carboxyl-terminal hydrolase {ECO:0000256|RuleBase:RU366025}; EC=3.4.19.12 {ECO:0000256|RuleBase:RU366025};
TraesCS1B02G149500	'TraesCS1B02G149500'	mRNA	2.778984372	2.11E-32	2.96519679	4.76E-31	1.32E-28	00330///Arginine and proline metabolism	H02041///Myopia		R01252///L-Proline,2-oxoglutarate:oxygen oxidoreductase (4-hydroxylating) L-Proline + 2-Oxoglutarate + Oxygen <=> Hydroxyproline + Succinate + CO2	GO:0005789///endoplasmic reticulum membrane	GO:0004656///procollagen-proline 4-dioxygenase activity+++GO:0005506///iron ion binding+++GO:0031418///L-ascorbic acid binding		PF13640///2OG-Fe(II) oxygenase superfamily		IPR003582///ShKT domain+++IPR005123///Oxoglutarate/iron-dependent dioxygenase+++IPR006620///Prolyl 4-hydroxylase, alpha subunit	[A0A452Y8E1_AEGTS|diamond]RecName: Full=Procollagen-proline 4-dioxygenase {ECO:0000256|ARBA:ARBA00012269}; EC=1.14.11.2 {ECO:0000256|ARBA:ARBA00012269};
TraesCS1B02G149600	'TraesCS1B02G149600'	mRNA	5.337521541	3.22E-05	5.107580043	1.23E-10	6.86E-09	00561///Glycerolipid metabolism+++00564///Glycerophospholipid metabolism		M00089///Triacylglycerol biosynthesis	R00851///acyl-CoA:sn-glycerol-3-phosphate 1-O-acyltransferase sn-Glycerol 3-phosphate + Acyl-CoA <=> 1-Acyl-sn-glycerol 3-phosphate + CoA+++R06872///acyl-CoA:sn-glycerol-3-phosphate 2-O-acyltransferase sn-Glycerol 3-phosphate + Acyl-CoA <=> 2-Acyl-sn-glycerol 3-phosphate + CoA+++R09380///acyl-ACP:sn-glycerol-3-phosphate 1-O-acyltransferase Acyl-[acyl-carrier protein] + sn-Glycerol 3-phosphate <=>…		GO:0016746///transferase activity, transferring acyl groups		PF01553///Acyltransferase		IPR002123///Phospholipid/glycerol acyltransferase+++IPR023214///HAD superfamily+++IPR036412///HAD-like superfamily	[A0A452Y8G0_AEGTS|diamond]RecName: Full=PlsC domain-containing protein {ECO:0000259|SMART:SM00563};
TraesCS1B02G149700	'TraesCS1B02G149700'	mRNA	1.340572725	4.86E-05	1.106390962	0.004048853	0.042251579	03430///Mismatch repair	H00020///Colorectal cancer+++H00027///Ovarian cancer+++H00876///Mismatch repair deficiency			GO:0005634///nucleus+++GO:0032300///mismatch repair complex+++GO:0032301///MutSalpha complex+++GO:0032302///MutSbeta complex	GO:0000406///double-strand/single-strand DNA junction binding+++GO:0005524///ATP binding+++GO:0008094///DNA-dependent ATPase activity+++GO:0030983///mismatched DNA binding	GO:0006298///mismatch repair+++GO:0006301///postreplication repair+++GO:0006310///DNA recombination+++GO:0043570///maintenance of DNA repeat elements+++GO:0045910///negative regulation of DNA recombination	PF00488///MutS domain V+++PF01624///MutS domain I+++PF05188///MutS domain II+++PF05190///MutS family domain IV+++PF05192///MutS domain III		IPR000432///DNA mismatch repair protein MutS, C-terminal+++IPR007695///DNA mismatch repair protein MutS-like, N-terminal+++IPR007696///DNA mismatch repair protein MutS, core+++IPR007860///DNA mismatch repair protein MutS, connector domain+++IPR007861///DNA mismatch repair protein MutS, clamp+++IPR011184///DNA mismatch repair Msh2-type+++IPR016151///DNA mismatch repair protein MutS, N-terminal+++I…	[A0A287F1Y5_HORVV|diamond]RecName: Full=DNA_MISMATCH_REPAIR_2 domain-containing protein {ECO:0000259|PROSITE:PS00486};+++[A0A287F201_HORVV|diamond]RecName: Full=DNA_MISMATCH_REPAIR_2 domain-containing protein {ECO:0000259|PROSITE:PS00486};+++[A0A3B5YUL1_WHEAT|diamond]RecName: Full=DNA_MISMATCH_REPAIR_2 domain-containing protein {ECO:0000259|PROSITE:PS00486};
TraesCS1B02G149800	'TraesCS1B02G149800'	mRNA	1.569345627	3.47E-10	1.067797974	4.10E-05	8.53E-04	00260///Glycine, serine and threonine metabolism+++00630///Glyoxylate and dicarboxylate metabolism+++01200///Carbon metabolism		M00532///Photorespiration	R00465///glycolate:NADP+ oxidoreductase Glycolate + NADP+ <=> Glyoxylate + NADPH + H++++R01388///D-Glycerate:NAD+ 2-oxidoreductase D-Glycerate + NAD+ <=> Hydroxypyruvate + NADH + H++++R01392///D-glycerate:NADP+ 2-oxidoreductase D-Glycerate + NADP+ <=> Hydroxypyruvate + NADPH + H+		GO:0016779///nucleotidyltransferase activity+++GO:0050265///RNA uridylyltransferase activity	GO:0031123///RNA 3'-end processing+++GO:0071076///RNA 3' uridylation	PF03828///Cid1 family poly A polymerase		IPR002058///PAP/25A-associated+++IPR043519///Nucleotidyltransferase superfamily	[A0A3B5YUL4_WHEAT|diamond]RecName: Full=PAP-associated domain-containing protein {ECO:0000259|Pfam:PF03828};
TraesCS1B02G150000	'TraesCS1B02G150000'	mRNA	3.004151581	1.64E-44	3.227003436	3.12E-36	1.18E-33					GO:0005886///plasma membrane+++GO:0016021///integral component of membrane	GO:0046873///metal ion transmembrane transporter activity		PF02535///ZIP Zinc transporter		IPR003689///Zinc/iron permease	[A0A3B5YVR8_WHEAT|diamond]SubName: Full=Uncharacterized protein {ECO:0000313|EnsemblPlants:TraesCS1B02G150000.1};+++[A0A452Y7L4_AEGTS|diamond]SubName: Full=Uncharacterized protein {ECO:0000313|EnsemblPlants:AET1Gv20323800.6};
TraesCS1B02G150100	'TraesCS1B02G150100'	mRNA	7.229963741	6.86E-102	6.172471384	6.25E-114	1.24E-110								PF13812///Pentatricopeptide repeat domain+++PF17177///Pentacotripeptide-repeat region of PRORP		IPR002885///Pentatricopeptide repeat+++IPR011990///Tetratricopeptide-like helical domain superfamily+++IPR033443///Pentacotripeptide-repeat region of PRORP	[A0A3B5YUL9_WHEAT|diamond]RecName: Full=PPR_long domain-containing protein {ECO:0000259|Pfam:PF17177};
TraesCS1B02G150400	'TraesCS1B02G150400'	mRNA	1.724164309	2.30E-35	1.491724484	2.02E-32	6.09E-30	00860///Porphyrin metabolism+++01240///Biosynthesis of cofactors	H00201///Erythropoietic porphyria+++H01763///Porphyria	M00121///Heme biosynthesis, plants and bacteria, glutamate => heme+++M00868///Heme biosynthesis, animals and fungi, glycine => heme+++M00926///Heme biosynthesis, bacteria, glutamyl-tRNA => coproporphyrin III => heme	R00310///protoheme ferro-lyase (protoporphyrin-forming) Protoporphyrin + Fe2+ <=> Heme + 2 H++++R11329///Fe-coproporphyrin-III ferro-lyase (coproporphyrin-III-forming) Fe-coproporphyrin III + 2 H+ <=> Coproporphyrin III + Fe2+	GO:0005739///mitochondrion+++GO:0009507///chloroplast	GO:0004325///ferrochelatase activity	GO:0006783///heme biosynthetic process	PF00762///Ferrochelatase		IPR001015///Ferrochelatase+++IPR019772///Ferrochelatase, active site+++IPR033644///Ferrochelatase, C-terminal+++IPR033659///Ferrochelatase, N-terminal	[A0A3B5YUM0_WHEAT|diamond]RecName: Full=Ferrochelatase {ECO:0000256|RuleBase:RU000607}; EC=4.99.1.1 {ECO:0000256|RuleBase:RU000607};+++[A0A3B5YUZ6_WHEAT|diamond]RecName: Full=Ferrochelatase {ECO:0000256|RuleBase:RU000607}; EC=4.99.1.1 {ECO:0000256|RuleBase:RU000607};+++[A0A3B5YVS3_WHEAT|diamond]RecName: Full=Ferrochelatase {ECO:0000256|RuleBase:RU000607}; EC=4.99.1.1 {ECO:0000256|RuleBase:RU00060…
TraesCS1B02G150500	'TraesCS1B02G150500'	mRNA	1.497578571	1.84E-75	1.334049663	1.56E-66	1.58E-63		H00058///Amyotrophic lateral sclerosis (ALS)+++H00848///Ataxia with ocular apraxia+++H01891///Autosomal recessive spinocerebellar ataxias				GO:0004386///helicase activity		PF13086///AAA domain+++PF13087///AAA domain	KOG1801///positive regulation of termination of RNA polymerase II transcription, poly(A)-coupled	IPR027417///P-loop containing nucleoside triphosphate hydrolase+++IPR041677///DNA2/NAM7 helicase, helicase domain+++IPR041679///DNA2/NAM7 helicase-like, C-terminal	[A0A0E0EVG4_9ORYZ|diamond]SubName: Full=Uncharacterized protein {ECO:0000313|EnsemblPlants:OMERI10G00960.6};+++[A0A3B5XX87_WHEAT|diamond]SubName: Full=Uncharacterized protein {ECO:0000313|EnsemblPlants:TraesCS1A02G135300.2};+++[A0A3B5YUM4_WHEAT|diamond]SubName: Full=Uncharacterized protein {ECO:0000313|EnsemblPlants:TraesCS1B02G150500.1};+++[A0A446IS28_TRITD|diamond]SubName: Full=Uncharacterized …
TraesCS1B02G150800	'TraesCS1B02G150800'	mRNA	3.946171598	2.28E-32	2.709510096	9.79E-20	1.32E-17					GO:0016021///integral component of membrane			PF06241///Castor and Pollux, part of voltage-gated ion channel		IPR010420///CASTOR/POLLUX/SYM8 ion channel, conserved domain	[A0A287F210_HORVV|diamond]SubName: Full=Uncharacterized protein {ECO:0000313|EnsemblPlants:HORVU1Hr1G031010.13};
TraesCS1B02G151200	'TraesCS1B02G151200'	mRNA	4.448059071	0.041958724	4.366290267	0.008518803	0.076001248								PF04788///Protein of unknown function (DUF620)		IPR006873///Protein of unknown function DUF620	[A0A3B5YUN0_WHEAT|diamond]SubName: Full=Uncharacterized protein {ECO:0000313|EnsemblPlants:TraesCS1B02G151200.1};
TraesCS1B02G152100	'TraesCS1B02G152100'	mRNA	1.124927265	1.78E-11	0.815851874	5.79E-08	2.18E-06	04144///Endocytosis				GO:0005768///endosome+++GO:0005794///Golgi apparatus	GO:0003924///GTPase activity+++GO:0005525///GTP binding		PF00071///Ras family		IPR001806///Small GTPase+++IPR005225///Small GTP-binding protein domain+++IPR027417///P-loop containing nucleoside triphosphate hydrolase	[A0A287F3Q2_HORVV|diamond]SubName: Full=Uncharacterized protein {ECO:0000313|EnsemblPlants:HORVU1Hr1G034400.4};
TraesCS1B02G159400	'TraesCS1B02G159400'	mRNA	1.168167065	4.44E-07	0.29771595	0.004666135	0.047367764	00040///Pentose and glucuronate interconversions		M00081///Pectin degradation	R02362///Pectin pectylhydrolase Pectin + n H2O <=> n Methanol + Pectate	GO:0016021///integral component of membrane		GO:0055085///transmembrane transport	PF03600///Citrate transporter	KOG2639///arsenite secondary active transmembrane transporter activity	IPR004680///Citrate transporter-like domain	[A0A1D6GPX1_MAIZE|diamond]SubName: Full=Divalent ion symporter {ECO:0000313|EMBL:AQK65218.1};
TraesCS1B02G168400	'TraesCS1B02G168400'	mRNA	1.0494677	7.68E-09	0.208521332	0.20210659	0.630160785	00073///Cutin, suberine and wax biosynthesis			R09466///aldehyde decarbonylase Long-chain aldehyde <=> Alkane + CO	GO:0005789///endoplasmic reticulum membrane+++GO:0016020///membrane+++GO:0016021///integral component of membrane	GO:0000254///C-4 methylsterol oxidase activity+++GO:0005506///iron ion binding+++GO:0009924///octadecanal decarbonylase activity+++GO:0016491///oxidoreductase activity+++GO:1990465///aldehyde oxygenase (deformylating) activity	GO:0016126///sterol biosynthetic process	PF04116///Fatty acid hydroxylase+++PF12076///WAX2 C-terminal domain	ENOG502QR3T///No_INFO	IPR006694///Fatty acid hydroxylase+++IPR021940///Uncharacterised domain Wax2, C-terminal	[A0A287F856_HORVV|diamond]RecName: Full=Aldehyde oxygenase (deformylating) {ECO:0000256|ARBA:ARBA00013146}; EC=4.1.99.5 {ECO:0000256|ARBA:ARBA00013146};
TraesCS1B02G169900	'TraesCS1B02G169900'	mRNA	1.440770465	4.89E-34	0.935479275	1.64E-12	1.14E-10	04141///Protein processing in endoplasmic reticulum				GO:0005783///endoplasmic reticulum+++GO:0005788///endoplasmic reticulum lumen+++GO:0016021///integral component of membrane	GO:0003980///UDP-glucose:glycoprotein glucosyltransferase activity+++GO:0051082///unfolded protein binding	GO:0006486///protein glycosylation+++GO:0018279///protein N-linked glycosylation via asparagine+++GO:0071712///ER-associated misfolded protein catabolic process	PF06427///UDP-glucose:Glycoprotein Glucosyltransferase+++PF18400///Thioredoxin-like domain+++PF18401///Thioredoxin-like domain+++PF18402///Thioredoxin-like domain+++PF18403///Thioredoxin-like domain+++PF18404///Glucosyltransferase 24		IPR009448///UDP-glucose:Glycoprotein Glucosyltransferase+++IPR029044///Nucleotide-diphospho-sugar transferases+++IPR040497///Glucosyltransferase 24, catalytic domain+++IPR040525///UDP-glucose:glycoprotein glucosyltransferase, thioredoxin-like domain 4+++IPR040692///UGGT, thioredoxin-like domain 3+++IPR040693///UGGT, thioredoxin-like domain 1+++IPR040694///UGGT, thioredoxin-like domain 2	[A0A3B5XZ42_WHEAT|diamond]SubName: Full=Uncharacterized protein {ECO:0000313|EnsemblPlants:TraesCS1A02G152500.1};+++[A0A3B5YVF1_WHEAT|diamond]SubName: Full=Uncharacterized protein {ECO:0000313|EnsemblPlants:TraesCS1B02G169900.4};+++[A0A3B5YVU0_WHEAT|diamond]SubName: Full=Uncharacterized protein {ECO:0000313|EnsemblPlants:TraesCS1B02G169900.2};+++[A0A3B5YWJ5_WHEAT|diamond]SubName: Full=Uncharacter…
TraesCS1B02G170200	'TraesCS1B02G170200'	mRNA	2.858171285	4.66E-53	4.01398533	1.38E-135	3.68E-132		H00878///Cystic leukoencephalopathy without megalencephaly			GO:0005576///extracellular region	GO:0003723///RNA binding+++GO:0004521///endoribonuclease activity+++GO:0033897///ribonuclease T2 activity	GO:0006401///RNA catabolic process	PF00445///Ribonuclease T2 family		IPR001568///Ribonuclease T2-like+++IPR033697///Ribonuclease T2, eukaryotic+++IPR036430///Ribonuclease T2-like superfamily	[A0A3B5YVU4_WHEAT|diamond]SubName: Full=Uncharacterized protein {ECO:0000313|EnsemblPlants:TraesCS1B02G170200.1};
TraesCS1B02G172300	'TraesCS1B02G172300'	mRNA	1.121118023	4.19E-13	0.702284712	9.72E-07	2.94E-05											[A0A3B6IMT9_WHEAT|diamond]SubName: Full=Uncharacterized protein {ECO:0000313|EnsemblPlants:TraesCS4B02G129500.1.cds1};
TraesCS1B02G173200	'TraesCS1B02G173200'	mRNA	-1.073004608	0.005433759	-0.645690126	0.005130861	0.051151811						GO:0102682///N6-(Delta2-isopentenyl)-adenosine 5'-monophosphate phosphoribohydrolase activity	GO:0009691///cytokinin biosynthetic process	PF03641///Possible lysine decarboxylase		IPR005269///Cytokinin riboside 5'-monophosphate phosphoribohydrolase LOG+++IPR031100///LOG family	[A0A3B5YWN9_WHEAT|diamond]RecName: Full=Cytokinin riboside 5'-monophosphate phosphoribohydrolase {ECO:0000256|ARBA:ARBA00012205, ECO:0000256|RuleBase:RU363015}; EC=3.2.2.n1 {ECO:0000256|ARBA:ARBA00012205, ECO:0000256|RuleBase:RU363015};+++[A0A452YFY8_AEGTS|diamond]RecName: Full=Cytokinin riboside 5'-monophosphate phosphoribohydrolase {ECO:0000256|ARBA:ARBA00012205, ECO:0000256|RuleBase:RU363015};…
TraesCS1B02G173400	'TraesCS1B02G173400'	mRNA	1.313286809	5.17E-09	-0.154955	0.44257949	0.868300729					GO:0005794///Golgi apparatus+++GO:0016021///integral component of membrane	GO:0005338///nucleotide-sugar transmembrane transporter activity+++GO:0005464///UDP-xylose transmembrane transporter activity+++GO:0015297///antiporter activity		PF03151///Triose-phosphate Transporter family		IPR004853///Sugar phosphate transporter domain	[A0A3B5YVI6_WHEAT|diamond]RecName: Full=TPT domain-containing protein {ECO:0000259|Pfam:PF03151};
TraesCS1B02G175100	'TraesCS1B02G175100'	mRNA	7.221879945	2.94E-07	6.684362107	1.97E-07	6.78E-06
TraesCS1B02G192500	'TraesCS1B02G192500'	mRNA	-1.01747739	3.23E-19	0.005090544	0.964503628	0.99598913					GO:0000786///nucleosome+++GO:0005634///nucleus	GO:0003677///DNA binding+++GO:0046982///protein heterodimerization activity	GO:0006334///nucleosome assembly	PF00125///Core histone H2A/H2B/H3/H4		IPR000558///Histone H2B+++IPR007125///Histone H2A/H2B/H3+++IPR009072///Histone-fold	[A0A3B5YWA1_WHEAT|diamond]RecName: Full=Histone H2B {ECO:0000256|RuleBase:RU000451};
TraesCS1B02G202700	'TraesCS1B02G202700'	mRNA	1.087344166	2.23E-11	0.617699061	0.010580675	0.090021323					GO:0016021///integral component of membrane	GO:0015267///channel activity		PF00230///Major intrinsic protein		IPR000425///Major intrinsic protein+++IPR022357///Major intrinsic protein, conserved site+++IPR023271///Aquaporin-like+++IPR034294///Aquaporin transporter	[A0A3B5YWM1_WHEAT|diamond]SubName: Full=Uncharacterized protein {ECO:0000313|EnsemblPlants:TraesCS1B02G202700.1};
TraesCS1B02G203000	'TraesCS1B02G203000'	mRNA	1.03921109	0.010629965	0.438178807	0.047276326	0.267518812					GO:0016021///integral component of membrane	GO:0004497///monooxygenase activity+++GO:0005506///iron ion binding+++GO:0016705///oxidoreductase activity, acting on paired donors, with incorporation or reduction of molecular oxygen+++GO:0020037///heme binding		PF00067///Cytochrome P450		IPR001128///Cytochrome P450+++IPR002401///Cytochrome P450, E-class, group I+++IPR017972///Cytochrome P450, conserved site+++IPR036396///Cytochrome P450 superfamily	[A0A3B5YXS8_WHEAT|diamond]SubName: Full=Uncharacterized protein {ECO:0000313|EnsemblPlants:TraesCS1B02G203000.1.cds1};
TraesCS1B02G204900	'TraesCS1B02G204900'	mRNA	1.423243015	2.11E-29	-0.144857023	0.173178416	0.584575852	03013///Nucleocytoplasmic transport+++03015///mRNA surveillance pathway						GO:0009737///response to abscisic acid			IPR037491///Low-temperature-induced 78kDa/65kDa	[A0A3B5YWP7_WHEAT|diamond]SubName: Full=Uncharacterized protein {ECO:0000313|EnsemblPlants:TraesCS1B02G204900.1};
TraesCS1B02G205500	'TraesCS1B02G205500'	mRNA	1.77330325	0.025161238	0.457309038	0.152139979	0.545110678										IPR044699///Membrane-associated kinase regulator 6	[A0A3B5YX37_WHEAT|diamond]SubName: Full=Uncharacterized protein {ECO:0000313|EnsemblPlants:TraesCS1B02G205500.1.cds1};
TraesCS1B02G207100	'TraesCS1B02G207100'	mRNA	1.435542001	3.25E-31	0.994587528	1.10E-13	8.62E-12	03008///Ribosome biogenesis in eukaryotes+++03013///Nucleocytoplasmic transport				GO:0005634///nucleus+++GO:0005737///cytoplasm	GO:0043023///ribosomal large subunit binding	GO:0000055///ribosomal large subunit export from nucleus	PF04981///NMD3 family	KOG2613///ribosomal large subunit binding	IPR007064///Nmd3, N-terminal+++IPR039768///Ribosomal export protein Nmd3	[K4A8F2_SETIT|diamond]RecName: Full=60S ribosomal export protein NMD3 {ECO:0000256|ARBA:ARBA00017035, ECO:0000256|RuleBase:RU364108};
TraesCS1B02G234300	'TraesCS1B02G234300'	mRNA	6.679630261	7.09E-30	6.711905155	2.91E-19	3.73E-17	00260///Glycine, serine and threonine metabolism+++00270///Cysteine and methionine metabolism+++00680///Methane metabolism+++01200///Carbon metabolism+++01230///Biosynthesis of amino acids	H01079///3-Phosphoglycerate dehydrogenase (3-PGDH) deficiency+++H02117///Neu-Laxova syndrome	M00020///Serine biosynthesis, glycerate-3P => serine	R01513///3-Phospho-D-glycerate:NAD+ 2-oxidoreductase 3-Phospho-D-glycerate + NAD+ <=> 3-Phosphonooxypyruvate + NADH + H+		GO:0004617///phosphoglycerate dehydrogenase activity+++GO:0051287///NAD binding	GO:0006564///L-serine biosynthetic process	PF00389///D-isomer specific 2-hydroxyacid dehydrogenase, catalytic domain+++PF01842///ACT domain+++PF02826///D-isomer specific 2-hydroxyacid dehydrogenase, NAD binding domain		IPR002912///ACT domain+++IPR006139///D-isomer specific 2-hydroxyacid dehydrogenase, catalytic domain+++IPR006140///D-isomer specific 2-hydroxyacid dehydrogenase, NAD-binding domain+++IPR006236///D-3-phosphoglycerate dehydrogenase+++IPR015878///S-adenosyl-L-homocysteine hydrolase, NAD binding domain+++IPR029009///Allosteric substrate binding domain superfamily+++IPR029752///D-isomer specific 2-hyd…	[A0A3B5YY30_WHEAT|diamond]RecName: Full=Phosphoglycerate dehydrogenase {ECO:0000256|ARBA:ARBA00013143}; EC=1.1.1.95 {ECO:0000256|ARBA:ARBA00013143};+++[A0A446IZY3_TRITD|diamond]RecName: Full=D-3-phosphoglycerate dehydrogenase {ECO:0000256|RuleBase:RU363003}; EC=1.1.1.95 {ECO:0000256|RuleBase:RU363003};
TraesCS1B02G243300	'TraesCS1B02G243300'	mRNA	5.091366104	5.57E-09	0.854882463	0.520853644	0.919861064	00071///Fatty acid degradation+++00592///alpha-Linolenic acid metabolism+++01212///Fatty acid metabolism		M00087///beta-Oxidation+++M00113///Jasmonic acid biosynthesis	R01975///(S)-3-Hydroxybutanoyl-CoA:NAD+ oxidoreductase (S)-3-Hydroxybutanoyl-CoA + NAD+ <=> Acetoacetyl-CoA + NADH + H++++R03026///(S)-3-hydroxybutanoyl-CoA hydro-lyase (S)-3-Hydroxybutanoyl-CoA <=> Crotonoyl-CoA + H2O+++R04170///(S)-3-Hydroxydodecanoyl-CoA hydro-lyase (S)-3-Hydroxydodecanoyl-CoA <=> 2-trans-Dodecenoyl-CoA + H2O+++R04737///(S)-3-Hydroxyhexadecanoyl-CoA:NAD+ oxidoreductase (S)-3-H…	GO:0005777///peroxisome	GO:0003857///3-hydroxyacyl-CoA dehydrogenase activity+++GO:0004165///dodecenoyl-CoA delta-isomerase activity+++GO:0004300///enoyl-CoA hydratase activity+++GO:0008692///3-hydroxybutyryl-CoA epimerase activity+++GO:0070403///NAD+ binding	GO:0006635///fatty acid beta-oxidation	PF00378///Enoyl-CoA hydratase/isomerase+++PF00725///3-hydroxyacyl-CoA dehydrogenase, C-terminal domain+++PF02737///3-hydroxyacyl-CoA dehydrogenase, NAD binding domain	KOG1683///enoyl-CoA hydratase activity	IPR001753///Enoyl-CoA hydratase/isomerase+++IPR006108///3-hydroxyacyl-CoA dehydrogenase, C-terminal+++IPR006176///3-hydroxyacyl-CoA dehydrogenase, NAD binding+++IPR008927///6-phosphogluconate dehydrogenase-like, C-terminal domain superfamily+++IPR018376///Enoyl-CoA hydratase/isomerase, conserved site+++IPR029045///ClpP/crotonase-like domain superfamily+++IPR036291///NAD(P)-binding domain superfam…	[A0A1D6M201_MAIZE|diamond]RecName: Full=3-hydroxyacyl-CoA dehydrogenase {ECO:0000256|ARBA:ARBA00020957}; EC=1.1.1.35 {ECO:0000256|ARBA:ARBA00013000}; EC=4.2.1.17 {ECO:0000256|ARBA:ARBA00012076}; EC=5.1.2.3 {ECO:0000256|ARBA:ARBA00012503}; EC=5.3.3.8 {ECO:0000256|ARBA:ARBA00012064}; AltName: Full=Enoyl-CoA hydratase/3-2-trans-enoyl-CoA isomerase/3-hydroxybutyryl-CoA epimerase {ECO:0000256|ARBA:ARB…
TraesCS1B02G259600	'TraesCS1B02G259600'	mRNA	1.559327738	0.001379358	1.188564197	0.001906777	0.023012586								PF00226///DnaJ domain		IPR001623///DnaJ domain+++IPR036869///Chaperone J-domain superfamily	[A0A3B5YYP6_WHEAT|diamond]RecName: Full=J domain-containing protein {ECO:0000259|PROSITE:PS50076};
TraesCS1B02G259700	'TraesCS1B02G259700'	mRNA	4.980525815	8.72E-25	2.418662412	4.46E-13	3.28E-11	00942///Anthocyanin biosynthesis			R07908///No_INFO Cyanidin <=> Cyanidin 5-O-glucoside+++R07909///No_INFO Cyanidin 5-O-glucoside <=> Cyanin		GO:0008194///UDP-glycosyltransferase activity		PF00201///UDP-glucoronosyl and UDP-glucosyl transferase		IPR002213///UDP-glucuronosyl/UDP-glucosyltransferase	[A0A3B5Z002_WHEAT|diamond]SubName: Full=Uncharacterized protein {ECO:0000313|EnsemblPlants:TraesCS1B02G259700.1.cds1};
TraesCS1B02G264100	'TraesCS1B02G264100'	mRNA	4.684966859	0.021568426	0.724990729	0.408124058	0.841068388											[A0A3B6LKR7_WHEAT|diamond]SubName: Full=Uncharacterized protein {ECO:0000313|EnsemblPlants:TraesCS5B02G172100.1.cds1};
TraesCS1B02G264700	'TraesCS1B02G264700'	mRNA	-1.314629671	0.006619088	-1.668705634	0.010152728	0.08721532	00052///Galactose metabolism+++00500///Starch and sucrose metabolism			R00801///sucrose glucohydrolase Sucrose + H2O <=> D-Fructose + D-Glucose+++R00802///sucrose alpha-glucohydrolase Sucrose + H2O <=> beta-D-Fructose + alpha-D-Glucose+++R02410///Raffinose fructohydrolase Raffinose + H2O <=> Melibiose + D-Fructose+++R03635///Stachyose fructohydrolase Stachyose + H2O <=> D-Gal alpha 1->6D-Gal alpha 1->6D-Glucose + D-Fructose+++R03921///Sucrose 6-phosphate fructohydro…	GO:0016021///integral component of membrane			PF03140///Plant protein of unknown function		IPR004158///Protein of unknown function DUF247, plant	[A0A3B5YZ60_WHEAT|diamond]SubName: Full=Uncharacterized protein {ECO:0000313|EnsemblPlants:TraesCS1B02G264700.1};
TraesCS1B02G269500	'TraesCS1B02G269500'	mRNA	1.985312288	8.21E-19	1.63563217	3.47E-19	4.42E-17	00900///Terpenoid backbone biosynthesis		M00095///C5 isoprenoid biosynthesis, mevalonate pathway+++M00096///C5 isoprenoid biosynthesis, non-mevalonate pathway+++M00364///C10-C20 isoprenoid biosynthesis, bacteria+++M00365///C10-C20 isoprenoid biosynthesis, archaea+++M00366///C10-C20 isoprenoid biosynthesis, plants+++M00367///C10-C20 isoprenoid biosynthesis, non-plant eukaryotes+++M00849///C5 isoprenoid biosynthesis, mevalonate pathway, a…	R01123///isopentenyl-diphosphate Delta3-Delta2-isomerase Isopentenyl diphosphate <=> Dimethylallyl diphosphate	GO:0005737///cytoplasm	GO:0004452///isopentenyl-diphosphate delta-isomerase activity+++GO:0016787///hydrolase activity	GO:0009240///isopentenyl diphosphate biosynthetic process+++GO:0015995///chlorophyll biosynthetic process+++GO:0050992///dimethylallyl diphosphate biosynthetic process	PF00293///NUDIX domain		IPR000086///NUDIX hydrolase domain+++IPR011876///Isopentenyl-diphosphate delta-isomerase, type 1+++IPR015797///NUDIX hydrolase-like domain superfamily	[A0A3B5YZB8_WHEAT|diamond]RecName: Full=Isopentenyl-diphosphate Delta-isomerase {ECO:0000256|ARBA:ARBA00012057}; EC=5.3.3.2 {ECO:0000256|ARBA:ARBA00012057};
TraesCS1B02G274300	'TraesCS1B02G274300'	mRNA	1.331087883	2.68E-04	-0.074792721	0.763520404	0.951611312						GO:0003677///DNA binding	GO:0006355///regulation of transcription, DNA-templated	PF02365///No apical meristem (NAM) protein		IPR003441///NAC domain+++IPR036093///NAC domain superfamily	[A0A3B5Z0J1_WHEAT|diamond]RecName: Full=NAC domain-containing protein {ECO:0000259|PROSITE:PS51005};
TraesCS1B02G276500	'TraesCS1B02G276500'	mRNA	1.642339814	9.48E-06	0.462210907	0.110576635	0.456385404					GO:0005576///extracellular region	GO:0004867///serine-type endopeptidase inhibitor activity				IPR000877///Proteinase inhibitor I12, Bowman-Birk+++IPR035995///Bowman-Birk type proteinase inhibitor+++IPR044167///Bowman-Birk type wound-induced proteinase inhibitor WIP1	[A0A3B5Z0M5_WHEAT|diamond]RecName: Full=BOWMAN_BIRK domain-containing protein {ECO:0000259|SMART:SM00269};
TraesCS1B02G276900	'TraesCS1B02G276900'	mRNA	1.151973019	0.001862124	0.650704738	0.003446584	0.037138088					GO:0005576///extracellular region	GO:0004867///serine-type endopeptidase inhibitor activity			ENOG502R4JN///No_INFO	IPR000877///Proteinase inhibitor I12, Bowman-Birk+++IPR044167///Bowman-Birk type wound-induced proteinase inhibitor WIP1	[A0A287DTW9_HORVV|diamond]RecName: Full=BOWMAN_BIRK domain-containing protein {ECO:0000259|SMART:SM00269};
TraesCS1B02G281200	'TraesCS1B02G281200'	mRNA	3.110995062	8.06E-04	-0.126462648	0.841405426	0.959816713	04011///MAPK signaling pathway - yeast				GO:0016021///integral component of membrane			PF06749///Protein of unknown function (DUF1218)		IPR009606///Modifying wall lignin-1/2	[A0A3B5YZS3_WHEAT|diamond]SubName: Full=Uncharacterized protein {ECO:0000313|EnsemblPlants:TraesCS1B02G281200.1};
TraesCS1B02G285900	'TraesCS1B02G285900'	mRNA	4.034897719	0.041807347	0.64943861	0.749697145	0.951611312					GO:0005634///nucleus	GO:0003700///DNA-binding transcription factor activity				IPR013087///Zinc finger C2H2-type+++IPR036236///Zinc finger C2H2 superfamily+++IPR043584///Zinc finger protein WIP	[A0A446K2X6_TRITD|diamond]RecName: Full=C2H2-type domain-containing protein {ECO:0000259|PROSITE:PS50157};
TraesCS1B02G288700	'TraesCS1B02G288700'	mRNA	1.791951012	5.41E-04	0.432013769	0.241267584	0.683899812	04141///Protein processing in endoplasmic reticulum	H00063///Spinocerebellar ataxia (SCA)+++H01478///Machado-Joseph disease			GO:0005634///nucleus+++GO:0005829///cytosol	GO:0004066///asparagine synthase (glutamine-hydrolyzing) activity+++GO:0004843///thiol-dependent ubiquitin-specific protease activity	GO:0006529///asparagine biosynthetic process+++GO:0016579///protein deubiquitination	PF02099///Josephin		IPR006155///Josephin domain+++IPR033865///Machado-Joseph disease protein	[A0A3B5Z0U4_WHEAT|diamond]RecName: Full=Ubiquitinyl hydrolase 1 {ECO:0000256|ARBA:ARBA00012759}; EC=3.4.19.12 {ECO:0000256|ARBA:ARBA00012759};
TraesCS1B02G299000	'TraesCS1B02G299000'	mRNA	3.145447414	0.032601957	4.490098828	0.005145625	0.051252734		H00605///Deafness, autosomal recessive			GO:0005615///extracellular space	GO:0004867///serine-type endopeptidase inhibitor activity	GO:0010951///negative regulation of endopeptidase activity	PF00079///Serpin (serine protease inhibitor)		IPR000215///Serpin family+++IPR023795///Serpin, conserved site+++IPR023796///Serpin domain+++IPR036186///Serpin superfamily+++IPR042178///Serpin superfamily, domain 1+++IPR042185///Serpin superfamily, domain 2	[A0A3B5Z161_WHEAT|diamond]RecName: Full=SERPIN domain-containing protein {ECO:0000259|SMART:SM00093};
TraesCS1B02G301900	'TraesCS1B02G301900'	mRNA	4.343380069	0.02052396	4.367480292	0.008193619	0.07387443								PF07762///Protein of unknown function (DUF1618)		IPR011676///Domain of unknown function DUF1618	[A0A3B5Z051_WHEAT|diamond]RecName: Full=DUF1618 domain-containing protein {ECO:0000259|Pfam:PF07762};
TraesCS1B02G307700	'TraesCS1B02G307700'	mRNA	1.803042437	1.38E-10	0.908754973	5.70E-06	1.47E-04	00010///Glycolysis / Gluconeogenesis+++00040///Pentose and glucuronate interconversions+++00053///Ascorbate and aldarate metabolism+++00561///Glycerolipid metabolism+++00620///Pyruvate metabolism+++01240///Biosynthesis of cofactors		M00014///Glucuronate pathway (uronate pathway)+++M00129///Ascorbate biosynthesis, animals, glucose-1P => ascorbate	R00746///Ethanol:NADP+ oxidoreductase Ethanol + NADP+ <=> Acetaldehyde + NADPH + H++++R01041///glycerol:NADP+ oxidoreductase Glycerol + NADP+ <=> D-Glyceraldehyde + NADPH + H++++R01481///L-gulonate:NADP+ 6-oxidoreductase L-Gulonate + NADP+ <=> D-Glucuronate + NADPH + H++++R05231///6-Hydroxyhexanoate:NADP+ oxidoreductase 6-Hydroxyhexanoic acid + NADP+ <=> Adipate semialdehyde + NADPH + H+	GO:0005829///cytosol	GO:0004032///alditol:NADP+ 1-oxidoreductase activity+++GO:0047834///D-threo-aldose 1-dehydrogenase activity		PF00248///Aldo/keto reductase family		IPR018170///Aldo/keto reductase, conserved site+++IPR020471///Aldo-keto reductase+++IPR023210///NADP-dependent oxidoreductase domain+++IPR036812///NADP-dependent oxidoreductase domain superfamily+++IPR044498///Aldo-keto reductase family 4C	[A0A3B5Z0D1_WHEAT|diamond]RecName: Full=Aldo_ket_red domain-containing protein {ECO:0000259|Pfam:PF00248};
TraesCS1B02G319000	'TraesCS1B02G319000'	mRNA	3.196186386	0.025300921	1.635402231	0.174792966	0.587632516	00310///Lysine degradation			R03875///No_INFO Protein lysine + S-Adenosyl-L-methionine <=> Protein N6-methyl-L-lysine + S-Adenosyl-L-homocysteine+++R04866///S-adenosyl-L-methionine:cytochrome-c-L-lysine N6-methyltransferase S-Adenosyl-L-methionine + Protein N6-methyl-L-lysine <=> S-Adenosyl-L-homocysteine + Protein N6,N6-dimethyl-L-lysine	GO:0005634///nucleus	GO:0008270///zinc ion binding+++GO:0018024///histone-lysine N-methyltransferase activity		PF00856///SET domain+++PF02182///SAD/SRA domain+++PF05033///Pre-SET motif		IPR001214///SET domain+++IPR003105///SRA-YDG+++IPR007728///Pre-SET domain+++IPR015947///PUA-like superfamily+++IPR025794///Histone H3-K9 methyltransferase, plant+++IPR036987///SRA-YDG superfamily	[A0A287DU52_HORVV|diamond]SubName: Full=Uncharacterized protein {ECO:0000313|EnsemblPlants:HORVU0Hr1G001190.1};
TraesCS1B02G329711	'TraesCS1B02G329711'	mRNA	-6.109126656	6.39E-05	1.044974311	0.213477509	0.647265568						GO:0045735///nutrient reservoir activity		PF03157///High molecular weight glutenin subunit		IPR001419///HMW glutenin+++IPR036312///Bifunctional inhibitor/plant lipid transfer protein/seed storage helical domain superfamily	[GLT3_WHEAT|diamond]RecName: Full=Glutenin, high molecular weight subunit 12; Flags: Precursor;
TraesCS1B02G329992	'TraesCS1B02G329992'	mRNA	-4.718943576	0.016799144	1.045045708	0.368031135	0.814884567						GO:0045735///nutrient reservoir activity		PF03157///High molecular weight glutenin subunit		IPR001419///HMW glutenin+++IPR036312///Bifunctional inhibitor/plant lipid transfer protein/seed storage helical domain superfamily	[GLT3_WHEAT|diamond]RecName: Full=Glutenin, high molecular weight subunit 12; Flags: Precursor;
TraesCS1B02G335100	'TraesCS1B02G335100'	mRNA	-1.859510371	0.001541681	-0.787730901	0.1348326	0.509314828					GO:0005634///nucleus	GO:0003677///DNA binding+++GO:0003700///DNA-binding transcription factor activity		PF00847///AP2 domain		IPR001471///AP2/ERF domain+++IPR016177///DNA-binding domain superfamily+++IPR036955///AP2/ERF domain superfamily	[A0A3B5Z2L4_WHEAT|diamond]RecName: Full=AP2/ERF domain-containing protein {ECO:0000259|PROSITE:PS51032};
TraesCS1B02G337400	'TraesCS1B02G337400'	mRNA	1.853370356	1.43E-04	0.586538945	0.04958538	0.27581801	00340///Histidine metabolism+++01230///Biosynthesis of amino acids		M00026///Histidine biosynthesis, PRPP => histidine	R01158///L-histidinol:NAD+ oxidoreductase L-Histidinol + 2 NAD+ + H2O <=> L-Histidine + 2 NADH + 2 H++++R01163///L-histidinal:NAD+ oxidoreductase L-Histidinal + H2O + NAD+ <=> L-Histidine + NADH + H++++R03012///L-Histidinol:NAD+ oxidoreductase L-Histidinol + NAD+ <=> L-Histidinal + NADH + H++++R04035///Phosphoribosyl-ATP pyrophosphohydrolase 1-(5-Phospho-D-ribosyl)-ATP + H2O <=> Phosphoribosyl-AM…				PF07719///Tetratricopeptide repeat+++PF13181///Tetratricopeptide repeat		IPR011990///Tetratricopeptide-like helical domain superfamily+++IPR013026///No_INFO+++IPR013105///Tetratricopeptide repeat 2+++IPR019734///Tetratricopeptide repeat	[A0A3B5Z2N4_WHEAT|diamond]RecName: Full=TPR_REGION domain-containing protein {ECO:0000259|PROSITE:PS50293};
TraesCS1B02G337500	'TraesCS1B02G337500'	mRNA	5.753913536	4.00E-04	6.632279148	2.99E-07	9.89E-06											[A0A3B5Z1M6_WHEAT|diamond]SubName: Full=Uncharacterized protein {ECO:0000313|EnsemblPlants:TraesCS1B02G337500.1};
TraesCS1B02G341700	'TraesCS1B02G341700'	mRNA	3.599665491	6.14E-08	1.512445994	0.00442659	0.045431162	03410///Base excision repair				GO:0005730///nucleolus	GO:0003950///NAD+ ADP-ribosyltransferase activity+++GO:1990404///protein ADP-ribosylase activity	GO:0006302///double-strand break repair+++GO:0070212///protein poly-ADP-ribosylation	PF00644///Poly(ADP-ribose) polymerase catalytic domain+++PF02877///Poly(ADP-ribose) polymerase, regulatory domain+++PF05406///WGR domain+++PF08063///PADR1 (NUC008) domain+++PF16589///BRCT domain, a BRCA1 C-terminus domain		IPR001357///BRCT domain+++IPR004102///Poly(ADP-ribose) polymerase, regulatory domain+++IPR008893///WGR domain+++IPR012317///Poly(ADP-ribose) polymerase, catalytic domain+++IPR012982///PADR1 domain+++IPR036420///BRCT domain superfamily+++IPR036616///Poly(ADP-ribose) polymerase, regulatory domain superfamily+++IPR036930///WGR domain superfamily+++IPR038650///PADR1 domain superfamily	[A0A3B5Y3Y4_WHEAT|diamond]RecName: Full=Poly [ADP-ribose] polymerase {ECO:0000256|RuleBase:RU362114}; Short=PARP {ECO:0000256|RuleBase:RU362114}; EC=2.4.2.- {ECO:0000256|RuleBase:RU362114};
TraesCS1B02G342700	'TraesCS1B02G342700'	mRNA	2.021880437	0.001129711	1.441471421	0.006106678	0.05881719	00040///Pentose and glucuronate interconversions		M00081///Pectin degradation	R02362///Pectin pectylhydrolase Pectin + n H2O <=> n Methanol + Pectate				PF12937///F-box-like	ENOG502QTRT///No_INFO	IPR001810///F-box domain+++IPR032675///Leucine-rich repeat domain superfamily+++IPR036047///F-box-like domain superfamily	[A0A1X7YHX7_MAIZE|diamond]RecName: Full=F-box domain-containing protein {ECO:0000259|PROSITE:PS50181};
TraesCS1B02G346400	'TraesCS1B02G346400'	mRNA	7.463135733	6.15E-08					H00844///Familial benign chronic pemphigus			GO:0005887///integral component of plasma membrane+++GO:0043231///intracellular membrane-bounded organelle	GO:0005388///calcium-transporting ATPase activity+++GO:0005516///calmodulin binding+++GO:0005524///ATP binding+++GO:0019829///cation-transporting ATPase activity		PF00689///Cation transporting ATPase, C-terminus+++PF00690///Cation transporter/ATPase, N-terminus		IPR001757///P-type ATPase+++IPR004014///Cation-transporting P-type ATPase, N-terminal+++IPR006068///Cation-transporting P-type ATPase, C-terminal+++IPR006408///P-type ATPase, subfamily IIB+++IPR008250///P-type ATPase, A domain superfamily+++IPR018303///P-type ATPase, phosphorylation site+++IPR023214///HAD superfamily+++IPR023298///P-type ATPase, transmembrane domain superfamily+++IPR023299///P-ty…	[A0A3B5Z1L0_WHEAT|diamond]RecName: Full=Calcium-transporting ATPase {ECO:0000256|RuleBase:RU361146}; EC=7.2.2.10 {ECO:0000256|RuleBase:RU361146};
TraesCS1B02G347700	'TraesCS1B02G347700'	mRNA	8.278360167	4.32E-10	-2.369240504	0.375995463	0.816898616					GO:0016021///integral component of membrane	GO:0004497///monooxygenase activity+++GO:0005506///iron ion binding+++GO:0016705///oxidoreductase activity, acting on paired donors, with incorporation or reduction of molecular oxygen+++GO:0020037///heme binding		PF00067///Cytochrome P450		IPR001128///Cytochrome P450+++IPR002401///Cytochrome P450, E-class, group I+++IPR017972///Cytochrome P450, conserved site+++IPR036396///Cytochrome P450 superfamily	[A0A3B5Z1M4_WHEAT|diamond]SubName: Full=Uncharacterized protein {ECO:0000313|EnsemblPlants:TraesCS1B02G347700.1};
TraesCS1B02G348000	'TraesCS1B02G348000'	mRNA	-2.050396505	0.002558626	-1.590285527	0.032223023	0.204873237	00380///Tryptophan metabolism		M00936///Melatonin biosynthesis, plants, tryptophan => serotonin => melatonin	R03130///S-adenosyl-L-homocysteine:N-acetylserotonin O-methyltransferase S-Adenosyl-L-methionine + N-Acetylserotonin <=> S-Adenosyl-L-homocysteine + Melatonin	GO:0016021///integral component of membrane	GO:0008171///O-methyltransferase activity+++GO:0008757///S-adenosylmethionine-dependent methyltransferase activity+++GO:0046983///protein dimerization activity	GO:0019438///aromatic compound biosynthetic process+++GO:0032259///methylation	PF00891///O-methyltransferase domain+++PF08100///Dimerisation domain		IPR001077///O-methyltransferase domain+++IPR012967///Plant methyltransferase dimerisation+++IPR016461///O-methyltransferase COMT-type+++IPR029063///S-adenosyl-L-methionine-dependent methyltransferase+++IPR036388///Winged helix-like DNA-binding domain superfamily+++IPR036390///Winged helix DNA-binding domain superfamily	[A0A3B5Z2R0_WHEAT|diamond]SubName: Full=Uncharacterized protein {ECO:0000313|EnsemblPlants:TraesCS1B02G348000.1};
TraesCS1B02G351000	'TraesCS1B02G351000'	mRNA	1.120514182	2.99E-07	0.270511682	0.178697591	0.594550466						GO:0004112///cyclic-nucleotide phosphodiesterase activity		PF07823///Cyclic phosphodiesterase-like protein		IPR009097///Cyclic phosphodiesterase+++IPR012386///2',3'-cyclic-nucleotide 3'-phosphodiesterase	[A0A452ZK97_AEGTS|diamond]SubName: Full=Uncharacterized protein {ECO:0000313|EnsemblPlants:AET1Gv20812800.2};
TraesCS1B02G356600	'TraesCS1B02G356600'	mRNA	1.281793311	0.008737767	-0.403763277	0.37661583	0.817442439	04075///Plant hormone signal transduction				GO:0005634///nucleus		GO:0006355///regulation of transcription, DNA-templated+++GO:0009734///auxin-activated signaling pathway	PF02309///AUX/IAA family		IPR000270///PB1 domain+++IPR003311///AUX/IAA protein+++IPR033389///AUX/IAA domain	[A0A3B5Z1X6_WHEAT|diamond]RecName: Full=Auxin-responsive protein {ECO:0000256|RuleBase:RU004549};
TraesCS1B02G360300	'TraesCS1B02G360300'	mRNA	1.426472939	1.05E-04	0.347579111	0.257564277	0.705511671						GO:0046872///metal ion binding		PF00642///Zinc finger C-x8-C-x5-C-x3-H type (and similar)		IPR000571///Zinc finger, CCCH-type	[A0A3B5Z219_WHEAT|diamond]RecName: Full=C3H1-type domain-containing protein {ECO:0000259|PROSITE:PS50103};
TraesCS1B02G367500	'TraesCS1B02G367500'	mRNA	1.340459882	5.10E-40	0.167418014	0.10948533	0.454034821	00564///Glycerophospholipid metabolism+++00592///alpha-Linolenic acid metabolism			R01316///phosphatidylcholine 1-acylhydrolase Phosphatidylcholine + H2O <=> 2-Acyl-sn-glycero-3-phosphocholine + Fatty acid+++R02054///phosphatidylethanolamine 1-acylhydrolase Phosphatidylethanolamine + H2O <=> 2-Acyl-sn-glycero-3-phosphoethanolamine + Fatty acid+++R04034///3-sn-phosphatidyl-L-serine sn-1 acylhydrolase Phosphatidylserine + H2O <=> 2-Acyl-sn-glycero-3-phosphoserine + Fatty acid+++R…		GO:0008970///phospholipase A1 activity	GO:0016042///lipid catabolic process	PF01764///Lipase (class 3)		IPR002921///Fungal lipase-like domain+++IPR029058///Alpha/Beta hydrolase fold+++IPR033556///Phospholipase A1-II	[A0A3B5Z2B0_WHEAT|diamond]RecName: Full=Phospholipase A1 {ECO:0000256|RuleBase:RU367093}; EC=3.1.1.- {ECO:0000256|RuleBase:RU367093};+++[A0A3B5Z2B1_WHEAT|diamond]RecName: Full=Phospholipase A1 {ECO:0000256|RuleBase:RU367093}; EC=3.1.1.- {ECO:0000256|RuleBase:RU367093};
TraesCS1B02G367800	'TraesCS1B02G367800'	mRNA	1.940919404	1.49E-29	1.67213308	1.50E-42	7.16E-40	00564///Glycerophospholipid metabolism+++00592///alpha-Linolenic acid metabolism			R01316///phosphatidylcholine 1-acylhydrolase Phosphatidylcholine + H2O <=> 2-Acyl-sn-glycero-3-phosphocholine + Fatty acid+++R02054///phosphatidylethanolamine 1-acylhydrolase Phosphatidylethanolamine + H2O <=> 2-Acyl-sn-glycero-3-phosphoethanolamine + Fatty acid+++R04034///3-sn-phosphatidyl-L-serine sn-1 acylhydrolase Phosphatidylserine + H2O <=> 2-Acyl-sn-glycero-3-phosphoserine + Fatty acid+++R…		GO:0008970///phospholipase A1 activity	GO:0016042///lipid catabolic process	PF01764///Lipase (class 3)		IPR002921///Fungal lipase-like domain+++IPR029058///Alpha/Beta hydrolase fold+++IPR033556///Phospholipase A1-II	[A0A3B5Z2B1_WHEAT|diamond]RecName: Full=Phospholipase A1 {ECO:0000256|RuleBase:RU367093}; EC=3.1.1.- {ECO:0000256|RuleBase:RU367093};
TraesCS1B02G377100	'TraesCS1B02G377100'	mRNA	-1.010266877	5.70E-07	-0.512579326	0.001971554	0.023672428	00500///Starch and sucrose metabolism			R06200///No_INFO 1,4-beta-D-Glucan(n+2) + H2O <=> 1,4-beta-D-Glucan(n) + Cellobiose+++R11307///No_INFO Cellulose + H2O <=> Cellulose + Cellodextrin+++R11308///No_INFO Cellodextrin <=> Cellobiose		GO:0008810///cellulase activity	GO:0030245///cellulose catabolic process	PF00759///Glycosyl hydrolase family 9		IPR001701///Glycoside hydrolase family 9+++IPR008928///Six-hairpin glycosidase superfamily+++IPR012341///Six-hairpin glycosidase-like superfamily+++IPR018221///Glycoside hydrolase family 9, His active site	[A0A6G1BJ55_9ORYZ|diamond]RecName: Full=Endoglucanase {ECO:0000256|RuleBase:RU361166}; EC=3.2.1.4 {ECO:0000256|RuleBase:RU361166};
TraesCS1B02G381800	'TraesCS1B02G381800'	mRNA	1.048900285	1.20E-05	0.328292514	0.005330464	0.052625999	04144///Endocytosis+++04145///Phagosome										[A0A3B5Z2Q8_WHEAT|diamond]SubName: Full=Uncharacterized protein {ECO:0000313|EnsemblPlants:TraesCS1B02G381800.1};
TraesCS1B02G390100	'TraesCS1B02G390100'	mRNA	2.049191084	0.009013874	0.735792653	0.207469172	0.638563005								PF00646///F-box domain		IPR001810///F-box domain+++IPR011043///Galactose oxidase/kelch, beta-propeller+++IPR017451///F-box associated interaction domain+++IPR036047///F-box-like domain superfamily	[A0A3B5Z302_WHEAT|diamond]RecName: Full=F-box domain-containing protein {ECO:0000259|SMART:SM00256};
TraesCS1B02G390900	'TraesCS1B02G390900'	mRNA	6.87311265	1.62E-06	6.683665645	2.74E-07	9.12E-06											[A0A3B5Z3E5_WHEAT|diamond]SubName: Full=Uncharacterized protein {ECO:0000313|EnsemblPlants:TraesCS1B02G390900.1};+++[A0A3B5Z424_WHEAT|diamond]SubName: Full=Uncharacterized protein {ECO:0000313|EnsemblPlants:TraesCS1B02G390900.2};
TraesCS1B02G403700	'TraesCS1B02G403700'	mRNA	3.20643504	6.84E-42	3.311627274	6.57E-43	3.23E-40					GO:0072546///ER membrane protein complex			PF07019///EMC6		IPR008504///ER membrane protein complex subunit 6+++IPR029008///ER membrane protein complex subunit 6-like	[A0A452ZU50_AEGTS|diamond]RecName: Full=ER membrane protein complex subunit 6 {ECO:0000256|ARBA:ARBA00020827};
TraesCS1B02G407500	'TraesCS1B02G407500'	mRNA	10.2049531	9.06E-16	4.768813132	6.67E-05	0.001314261						GO:0016788///hydrolase activity, acting on ester bonds		PF00657///GDSL-like Lipase/Acylhydrolase		IPR001087///GDSL lipase/esterase+++IPR035669///GDSL lipase/esterase-like, plant+++IPR036514///SGNH hydrolase superfamily	[A0A0E0L838_ORYPU|diamond]SubName: Full=Putative esterase {ECO:0000313|EMBL:BAX24906.1};
TraesCS1B02G410000	'TraesCS1B02G410000'	mRNA	6.490863234	1.72E-05								GO:0016021///integral component of membrane			PF03140///Plant protein of unknown function		IPR004158///Protein of unknown function DUF247, plant	[A0A3B5Z3N1_WHEAT|diamond]SubName: Full=Uncharacterized protein {ECO:0000313|EnsemblPlants:TraesCS1B02G410000.1.cds1};
TraesCS1B02G412100	'TraesCS1B02G412100'	mRNA	1.157754301	1.39E-05	0.952147612	6.18E-06	1.58E-04					GO:0016021///integral component of membrane	GO:0004497///monooxygenase activity+++GO:0046872///metal ion binding		PF03188///Eukaryotic cytochrome b561	KOG4293///DOMON domain-containing protein	IPR005018///DOMON domain+++IPR006593///Cytochrome b561/ferric reductase transmembrane+++IPR017214///Cytochrome b561 and DOMON domain-containing protein	[B4F9N6_MAIZE|diamond]SubName: Full=Cytochrome b561 and DOMON domain-containing protein {ECO:0000313|EMBL:ONM39303.1}; SubName: Full=Dopamine beta-monooxygenase {ECO:0000313|EMBL:ACG36549.1};
TraesCS1B02G426100	'TraesCS1B02G426100'	mRNA	-6.14782779	1.76E-05	2.069735797	0.001490166	0.018846596					GO:0005576///extracellular region	GO:0090729///toxin activity	GO:0006952///defense response	PF00321///Plant thionin		IPR001010///Thionin+++IPR036391///Thionin-like superfamily	[A0A446KCA8_TRITD|diamond]RecName: Full=Acidic protein {ECO:0000256|ARBA:ARBA00017806};
TraesCS1B02G426400	'TraesCS1B02G426400'	mRNA	-1.750239665	0.02759439	-0.477764397	0.352214639	0.804457326								PF03478///Protein of unknown function (DUF295)		IPR005174///Domain unknown function DUF295+++IPR036047///F-box-like domain superfamily	[A0A3B5Z5L1_WHEAT|diamond]RecName: Full=DUF295 domain-containing protein {ECO:0000259|Pfam:PF03478};
TraesCS1B02G481300	'TraesCS1B02G481300'	mRNA	1.202647572	0.043962042	-1.317233261	7.63E-11	4.41E-09	00380///Tryptophan metabolism		M00936///Melatonin biosynthesis, plants, tryptophan => serotonin => melatonin	R03130///S-adenosyl-L-homocysteine:N-acetylserotonin O-methyltransferase S-Adenosyl-L-methionine + N-Acetylserotonin <=> S-Adenosyl-L-homocysteine + Melatonin		GO:0008171///O-methyltransferase activity+++GO:0008757///S-adenosylmethionine-dependent methyltransferase activity+++GO:0046983///protein dimerization activity	GO:0019438///aromatic compound biosynthetic process+++GO:0032259///methylation	PF00891///O-methyltransferase domain+++PF08100///Dimerisation domain		IPR001077///O-methyltransferase domain+++IPR012967///Plant methyltransferase dimerisation+++IPR016461///O-methyltransferase COMT-type+++IPR029063///S-adenosyl-L-methionine-dependent methyltransferase+++IPR036388///Winged helix-like DNA-binding domain superfamily+++IPR036390///Winged helix DNA-binding domain superfamily	[A0A3B5Z789_WHEAT|diamond]SubName: Full=Uncharacterized protein {ECO:0000313|EnsemblPlants:TraesCS1B02G481300.1};
TraesCS1B02G481400	'TraesCS1B02G481400'	mRNA	1.053170905	3.34E-05	-1.69363143	4.59E-31	1.28E-28	00380///Tryptophan metabolism		M00936///Melatonin biosynthesis, plants, tryptophan => serotonin => melatonin	R03130///S-adenosyl-L-homocysteine:N-acetylserotonin O-methyltransferase S-Adenosyl-L-methionine + N-Acetylserotonin <=> S-Adenosyl-L-homocysteine + Melatonin		GO:0008171///O-methyltransferase activity+++GO:0008757///S-adenosylmethionine-dependent methyltransferase activity+++GO:0046983///protein dimerization activity	GO:0019438///aromatic compound biosynthetic process+++GO:0032259///methylation	PF00891///O-methyltransferase domain+++PF08100///Dimerisation domain		IPR001077///O-methyltransferase domain+++IPR012967///Plant methyltransferase dimerisation+++IPR016461///O-methyltransferase COMT-type+++IPR029063///S-adenosyl-L-methionine-dependent methyltransferase+++IPR036388///Winged helix-like DNA-binding domain superfamily+++IPR036390///Winged helix DNA-binding domain superfamily	[A0A3B5Z6B8_WHEAT|diamond]SubName: Full=Uncharacterized protein {ECO:0000313|EnsemblPlants:TraesCS1B02G481400.1};
TraesCS1D02G000200	'TraesCS1D02G000200'	mRNA	-6.537259651	2.75E-06	1.542598775	0.00234862	0.027251812		H02483///Basel-Vanagait-Smirin-Yosef syndrome						PF01822///WSC domain	KOG4157///protein xylosyltransferase activity	IPR002889///Carbohydrate-binding WSC	[G0RCZ5_HYPJQ|diamond]SubName: Full=N-terminal WSC domain-containing protein {ECO:0000313|EMBL:EGR50668.1}; Flags: Fragment;
TraesCS1D02G000300	'TraesCS1D02G000300'	mRNA	-7.728847865	1.02E-08	1.513055316	0.001779678	0.021750272						GO:0045735///nutrient reservoir activity		PF13016///Cys-rich Gliadin N-terminal	ENOG502R3UJ///No_INFO	IPR001954///Gliadin/LMW glutenin+++IPR016140///Bifunctional inhibitor/plant lipid transfer protein/seed storage helical domain+++IPR036312///Bifunctional inhibitor/plant lipid transfer protein/seed storage helical domain superfamily	[M7ZXM2_TRIUA|diamond]SubName: Full=Glutenin, low molecular weight subunit {ECO:0000313|EMBL:EMS57120.1, ECO:0000313|EnsemblPlants:TRIUR3_21117-P1};
TraesCS1D02G000700	'TraesCS1D02G000700'	mRNA	-6.762892166	2.43E-06	1.053458587	0.294024564	0.747072469						GO:0045735///nutrient reservoir activity		PF13016///Cys-rich Gliadin N-terminal		IPR001954///Gliadin/LMW glutenin+++IPR016140///Bifunctional inhibitor/plant lipid transfer protein/seed storage helical domain+++IPR036312///Bifunctional inhibitor/plant lipid transfer protein/seed storage helical domain superfamily	[A0A452XIQ1_AEGTS|diamond]RecName: Full=AAI domain-containing protein {ECO:0000259|SMART:SM00499};
TraesCS1D02G001000	'TraesCS1D02G001000'	mRNA	-6.176867781	4.93E-05	2.007557865	0.008503878	0.075919204						GO:0045735///nutrient reservoir activity		PF13016///Cys-rich Gliadin N-terminal		IPR001954///Gliadin/LMW glutenin+++IPR016140///Bifunctional inhibitor/plant lipid transfer protein/seed storage helical domain+++IPR036312///Bifunctional inhibitor/plant lipid transfer protein/seed storage helical domain superfamily	[A0A446JG55_TRITD|diamond]RecName: Full=AAI domain-containing protein {ECO:0000259|SMART:SM00499};
TraesCS1D02G001100	'TraesCS1D02G001100'	mRNA	-6.846749696	1.55E-06	2.249521136	8.00E-04	0.011226599	04075///Plant hormone signal transduction					GO:0045735///nutrient reservoir activity		PF13016///Cys-rich Gliadin N-terminal		IPR001954///Gliadin/LMW glutenin+++IPR016140///Bifunctional inhibitor/plant lipid transfer protein/seed storage helical domain+++IPR036312///Bifunctional inhibitor/plant lipid transfer protein/seed storage helical domain superfamily	[A0A446JGA9_TRITD|diamond]RecName: Full=AAI domain-containing protein {ECO:0000259|Pfam:PF13016};
TraesCS1D02G001200	'TraesCS1D02G001200'	mRNA	-6.18355304	1.81E-07	1.817758528	1.05E-04	0.001960895		H02483///Basel-Vanagait-Smirin-Yosef syndrome				GO:0045735///nutrient reservoir activity		PF13016///Cys-rich Gliadin N-terminal		IPR001954///Gliadin/LMW glutenin+++IPR016140///Bifunctional inhibitor/plant lipid transfer protein/seed storage helical domain+++IPR036312///Bifunctional inhibitor/plant lipid transfer protein/seed storage helical domain superfamily	[A0A446IHC5_TRITD|diamond]RecName: Full=AAI domain-containing protein {ECO:0000259|SMART:SM00499};
TraesCS1D02G001300	'TraesCS1D02G001300'	mRNA	-4.715465266	0.017315191	3.11326329	0.06104648	0.316624906											[A0A2V0P9C4_9CHLO|diamond]SubName: Full=Uncharacterized protein {ECO:0000313|EMBL:GBF93695.1};
TraesCS1D02G001400	'TraesCS1D02G001400'	mRNA	-3.844196016	1.58E-07	1.524168628	0.008880196	0.078580128		H02483///Basel-Vanagait-Smirin-Yosef syndrome				GO:0045735///nutrient reservoir activity		PF13016///Cys-rich Gliadin N-terminal		IPR001954///Gliadin/LMW glutenin+++IPR016140///Bifunctional inhibitor/plant lipid transfer protein/seed storage helical domain+++IPR036312///Bifunctional inhibitor/plant lipid transfer protein/seed storage helical domain superfamily	[A0A446IHK0_TRITD|diamond]RecName: Full=AAI domain-containing protein {ECO:0000259|SMART:SM00499};
TraesCS1D02G007400	'TraesCS1D02G007400'	mRNA	-5.758781827	4.45E-04	2.288102781	0.033292934	0.209692593		H02483///Basel-Vanagait-Smirin-Yosef syndrome				GO:0045735///nutrient reservoir activity		PF13016///Cys-rich Gliadin N-terminal		IPR001954///Gliadin/LMW glutenin+++IPR016140///Bifunctional inhibitor/plant lipid transfer protein/seed storage helical domain+++IPR036312///Bifunctional inhibitor/plant lipid transfer protein/seed storage helical domain superfamily	[A0A452XJ43_AEGTS|diamond]RecName: Full=AAI domain-containing protein {ECO:0000259|SMART:SM00499};
TraesCS1D02G009400	'TraesCS1D02G009400'	mRNA	-4.190643389	5.42E-07	1.022656707	0.037233841	0.226185272						GO:0045735///nutrient reservoir activity		PF13016///Cys-rich Gliadin N-terminal		IPR001954///Gliadin/LMW glutenin+++IPR016140///Bifunctional inhibitor/plant lipid transfer protein/seed storage helical domain+++IPR036312///Bifunctional inhibitor/plant lipid transfer protein/seed storage helical domain superfamily	[GLTA_WHEAT|diamond]RecName: Full=Glutenin, low molecular weight subunit; Flags: Precursor;
TraesCS1D02G009900	'TraesCS1D02G009900'	mRNA	-4.613443682	0.007620937	1.042373925	0.326954994	0.783758115						GO:0045735///nutrient reservoir activity		PF13016///Cys-rich Gliadin N-terminal	ENOG502R3UJ///No_INFO	IPR001954///Gliadin/LMW glutenin+++IPR016140///Bifunctional inhibitor/plant lipid transfer protein/seed storage helical domain+++IPR036312///Bifunctional inhibitor/plant lipid transfer protein/seed storage helical domain superfamily	[M7ZXM2_TRIUA|diamond]SubName: Full=Glutenin, low molecular weight subunit {ECO:0000313|EMBL:EMS57120.1, ECO:0000313|EnsemblPlants:TRIUR3_21117-P1};
TraesCS1D02G012300	'TraesCS1D02G012300'	mRNA	1.093359322	0.041019346	0.6220428	0.026995163	0.180455063	00330///Arginine and proline metabolism		M00133///Polyamine biosynthesis, arginine => agmatine => putrescine => spermidine	R00566///L-arginine carboxy-lyase (agmatine-forming) L-Arginine <=> Agmatine + CO2		GO:0008792///arginine decarboxylase activity	GO:0006527///arginine catabolic process+++GO:0008295///spermidine biosynthetic process+++GO:0033388///putrescine biosynthetic process from arginine	PF02784///Pyridoxal-dependent decarboxylase, pyridoxal binding domain		IPR000183///Ornithine/DAP/Arg decarboxylase+++IPR002985///Arginine decarboxylase+++IPR009006///Alanine racemase/group IV decarboxylase, C-terminal+++IPR022644///Orn/DAP/Arg decarboxylase 2, N-terminal+++IPR022657///Orn/DAP/Arg decarboxylase 2, conserved site+++IPR029066///PLP-binding barrel	[A0A3B5YRG7_WHEAT|diamond]RecName: Full=Arginine decarboxylase {ECO:0000256|ARBA:ARBA00012426, ECO:0000256|RuleBase:RU003740}; EC=4.1.1.19 {ECO:0000256|ARBA:ARBA00012426, ECO:0000256|RuleBase:RU003740};
TraesCS1D02G012800	'TraesCS1D02G012800'	mRNA	1.533919888	0.043991042	0.502200887	0.450516754	0.87481607					GO:0016021///integral component of membrane	GO:0005524///ATP binding	GO:0048544///recognition of pollen	PF00069///Protein kinase domain+++PF00954///S-locus glycoprotein domain+++PF01453///D-mannose binding lectin+++PF08276///PAN-like domain		IPR000719///Protein kinase domain+++IPR000858///S-locus glycoprotein domain+++IPR001480///Bulb-type lectin domain+++IPR003609///PAN/Apple domain+++IPR008271///Serine/threonine-protein kinase, active site+++IPR011009///Protein kinase-like domain superfamily+++IPR017441///Protein kinase, ATP binding site+++IPR024171///S-receptor-like serine/threonine-protein kinase+++IPR036426///Bulb-type lectin do…	[A0A3B5XT90_WHEAT|diamond]RecName: Full=Receptor-like serine/threonine-protein kinase {ECO:0000256|PIRNR:PIRNR000641}; EC=2.7.11.1 {ECO:0000256|PIRNR:PIRNR000641};
TraesCS1D02G013800	'TraesCS1D02G013800'	mRNA	1.22128677	1.49E-06	-0.10280408	0.746736856	0.951611312					GO:0016021///integral component of membrane	GO:0005524///ATP binding	GO:0048544///recognition of pollen	PF00069///Protein kinase domain+++PF00954///S-locus glycoprotein domain+++PF01453///D-mannose binding lectin+++PF08276///PAN-like domain		IPR000719///Protein kinase domain+++IPR000858///S-locus glycoprotein domain+++IPR001480///Bulb-type lectin domain+++IPR003609///PAN/Apple domain+++IPR008271///Serine/threonine-protein kinase, active site+++IPR011009///Protein kinase-like domain superfamily+++IPR017441///Protein kinase, ATP binding site+++IPR024171///S-receptor-like serine/threonine-protein kinase+++IPR036426///Bulb-type lectin do…	[A0A3B5ZME3_WHEAT|diamond]RecName: Full=Receptor-like serine/threonine-protein kinase {ECO:0000256|PIRNR:PIRNR000641}; EC=2.7.11.1 {ECO:0000256|PIRNR:PIRNR000641};
TraesCS1D02G015100	'TraesCS1D02G015100'	mRNA	-6.550443741	2.56E-06	1.920749702	6.09E-04	0.00897085		H02483///Basel-Vanagait-Smirin-Yosef syndrome				GO:0045735///nutrient reservoir activity		PF13016///Cys-rich Gliadin N-terminal		IPR001954///Gliadin/LMW glutenin+++IPR016140///Bifunctional inhibitor/plant lipid transfer protein/seed storage helical domain+++IPR036312///Bifunctional inhibitor/plant lipid transfer protein/seed storage helical domain superfamily	[GLTA_WHEAT|diamond]RecName: Full=Glutenin, low molecular weight subunit; Flags: Precursor;
TraesCS1D02G017600	'TraesCS1D02G017600'	mRNA	2.962951423	2.31E-05	-0.494651121	0.529113445	0.921332236	04626///Plant-pathogen interaction					GO:0005524///ATP binding+++GO:0043531///ADP binding	GO:0006952///defense response	PF00931///NB-ARC domain+++PF18052///Rx N-terminal domain		IPR002182///NB-ARC+++IPR027417///P-loop containing nucleoside triphosphate hydrolase+++IPR032675///Leucine-rich repeat domain superfamily+++IPR038005///Virus X resistance protein-like, coiled-coil domain+++IPR041118///Rx, N-terminal	[A0A287EFL6_HORVV|diamond]SubName: Full=Uncharacterized protein {ECO:0000313|EnsemblPlants:HORVU1Hr1G001630.1};
TraesCS1D02G019100	'TraesCS1D02G019100'	mRNA	1.028661373	0.010163192	-0.396030948	0.265337629	0.714202838	00942///Anthocyanin biosynthesis			R06534///UDP-glucose:anthocyanidin 3-O-D-glucosyltransferase Pelargonidin + UDP-glucose <=> Pelargonidin 3-O-glucoside + UDP+++R06535///UDP-glucose:anthocyanidin 3-O-D-glucosyltransferase Cyanidin + UDP-glucose <=> Chrysanthemin + UDP+++R06536///UDP-glucose:anthocyanidin 3-O-D-glucosyltransferase Delphinidin + UDP-glucose <=> Delphinidin 3-O-glucoside + UDP		GO:0008194///UDP-glycosyltransferase activity		PF00201///UDP-glucoronosyl and UDP-glucosyl transferase		IPR002213///UDP-glucuronosyl/UDP-glucosyltransferase+++IPR035595///UDP-glycosyltransferase family, conserved site	[A0A3B5ZMJ2_WHEAT|diamond]RecName: Full=Glycosyltransferase {ECO:0000256|RuleBase:RU362057}; EC=2.4.1.- {ECO:0000256|RuleBase:RU362057};+++[A0A3B5ZML3_WHEAT|diamond]RecName: Full=Glycosyltransferase {ECO:0000256|RuleBase:RU362057}; EC=2.4.1.- {ECO:0000256|RuleBase:RU362057};
TraesCS1D02G020700	'TraesCS1D02G020700'	mRNA	1.184154562	9.43E-05	0.834665634	7.08E-04	0.010161421						GO:0016747///transferase activity, transferring acyl groups other than amino-acyl groups		PF02458///Transferase family		IPR003480///Transferase+++IPR023213///Chloramphenicol acetyltransferase-like domain superfamily	[A0A452XKT1_AEGTS|diamond]SubName: Full=Uncharacterized protein {ECO:0000313|EnsemblPlants:AET1Gv20045800.1};
TraesCS1D02G038900	'TraesCS1D02G038900'	mRNA	2.712308195	6.46E-64	1.613015964	1.35E-23	2.42E-21					GO:0016021///integral component of membrane			PF05512///AWPM-19-like family		IPR008390///AWPM-19-like	[A0A6G1DAW8_9ORYZ|diamond]SubName: Full=Uncharacterized protein {ECO:0000313|EMBL:KAF0909412.1};
TraesCS1D02G042500	'TraesCS1D02G042500'	mRNA	-1.614202289	4.97E-04	-1.004707121	0.040784907	0.241550839								PF12796///Ankyrin repeats (3 copies)		IPR002110///Ankyrin repeat+++IPR011990///Tetratricopeptide-like helical domain superfamily+++IPR019734///Tetratricopeptide repeat+++IPR020683///Domain of unknown function DUF3447+++IPR036770///Ankyrin repeat-containing domain superfamily	[A0A3B5ZQ15_WHEAT|diamond]RecName: Full=ANK_REP_REGION domain-containing protein {ECO:0000259|PROSITE:PS50297};+++[A0A3B6DL81_WHEAT|diamond]RecName: Full=ANK_REP_REGION domain-containing protein {ECO:0000259|PROSITE:PS50297};
TraesCS1D02G046700	'TraesCS1D02G046700'	mRNA	-1.204562308	0.029463926	-0.375597816	0.334058755	0.791731844								PF12552///Protein of unknown function (DUF3741)+++PF14309///Domain of unknown function (DUF4378)+++PF14383///DUF761-associated sequence motif		IPR022212///Domain of unknown function DUF3741+++IPR025486///Domain of unknown function DUF4378+++IPR032795///DUF3741-associated sequence motif	[A0A3B5ZQ55_WHEAT|diamond]SubName: Full=Uncharacterized protein {ECO:0000313|EnsemblPlants:TraesCS1D02G046700.1};
TraesCS1D02G049100	'TraesCS1D02G049100'	mRNA	4.777438403	0.017988719	0.505391033	0.730783214	0.951611312					GO:0016021///integral component of membrane						[A0A3B5ZPV8_WHEAT|diamond]SubName: Full=Uncharacterized protein {ECO:0000313|EnsemblPlants:TraesCS1D02G049100.1.cds1};
TraesCS1D02G049800	'TraesCS1D02G049800'	mRNA	-1.030983199	0.012316773	-0.071314886	0.800545823	0.951611312								PF12796///Ankyrin repeats (3 copies)		IPR002110///Ankyrin repeat+++IPR011990///Tetratricopeptide-like helical domain superfamily+++IPR013026///No_INFO+++IPR019734///Tetratricopeptide repeat+++IPR020683///Domain of unknown function DUF3447+++IPR036770///Ankyrin repeat-containing domain superfamily	[A0A3B5ZNH1_WHEAT|diamond]SubName: Full=Uncharacterized protein {ECO:0000313|EnsemblPlants:TraesCS1D02G049800.2};+++[A0A452XQS2_AEGTS|diamond]SubName: Full=Uncharacterized protein {ECO:0000313|EnsemblPlants:AET1Gv20115600.4};
TraesCS1D02G052700	'TraesCS1D02G052700'	mRNA	1.034965781	0.002230333	-0.220156296	0.372369621	0.815304641					GO:0005886///plasma membrane+++GO:0016021///integral component of membrane		GO:0008643///carbohydrate transport	PF03083///Sugar efflux transporter for intercellular exchange		IPR004316///SWEET sugar transporter	[A0A453MPM9_AEGTS|diamond]RecName: Full=Bidirectional sugar transporter SWEET {ECO:0000256|RuleBase:RU910715};
TraesCS1D02G052800	'TraesCS1D02G052800'	mRNA	3.465720896	0.045597989	2.525352834	0.006308211	0.060330868							GO:0006952///defense response			IPR003614///Knottin, scorpion toxin-like+++IPR008176///Defensin, plant+++IPR036574///Knottin, scorpion toxin-like superfamily	[A0A452XR90_AEGTS|diamond]RecName: Full=Knot1 domain-containing protein {ECO:0000259|SMART:SM00505};
TraesCS1D02G061600	'TraesCS1D02G061600'	mRNA	-1.113526119	4.29E-06	0.057385991	0.790940799	0.951611312					GO:0005634///nucleus+++GO:0005730///nucleolus+++GO:0030687///preribosome, large subunit precursor		GO:0000055///ribosomal large subunit export from nucleus+++GO:0000447///endonucleolytic cleavage in ITS1 to separate SSU-rRNA from 5.8S rRNA and LSU-rRNA from tricistronic rRNA transcript (SSU-rRNA, 5.8S rRNA, LSU-rRNA)+++GO:0042254///ribosome biogenesis+++GO:0042273///ribosomal large subunit biogenesis	PF04939///Ribosome biogenesis regulatory protein (RRS1)		IPR007023///Ribosomal biogenesis regulatory protein	[A0A3B5ZPF9_WHEAT|diamond]RecName: Full=Ribosome biogenesis regulatory protein {ECO:0000256|RuleBase:RU364132};+++[A0A3B5ZQM4_WHEAT|diamond]RecName: Full=Ribosome biogenesis regulatory protein {ECO:0000256|RuleBase:RU364132};
TraesCS1D02G067100	'TraesCS1D02G067100'	mRNA	-8.048314943	1.54E-09	1.907389141	3.63E-05	7.65E-04						GO:0045735///nutrient reservoir activity		PF00190///Cupin		IPR006044///11-S seed storage protein, plant+++IPR006045///Cupin 1+++IPR011051///RmlC-like cupin domain superfamily+++IPR014710///RmlC-like jelly roll fold	[A0A3B5XV32_WHEAT|diamond]SubName: Full=Uncharacterized protein {ECO:0000313|EnsemblPlants:TraesCS1A02G066100.1};
TraesCS1D02G068400	'TraesCS1D02G068400'	mRNA	-1.681727421	0.041240098	-0.862164269	0.196089695	0.620890469								PF01535///PPR repeat+++PF12854///PPR repeat+++PF13041///PPR repeat family	KOG4197///endonuclease activity	IPR002885///Pentatricopeptide repeat+++IPR011990///Tetratricopeptide-like helical domain superfamily	[A0A287EPG6_HORVV|diamond]SubName: Full=Uncharacterized protein {ECO:0000313|EnsemblPlants:HORVU1Hr1G014030.2};
TraesCS1D02G073000	'TraesCS1D02G073000'	mRNA	-1.854056986	0.01466782	-1.187414706	0.097617259	0.424206343	00130///Ubiquinone and other terpenoid-quinone biosynthesis+++00270///Cysteine and methionine metabolism+++00350///Tyrosine metabolism+++00360///Phenylalanine metabolism+++00400///Phenylalanine, tyrosine and tryptophan biosynthesis+++00950///Isoquinoline alkaloid biosynthesis+++00960///Tropane, piperidine and pyridine alkaloid biosynthesis	H00165///Tyrosinemia	M00034///Methionine salvage pathway+++M00044///Tyrosine degradation, tyrosine => homogentisate	R00694///L-Phenylalanine:2-oxoglutarate aminotransferase L-Phenylalanine + 2-Oxoglutarate <=> Phenylpyruvate + L-Glutamate+++R00734///L-tyrosine:2-oxoglutarate aminotransferase L-Tyrosine + 2-Oxoglutarate <=> 3-(4-Hydroxyphenyl)pyruvate + L-Glutamate+++R07396///No_INFO 4-Methylthio-2-oxobutanoic acid + L-Glutamate <=> L-Methionine + 2-Oxoglutarate		GO:0008483///transaminase activity+++GO:0030170///pyridoxal phosphate binding	GO:0006520///cellular amino acid metabolic process+++GO:0009058///biosynthetic process	PF00155///Aminotransferase class I and II		IPR004838///Aminotransferases, class-I, pyridoxal-phosphate-binding site+++IPR004839///Aminotransferase, class I/classII+++IPR005958///Tyrosine/nicotianamine aminotransferase+++IPR015421///Pyridoxal phosphate-dependent transferase, major domain+++IPR015422///Pyridoxal phosphate-dependent transferase, small domain+++IPR015424///Pyridoxal phosphate-dependent transferase	[A0A3B5ZPV2_WHEAT|diamond]RecName: Full=Aminotran_1_2 domain-containing protein {ECO:0000259|Pfam:PF00155};+++[A0A452XUZ9_AEGTS|diamond]RecName: Full=Aminotran_1_2 domain-containing protein {ECO:0000259|Pfam:PF00155};
TraesCS1D02G079900	'TraesCS1D02G079900'	mRNA	-1.28583426	0.008803639	0.316714649	0.480607799	0.895809751	04075///Plant hormone signal transduction				GO:0005886///plasma membrane+++GO:0016021///integral component of membrane		GO:0006865///amino acid transport	PF01490///Transmembrane amino acid transporter protein	KOG1303///amino acid transport	IPR013057///Amino acid transporter, transmembrane domain	[A0A0E0CXX1_9ORYZ|diamond]RecName: Full=Aa_trans domain-containing protein {ECO:0000259|Pfam:PF01490};
TraesCS1D02G081500	'TraesCS1D02G081500'	mRNA	-1.003406363	0.003851344	-0.282696709	0.358595445	0.809678526											[A0A3B5ZPM0_WHEAT|diamond]SubName: Full=Uncharacterized protein {ECO:0000313|EnsemblPlants:TraesCS1D02G081500.1};
TraesCS1D02G094800	'TraesCS1D02G094800'	mRNA	1.372285595	0.005769672	-0.729070389	0.157528362	0.556050579	00480///Glutathione metabolism			R03522///RX:glutathione R-transferase RX + Glutathione <=> Halide + R-S-Glutathione+++R07002///(1R)-hydroxy-(2R)-glutathionyl-1,2-dihydronaphthalene glutathione-lyase (epoxide-forming) (1R,2S)-Naphthalene 1,2-oxide + Glutathione <=> (1R)-Hydroxy-(2R)-glutathionyl-1,2-dihydronaphthalene+++R07003///(1R)-glutathionyl-(2R)-hydroxy-1,2-dihydronaphthalene glutathione-lyase (epoxide-forming) (1S,2R)-Nap…		GO:0004364///glutathione transferase activity	GO:0006749///glutathione metabolic process	PF00043///Glutathione S-transferase, C-terminal domain+++PF02798///Glutathione S-transferase, N-terminal domain		IPR004045///Glutathione S-transferase, N-terminal+++IPR004046///Glutathione S-transferase, C-terminal+++IPR010987///Glutathione S-transferase, C-terminal-like+++IPR034347///Glutathione S-transferases Phi, C-terminal+++IPR036249///Thioredoxin-like superfamily+++IPR036282///Glutathione S-transferase, C-terminal domain superfamily+++IPR040079///Glutathione Transferase family	[A0A452XZK6_AEGTS|diamond]RecName: Full=Glutathione transferase {ECO:0000256|ARBA:ARBA00012452}; EC=2.5.1.18 {ECO:0000256|ARBA:ARBA00012452};
TraesCS1D02G096400	'TraesCS1D02G096400'	mRNA	1.005347167	2.64E-12	-0.244922099	0.007456942	0.068603815	00940///Phenylpropanoid biosynthesis			R00602///methanol:hydrogen-peroxide oxidoreductase Methanol + Hydrogen peroxide <=> Formaldehyde + 2 H2O+++R02596///Donor:hydrogen-peroxide oxidoreductase Coniferyl alcohol <=> Guaiacyl lignin+++R03919///Donor:hydrogen-peroxide oxidoreductase Sinapyl alcohol <=> Syringyl lignin+++R04007///Donor:hydrogen-peroxide oxidoreductase 4-Coumaryl alcohol <=> p-Hydroxyphenyl lignin+++R07443///donor:hydroge…	GO:0005576///extracellular region+++GO:0005634///nucleus+++GO:0016592///mediator complex	GO:0004601///peroxidase activity+++GO:0004693///cyclin-dependent protein serine/threonine kinase activity+++GO:0008353///RNA polymerase II CTD heptapeptide repeat kinase activity+++GO:0020037///heme binding+++GO:0046872///metal ion binding	GO:0006468///protein phosphorylation+++GO:0006979///response to oxidative stress+++GO:0042744///hydrogen peroxide catabolic process	PF00141///Peroxidase		IPR000823///Plant peroxidase+++IPR002016///Haem peroxidase+++IPR010255///Haem peroxidase superfamily+++IPR019793///Peroxidases heam-ligand binding site+++IPR033905///Secretory peroxidase	[A0A3B5ZQ45_WHEAT|diamond]RecName: Full=Peroxidase {ECO:0000256|ARBA:ARBA00012313, ECO:0000256|RuleBase:RU362060}; EC=1.11.1.7 {ECO:0000256|ARBA:ARBA00012313, ECO:0000256|RuleBase:RU362060};
TraesCS1D02G098000	'TraesCS1D02G098000'	mRNA	1.220246449	1.37E-04	-0.469533505	1.99E-09	9.43E-08	00270///Cysteine and methionine metabolism		M00368///Ethylene biosynthesis, methionine => ethylene	R07214///1-aminocyclopropane-1-carboxylate oxygenase (ethylene-forming) 1-Aminocyclopropane-1-carboxylate + Ascorbate + Oxygen <=> Ethylene + Cyanide ion + Dehydroascorbate + CO2 + 2 H2O		GO:0016491///oxidoreductase activity+++GO:0046872///metal ion binding		PF03171///2OG-Fe(II) oxygenase superfamily+++PF14226///non-haem dioxygenase in morphine synthesis N-terminal		IPR005123///Oxoglutarate/iron-dependent dioxygenase+++IPR026992///Non-haem dioxygenase N-terminal domain+++IPR027443///Isopenicillin N synthase-like superfamily	[A0A3B5ZRQ5_WHEAT|diamond]RecName: Full=Fe2OG dioxygenase domain-containing protein {ECO:0000259|PROSITE:PS51471};
TraesCS1D02G101700	'TraesCS1D02G101700'	mRNA	1.395702954	0.001202593	0.937168035	2.44E-04	0.004099649					GO:0016021///integral component of membrane			PF03073///TspO/MBR family		IPR004307///TspO/MBR-related protein+++IPR038330///TspO/MBR-related superfamily	[A0A3B5ZQA1_WHEAT|diamond]SubName: Full=Uncharacterized protein {ECO:0000313|EnsemblPlants:TraesCS1D02G101700.1.cds1};
TraesCS1D02G114400	'TraesCS1D02G114400'	mRNA	-1.067574879	7.34E-05	0.037482178	0.851036497	0.964027919	03020///RNA polymerase				GO:0005665///RNA polymerase II, core complex	GO:0001055///RNA polymerase II activity+++GO:0003677///DNA binding+++GO:0046983///protein dimerization activity		PF13656///RNA polymerase Rpb3/Rpb11 dimerisation domain		IPR008193///DNA-directed RNA polymerase Rpb11, 13-16kDa subunit, conserved site+++IPR009025///DNA-directed RNA polymerase, RBP11-like dimerisation domain+++IPR036603///RNA polymerase, RBP11-like subunit+++IPR037685///RNA polymerase RBP11	[A0A3B5ZQQ8_WHEAT|diamond]RecName: Full=RNA_pol_L_2 domain-containing protein {ECO:0000259|Pfam:PF13656};
TraesCS1D02G115500	'TraesCS1D02G115500'	mRNA	-1.03869091	0.00108235	-0.167224671	0.336574304	0.794482119								PF03080///Neprosin+++PF14365///Neprosin activation peptide		IPR004314///Neprosin+++IPR025521///Neprosin activation peptide	[A0A452Y3Y6_AEGTS|diamond]SubName: Full=Uncharacterized protein {ECO:0000313|EnsemblPlants:AET1Gv20282500.15};
TraesCS1D02G122000	'TraesCS1D02G122000'	mRNA	-1.048559178	0.001256864	-0.421460373	0.189035086	0.610873246								PF01535///PPR repeat+++PF12854///PPR repeat+++PF13041///PPR repeat family		IPR002885///Pentatricopeptide repeat+++IPR011990///Tetratricopeptide-like helical domain superfamily	[A0A3B5XWP4_WHEAT|diamond]SubName: Full=Uncharacterized protein {ECO:0000313|EnsemblPlants:TraesCS1A02G121200.1.cds1};
TraesCS1D02G127700	'TraesCS1D02G127700'	mRNA	-1.897485261	0.00279427	-1.022166139	0.186277044	0.606948012					GO:0005634///nucleus	GO:0000977///RNA polymerase II regulatory region sequence-specific DNA binding+++GO:0000978///RNA polymerase II proximal promoter sequence-specific DNA binding+++GO:0000981///DNA-binding transcription factor activity, RNA polymerase II-specific+++GO:0003700///DNA-binding transcription factor activity+++GO:0046983///protein dimerization activity	GO:0006357///regulation of transcription by RNA polymerase II+++GO:0045944///positive regulation of transcription by RNA polymerase II	PF00319///SRF-type transcription factor (DNA-binding and dimerisation domain)+++PF01486///K-box region		IPR002100///Transcription factor, MADS-box+++IPR002487///Transcription factor, K-box+++IPR033896///MADS MEF2-like+++IPR036879///Transcription factor, MADS-box superfamily	[A0A3B5ZR76_WHEAT|diamond]SubName: Full=Uncharacterized protein {ECO:0000313|EnsemblPlants:TraesCS1D02G127700.1};+++[A0A3B5ZST4_WHEAT|diamond]SubName: Full=Uncharacterized protein {ECO:0000313|EnsemblPlants:TraesCS1D02G127700.2};
TraesCS1D02G147800	'TraesCS1D02G147800'	mRNA	1.118552926	1.56E-05	0.083950495	0.675612558	0.951611312	00073///Cutin, suberine and wax biosynthesis			R09466///aldehyde decarbonylase Long-chain aldehyde <=> Alkane + CO	GO:0005789///endoplasmic reticulum membrane+++GO:0016020///membrane+++GO:0016021///integral component of membrane	GO:0000254///C-4 methylsterol oxidase activity+++GO:0005506///iron ion binding+++GO:0009924///octadecanal decarbonylase activity+++GO:0016491///oxidoreductase activity+++GO:1990465///aldehyde oxygenase (deformylating) activity	GO:0016126///sterol biosynthetic process	PF04116///Fatty acid hydroxylase+++PF12076///WAX2 C-terminal domain	ENOG502QR3T///No_INFO	IPR006694///Fatty acid hydroxylase+++IPR021940///Uncharacterised domain Wax2, C-terminal	[A0A287F856_HORVV|diamond]RecName: Full=Aldehyde oxygenase (deformylating) {ECO:0000256|ARBA:ARBA00013146}; EC=4.1.99.5 {ECO:0000256|ARBA:ARBA00013146};
TraesCS1D02G147900	'TraesCS1D02G147900'	mRNA	1.032295495	1.61E-04	-0.208122973	0.311281256	0.766509148	00073///Cutin, suberine and wax biosynthesis			R09466///aldehyde decarbonylase Long-chain aldehyde <=> Alkane + CO	GO:0005789///endoplasmic reticulum membrane+++GO:0016020///membrane+++GO:0016021///integral component of membrane	GO:0000254///C-4 methylsterol oxidase activity+++GO:0005506///iron ion binding+++GO:0009924///octadecanal decarbonylase activity+++GO:0016491///oxidoreductase activity+++GO:1990465///aldehyde oxygenase (deformylating) activity	GO:0016126///sterol biosynthetic process	PF04116///Fatty acid hydroxylase+++PF12076///WAX2 C-terminal domain	ENOG502QR3T///No_INFO	IPR006694///Fatty acid hydroxylase+++IPR021940///Uncharacterised domain Wax2, C-terminal	[A0A287F819_HORVV|diamond]RecName: Full=Aldehyde oxygenase (deformylating) {ECO:0000256|ARBA:ARBA00013146}; EC=4.1.99.5 {ECO:0000256|ARBA:ARBA00013146};
TraesCS1D02G149800	'TraesCS1D02G149800'	mRNA	1.282990877	1.61E-12	1.692209817	1.09E-29	2.81E-27		H00878///Cystic leukoencephalopathy without megalencephaly			GO:0005576///extracellular region	GO:0003723///RNA binding+++GO:0004521///endoribonuclease activity+++GO:0033897///ribonuclease T2 activity	GO:0006401///RNA catabolic process	PF00445///Ribonuclease T2 family		IPR001568///Ribonuclease T2-like+++IPR033697///Ribonuclease T2, eukaryotic+++IPR036430///Ribonuclease T2-like superfamily	[A0A3B5ZS33_WHEAT|diamond]SubName: Full=Uncharacterized protein {ECO:0000313|EnsemblPlants:TraesCS1D02G149800.1};
TraesCS1D02G152200	'TraesCS1D02G152200'	mRNA	1.432571824	3.37E-05	0.56039726	0.031816714	0.203024563											[A0A3B5ZTY0_WHEAT|diamond]SubName: Full=Uncharacterized protein {ECO:0000313|EnsemblPlants:TraesCS1D02G152200.1};
TraesCS1D02G173100	'TraesCS1D02G173100'	mRNA	1.870023133	0.009208498	0.116348124	0.81166091	0.951611312					GO:0005576///extracellular region					IPR036908///RlpA-like domain superfamily+++IPR039271///Kiwellin-like	[A0A3B5ZSZ9_WHEAT|diamond]SubName: Full=Uncharacterized protein {ECO:0000313|EnsemblPlants:TraesCS1D02G173100.1.cds1};
TraesCS1D02G174100	'TraesCS1D02G174100'	mRNA	1.44584944	0.002016332	0.01792949	0.957945804	0.99598913								PF04450///Peptidase of plants and bacteria		IPR007541///Uncharacterised protein family, basic secretory protein	[A0A3B5ZTI5_WHEAT|diamond]SubName: Full=Uncharacterized protein {ECO:0000313|EnsemblPlants:TraesCS1D02G174100.1.cds1};
TraesCS1D02G176400	'TraesCS1D02G176400'	mRNA	1.67364517	0.006722808	-0.61373041	0.210083255	0.642923117	00940///Phenylpropanoid biosynthesis		M00039///Monolignol biosynthesis, phenylalanine/tyrosine => monolignol	R06572///No_INFO Coniferyl aldehyde + NADPH + H+ + Oxygen <=> 5-Hydroxyconiferaldehyde + NADP+ + H2O+++R06573///No_INFO Coniferyl alcohol + NADPH + H+ + Oxygen <=> 5-Hydroxyconiferyl alcohol + NADP+ + H2O+++R07440///No_INFO Ferulate + NADPH + H+ + Oxygen <=> 5-Hydroxyferulic acid + NADP+ + H2O	GO:0016021///integral component of membrane	GO:0004497///monooxygenase activity+++GO:0005506///iron ion binding+++GO:0016705///oxidoreductase activity, acting on paired donors, with incorporation or reduction of molecular oxygen+++GO:0020037///heme binding		PF00067///Cytochrome P450		IPR001128///Cytochrome P450+++IPR002401///Cytochrome P450, E-class, group I+++IPR017972///Cytochrome P450, conserved site+++IPR036396///Cytochrome P450 superfamily	[A0A3B5ZT38_WHEAT|diamond]SubName: Full=Uncharacterized protein {ECO:0000313|EnsemblPlants:TraesCS1D02G176400.1};
TraesCS1D02G191100	'TraesCS1D02G191100'	mRNA	1.210044121	2.26E-07	0.201119643	0.342549903	0.796330415	00480///Glutathione metabolism			R03522///RX:glutathione R-transferase RX + Glutathione <=> Halide + R-S-Glutathione+++R07002///(1R)-hydroxy-(2R)-glutathionyl-1,2-dihydronaphthalene glutathione-lyase (epoxide-forming) (1R,2S)-Naphthalene 1,2-oxide + Glutathione <=> (1R)-Hydroxy-(2R)-glutathionyl-1,2-dihydronaphthalene+++R07003///(1R)-glutathionyl-(2R)-hydroxy-1,2-dihydronaphthalene glutathione-lyase (epoxide-forming) (1S,2R)-Nap…							[A0A452YP40_AEGTS|diamond]SubName: Full=Uncharacterized protein {ECO:0000313|EnsemblPlants:AET1Gv20485600.1};
TraesCS1D02G194600	'TraesCS1D02G194600'	mRNA	-1.410923795	3.86E-06	-0.74334715	0.004892124	0.04919458					GO:0000786///nucleosome+++GO:0005634///nucleus	GO:0003677///DNA binding+++GO:0046982///protein heterodimerization activity	GO:0006334///nucleosome assembly	PF00125///Core histone H2A/H2B/H3/H4		IPR000558///Histone H2B+++IPR007125///Histone H2A/H2B/H3+++IPR009072///Histone-fold	[A0A3B5ZU79_WHEAT|diamond]RecName: Full=Histone domain-containing protein {ECO:0000259|Pfam:PF00125};
TraesCS1D02G238900	'TraesCS1D02G238900'	mRNA	1.036037264	0.001118696	1.011976542	8.36E-04	0.011639316						GO:0018580///nitronate monooxygenase activity		PF03060///Nitronate monooxygenase		IPR004136///Nitronate monooxygenase+++IPR013785///Aldolase-type TIM barrel	[A0A3B5ZVA3_WHEAT|diamond]RecName: Full=NMO domain-containing protein {ECO:0000259|Pfam:PF03060};
TraesCS1D02G242300	'TraesCS1D02G242300'	mRNA	1.180342214	6.07E-22	0.301695404	1.34E-04	0.002418375	04144///Endocytosis+++04145///Phagosome										[A0A3B5ZVX4_WHEAT|diamond]SubName: Full=Uncharacterized protein {ECO:0000313|EnsemblPlants:TraesCS1D02G242300.1};
TraesCS1D02G252600	'TraesCS1D02G252600'	mRNA	-2.526800598	1.90E-06	1.033628056	0.518161759	0.917748285	00053///Ascorbate and aldarate metabolism+++01240///Biosynthesis of cofactors		M00129///Ascorbate biosynthesis, animals, glucose-1P => ascorbate	R03184///L-gulono-1,4-lactone:oxygen 2-oxidoreductase L-Gulono-1,4-lactone + Oxygen <=> L-xylo-Hexulonolactone + Hydrogen peroxide+++R10053///L-gulono-1,4-lactone:oxygen 3-oxidoreductase L-Gulono-1,4-lactone + Oxygen <=> Ascorbate + Hydrogen peroxide	GO:0016020///membrane	GO:0003885///D-arabinono-1,4-lactone oxidase activity+++GO:0050105///L-gulonolactone oxidase activity+++GO:0071949///FAD binding	GO:0019853///L-ascorbic acid biosynthetic process	PF04030///D-arabinono-1,4-lactone oxidase		IPR007173///D-arabinono-1,4-lactone oxidase+++IPR010030///L-gulonolactone oxidase, plant+++IPR016166///FAD-binding domain, PCMH-type+++IPR016169///FAD-binding, type PCMH, subdomain 2+++IPR036318///FAD-binding, type PCMH-like superfamily	[A0A452Z2V2_AEGTS|diamond]RecName: Full=L-gulonolactone oxidase {ECO:0000256|ARBA:ARBA00013121}; EC=1.1.3.8 {ECO:0000256|ARBA:ARBA00013121};
TraesCS1D02G257800	'TraesCS1D02G257800'	mRNA	1.180332619	0.007758753	0.103594718	0.879178163	0.973000963	00480///Glutathione metabolism			R03522///RX:glutathione R-transferase RX + Glutathione <=> Halide + R-S-Glutathione+++R07002///(1R)-hydroxy-(2R)-glutathionyl-1,2-dihydronaphthalene glutathione-lyase (epoxide-forming) (1R,2S)-Naphthalene 1,2-oxide + Glutathione <=> (1R)-Hydroxy-(2R)-glutathionyl-1,2-dihydronaphthalene+++R07003///(1R)-glutathionyl-(2R)-hydroxy-1,2-dihydronaphthalene glutathione-lyase (epoxide-forming) (1S,2R)-Nap…			GO:0006749///glutathione metabolic process	PF13417///Glutathione S-transferase, N-terminal domain		IPR004045///Glutathione S-transferase, N-terminal+++IPR010987///Glutathione S-transferase, C-terminal-like+++IPR036249///Thioredoxin-like superfamily+++IPR036282///Glutathione S-transferase, C-terminal domain superfamily	[A0A452Z3X2_AEGTS|diamond]SubName: Full=Uncharacterized protein {ECO:0000313|EnsemblPlants:AET1Gv20625600.2};
TraesCS1D02G266300	'TraesCS1D02G266300'	mRNA	1.124399798	1.68E-04	-0.430243146	0.179361453	0.595469788	00564///Glycerophospholipid metabolism+++00592///alpha-Linolenic acid metabolism			R01316///phosphatidylcholine 1-acylhydrolase Phosphatidylcholine + H2O <=> 2-Acyl-sn-glycero-3-phosphocholine + Fatty acid+++R02054///phosphatidylethanolamine 1-acylhydrolase Phosphatidylethanolamine + H2O <=> 2-Acyl-sn-glycero-3-phosphoethanolamine + Fatty acid+++R04034///3-sn-phosphatidyl-L-serine sn-1 acylhydrolase Phosphatidylserine + H2O <=> 2-Acyl-sn-glycero-3-phosphoserine + Fatty acid+++R…		GO:0008970///phospholipase A1 activity	GO:0016042///lipid catabolic process	PF01764///Lipase (class 3)		IPR002921///Fungal lipase-like domain+++IPR029058///Alpha/Beta hydrolase fold+++IPR033556///Phospholipase A1-II	[A0A3B5ZW90_WHEAT|diamond]RecName: Full=Phospholipase A1 {ECO:0000256|RuleBase:RU367093}; EC=3.1.1.- {ECO:0000256|RuleBase:RU367093};
TraesCS1D02G271100	'TraesCS1D02G271100'	mRNA	3.696486562	0.003485752	3.946502213	0.001186539	0.015576391	04011///MAPK signaling pathway - yeast				GO:0016021///integral component of membrane			PF06749///Protein of unknown function (DUF1218)		IPR009606///Modifying wall lignin-1/2	[A0A3B5ZWF4_WHEAT|diamond]SubName: Full=Uncharacterized protein {ECO:0000313|EnsemblPlants:TraesCS1D02G271100.1};
TraesCS1D02G286900	'TraesCS1D02G286900'	mRNA	3.850558281	0.001708402	0.053046754	0.92844682	0.99598913								PF07893///Protein of unknown function (DUF1668)		IPR012871///Protein of unknown function DUF1677, Oryza sativa	[A0A3B5ZYS0_WHEAT|diamond]SubName: Full=Uncharacterized protein {ECO:0000313|EnsemblPlants:TraesCS1D02G286900.1.cds1};
TraesCS1D02G293000	'TraesCS1D02G293000'	mRNA	1.007740376	1.75E-10	0.747852014	2.00E-11	1.24E-09	00010///Glycolysis / Gluconeogenesis+++00040///Pentose and glucuronate interconversions+++00053///Ascorbate and aldarate metabolism+++00561///Glycerolipid metabolism+++00620///Pyruvate metabolism+++01240///Biosynthesis of cofactors		M00014///Glucuronate pathway (uronate pathway)+++M00129///Ascorbate biosynthesis, animals, glucose-1P => ascorbate	R00746///Ethanol:NADP+ oxidoreductase Ethanol + NADP+ <=> Acetaldehyde + NADPH + H++++R01041///glycerol:NADP+ oxidoreductase Glycerol + NADP+ <=> D-Glyceraldehyde + NADPH + H++++R01481///L-gulonate:NADP+ 6-oxidoreductase L-Gulonate + NADP+ <=> D-Glucuronate + NADPH + H++++R05231///6-Hydroxyhexanoate:NADP+ oxidoreductase 6-Hydroxyhexanoic acid + NADP+ <=> Adipate semialdehyde + NADPH + H+	GO:0005829///cytosol	GO:0004032///alditol:NADP+ 1-oxidoreductase activity+++GO:0047834///D-threo-aldose 1-dehydrogenase activity		PF00248///Aldo/keto reductase family		IPR018170///Aldo/keto reductase, conserved site+++IPR020471///Aldo-keto reductase+++IPR023210///NADP-dependent oxidoreductase domain+++IPR036812///NADP-dependent oxidoreductase domain superfamily+++IPR044498///Aldo-keto reductase family 4C	[A0A3B5ZYX1_WHEAT|diamond]RecName: Full=Aldo_ket_red domain-containing protein {ECO:0000259|Pfam:PF00248};
TraesCS1D02G302900	'TraesCS1D02G302900'	mRNA	1.07373661	0.014091052	-0.478640996	0.368190229	0.814884567						GO:0016787///hydrolase activity	GO:0016042///lipid catabolic process	PF01734///Patatin-like phospholipase		IPR002641///Patatin-like phospholipase domain+++IPR016035///Acyl transferase/acyl hydrolase/lysophospholipase	[A0A3B5ZY13_WHEAT|diamond]RecName: Full=Patatin {ECO:0000256|RuleBase:RU361262}; EC=3.1.1.- {ECO:0000256|RuleBase:RU361262};
TraesCS1D02G309400	'TraesCS1D02G309400'	mRNA	-1.009543959	3.86E-04	-0.627877472	0.017595247	0.13218748					GO:0000307///cyclin-dependent protein kinase holoenzyme complex+++GO:0005634///nucleus+++GO:0005737///cytoplasm	GO:0016538///cyclin-dependent protein serine/threonine kinase regulator activity	GO:0000079///regulation of cyclin-dependent protein serine/threonine kinase activity+++GO:0044772///mitotic cell cycle phase transition+++GO:0051301///cell division	PF00134///Cyclin, N-terminal domain+++PF02984///Cyclin, C-terminal domain		IPR004367///Cyclin, C-terminal domain+++IPR006671///Cyclin, N-terminal+++IPR013763///Cyclin-like+++IPR036915///Cyclin-like superfamily+++IPR039361///Cyclin	[A0A3B5ZZH9_WHEAT|diamond]RecName: Full=Cyclin N-terminal domain-containing protein {ECO:0000259|PROSITE:PS00292};
TraesCS1D02G312800	'TraesCS1D02G312800'	mRNA	1.039349501	2.38E-16	0.231414659	0.125040138	0.488367171					GO:0016021///integral component of membrane+++GO:0046658///anchored component of plasma membrane	GO:0004553///hydrolase activity, hydrolyzing O-glycosyl compounds	GO:0005975///carbohydrate metabolic process	PF00332///Glycosyl hydrolases family 17		IPR000490///Glycoside hydrolase family 17+++IPR017853///Glycoside hydrolase superfamily	[A0A3B5ZXU4_WHEAT|diamond]SubName: Full=Uncharacterized protein {ECO:0000313|EnsemblPlants:TraesCS1D02G312800.1};+++[A0A3B5ZXU5_WHEAT|diamond]SubName: Full=Uncharacterized protein {ECO:0000313|EnsemblPlants:TraesCS1D02G312800.2};
TraesCS1D02G317211	'TraesCS1D02G317211'	mRNA	-4.889678744	0.010334878	2.629642768	0.067804765	0.338489688						GO:0045735///nutrient reservoir activity		PF03157///High molecular weight glutenin subunit		IPR001419///HMW glutenin+++IPR036312///Bifunctional inhibitor/plant lipid transfer protein/seed storage helical domain superfamily	[GLT0_WHEAT|diamond]RecName: Full=Glutenin, high molecular weight subunit DY10; Flags: Precursor;
TraesCS1D02G317301	'TraesCS1D02G317301'	mRNA	-5.672535355	4.65E-04	0.642925741	0.538700958	0.92213895						GO:0045735///nutrient reservoir activity		PF03157///High molecular weight glutenin subunit		IPR001419///HMW glutenin+++IPR036312///Bifunctional inhibitor/plant lipid transfer protein/seed storage helical domain superfamily	[GLT3_WHEAT|diamond]RecName: Full=Glutenin, high molecular weight subunit 12; Flags: Precursor;
TraesCS1D02G405600	'TraesCS1D02G405600'	mRNA	-4.717173146	0.01579729	2.193226437	0.18491029	0.60509478					GO:0005576///extracellular region	GO:0090729///toxin activity	GO:0006952///defense response			IPR001010///Thionin	[THN5_WHEAT|diamond]RecName: Full=Type-5 thionin; Contains: RecName: Full=Type-5 thionin; AltName: Full=Type V thionin; Contains: RecName: Full=Acidic protein; Flags: Precursor;
TraesCS1D02G405700	'TraesCS1D02G405700'	mRNA	-1.307870305	0.014627533	0.621231804	0.115743125	0.468824237					GO:0005576///extracellular region	GO:0090729///toxin activity	GO:0006952///defense response	PF00321///Plant thionin		IPR001010///Thionin+++IPR036391///Thionin-like superfamily	[A0A452ZWS3_AEGTS|diamond]RecName: Full=Acidic protein {ECO:0000256|ARBA:ARBA00017806};
TraesCS1D02G420900	'TraesCS1D02G420900'	mRNA	1.523554998	0.021713403	-0.599800089	0.115945118	0.469249065	00062///Fatty acid elongation+++04626///Plant-pathogen interaction		M00415///Fatty acid elongation in endoplasmic reticulum	R09419///acyl-CoA:malonyl-CoA C-acyltransferase (decarboxylating) Malonyl-CoA + Acyl-CoA <=> 3-Oxoacyl-CoA + CoA + CO2+++R10825///very-long-chain acyl-CoA:malonyl-CoA C-acyltransferase (decarboxylating) Very-long-chain acyl-CoA + Malonyl-CoA <=> Very-long-chain 3-oxoacyl-CoA + CO2 + CoA	GO:0016020///membrane	GO:0016747///transferase activity, transferring acyl groups other than amino-acyl groups	GO:0006633///fatty acid biosynthetic process	PF08392///FAE1/Type III polyketide synthase-like protein+++PF08541///3-Oxoacyl-[acyl-carrier-protein (ACP)] synthase III C terminal	ENOG502QPKZ///No_INFO	IPR012392///Very-long-chain 3-ketoacyl-CoA synthase+++IPR013601///FAE1/Type III polyketide synthase-like protein+++IPR013747///3-Oxoacyl-[acyl-carrier-protein (ACP)] synthase III, C-terminal+++IPR016039///Thiolase-like	[M0YY33_HORVV|diamond]RecName: Full=3-ketoacyl-CoA synthase {ECO:0000256|PIRNR:PIRNR036417}; EC=2.3.1.- {ECO:0000256|PIRNR:PIRNR036417};
TraesCS2A02G000100	'TraesCS2A02G000100'	mRNA	1.025084784	1.15E-08	1.126714657	1.15E-14	9.84E-13		H02522///Imagawa-Matsumoto syndrome				GO:0046872///metal ion binding		PF09733///VEFS-Box of polycomb protein		IPR019135///Polycomb protein, VEFS-Box	[A0A3B6ANZ2_WHEAT|diamond]RecName: Full=VEFS-Box domain-containing protein {ECO:0000259|Pfam:PF09733};+++[A0A446KFL0_TRITD|diamond]SubName: Full=Uncharacterized protein {ECO:0000313|EMBL:VAH24139.1};
TraesCS2A02G000200	'TraesCS2A02G000200'	mRNA	2.414590547	5.58E-24	2.240343111	1.51E-18	1.84E-16	04016///MAPK signaling pathway - plant+++04075///Plant hormone signal transduction				GO:0005789///endoplasmic reticulum membrane+++GO:0016021///integral component of membrane	GO:0004673///protein histidine kinase activity+++GO:0004674///protein serine/threonine kinase activity+++GO:0005524///ATP binding+++GO:0038199///ethylene receptor activity+++GO:0046872///metal ion binding+++GO:0051740///ethylene binding	GO:0006355///regulation of transcription, DNA-templated+++GO:0009723///response to ethylene+++GO:2000904///regulation of starch metabolic process	PF00072///Response regulator receiver domain+++PF01590///GAF domain	KOG0519///phosphorelay sensor kinase activity	IPR001789///Signal transduction response regulator, receiver domain+++IPR003018///GAF domain+++IPR005467///Histidine kinase domain+++IPR011006///CheY-like superfamily+++IPR014525///Ethylene receptor+++IPR029016///GAF-like domain superfamily+++IPR036890///Histidine kinase/HSP90-like ATPase superfamily	[ETR2_ORYSJ|diamond]RecName: Full=Ethylene receptor 2 {ECO:0000305}; Short=OsETR2 {ECO:0000305}; EC=2.7.13.3 {ECO:0000305}; AltName: Full=OsPK1 {ECO:0000312|EMBL:AAL29304.2};
TraesCS2A02G000400	'TraesCS2A02G000400'	mRNA	1.730421764	3.39E-06	1.970255233	2.08E-10	1.12E-08	04016///MAPK signaling pathway - plant+++04075///Plant hormone signal transduction				GO:0005634///nucleus+++GO:0005829///cytosol	GO:0046872///metal ion binding		PF00481///Protein phosphatase 2C		IPR000222///PPM-type phosphatase, divalent cation binding+++IPR001932///PPM-type phosphatase domain+++IPR036457///PPM-type phosphatase domain superfamily	[A0A3B6ANL1_WHEAT|diamond]RecName: Full=Protein-serine/threonine phosphatase {ECO:0000256|ARBA:ARBA00013081}; EC=3.1.3.16 {ECO:0000256|ARBA:ARBA00013081};
TraesCS2A02G000600	'TraesCS2A02G000600'	mRNA	6.672796311	1.63E-06	5.406030258	3.49E-12	2.36E-10	00999///Biosynthesis of various plant secondary metabolites			R07141///2'-deoxymugineic acid:NAD+ 3''-oxidoreductase 2'-Deoxymugineic acid + NAD+ <=> 3''-Deamino-3''-oxonicotianamine + NADH + H++++R07142///2'-deoxymugineic acid:NADP+ 3''-oxidoreductase 2'-Deoxymugineic acid + NADP+ <=> 3''-Deamino-3''-oxonicotianamine + NADPH + H+	GO:0005829///cytosol	GO:0004032///alditol:NADP+ 1-oxidoreductase activity+++GO:0047834///D-threo-aldose 1-dehydrogenase activity		PF00248///Aldo/keto reductase family		IPR018170///Aldo/keto reductase, conserved site+++IPR020471///Aldo-keto reductase+++IPR023210///NADP-dependent oxidoreductase domain+++IPR036812///NADP-dependent oxidoreductase domain superfamily	[A0A3B6AQ54_WHEAT|diamond]RecName: Full=Aldo_ket_red domain-containing protein {ECO:0000259|Pfam:PF00248};
TraesCS2A02G000700	'TraesCS2A02G000700'	mRNA	1.631327597	6.74E-11	2.109023179	1.74E-17	1.93E-15					GO:0000118///histone deacetylase complex+++GO:0005634///nucleus	GO:0003712///transcription coregulator activity	GO:0006355///regulation of transcription, DNA-templated	PF13867///Sin3 binding region of histone deacetylase complex subunit SAP30		IPR024145///Histone deacetylase complex subunit SAP30/SAP30-like+++IPR025718///Histone deacetylase complex subunit SAP30, Sin3 binding domain+++IPR038291///SAP30, C-terminal domain superfamily	[A0A3B6ANL5_WHEAT|diamond]RecName: Full=SAP30_Sin3_bdg domain-containing protein {ECO:0000259|Pfam:PF13867};+++[A0A3B6AP04_WHEAT|diamond]RecName: Full=SAP30_Sin3_bdg domain-containing protein {ECO:0000259|Pfam:PF13867};+++[A0A3B6APC4_WHEAT|diamond]RecName: Full=SAP30_Sin3_bdg domain-containing protein {ECO:0000259|Pfam:PF13867};+++[A0A3B6APS9_WHEAT|diamond]RecName: Full=SAP30_Sin3_bdg domain-cont…
TraesCS2A02G001300	'TraesCS2A02G001300'	mRNA	5.281508287	0.003693326	4.000081442	0.001005951	0.013596698	03060///Protein export				GO:0016021///integral component of membrane+++GO:0042720///mitochondrial inner membrane peptidase complex	GO:0008236///serine-type peptidase activity	GO:0006465///signal peptide processing+++GO:0006627///protein processing involved in protein targeting to mitochondrion+++GO:0033108///mitochondrial respiratory chain complex assembly	PF10502///Signal peptidase, peptidase S26		IPR000223///Peptidase S26A, signal peptidase I+++IPR019533///Peptidase S26+++IPR019757///Peptidase S26A, signal peptidase I, lysine active site+++IPR036286///LexA/Signal peptidase-like superfamily+++IPR037730///Mitochondrial inner membrane protease subunit 2	[A0A3B6AQ65_WHEAT|diamond]RecName: Full=Mitochondrial inner membrane protease subunit 2 {ECO:0000256|ARBA:ARBA00013650};
TraesCS2A02G002800	'TraesCS2A02G002800'	mRNA	1.199453319	3.90E-05	-0.202210606	0.304358769	0.759109927	00073///Cutin, suberine and wax biosynthesis			R09454///docosanoate,NADPH:oxygen oxidoreductase (22-hydroxylating) Docosanoic acid + NADPH + Oxygen + H+ <=> 22-Hydroxydocosanoate + NADP+ + H2O	GO:0016021///integral component of membrane	GO:0004497///monooxygenase activity+++GO:0005506///iron ion binding+++GO:0016705///oxidoreductase activity, acting on paired donors, with incorporation or reduction of molecular oxygen+++GO:0020037///heme binding		PF00067///Cytochrome P450		IPR001128///Cytochrome P450+++IPR002401///Cytochrome P450, E-class, group I+++IPR017972///Cytochrome P450, conserved site+++IPR036396///Cytochrome P450 superfamily	[A0A3B6AQ80_WHEAT|diamond]SubName: Full=Uncharacterized protein {ECO:0000313|EnsemblPlants:TraesCS2A02G002800.1.cds1};
TraesCS2A02G002900	'TraesCS2A02G002900'	mRNA	1.371478964	0.002178488	0.743898354	0.001247482	0.016255954	00073///Cutin, suberine and wax biosynthesis			R09454///docosanoate,NADPH:oxygen oxidoreductase (22-hydroxylating) Docosanoic acid + NADPH + Oxygen + H+ <=> 22-Hydroxydocosanoate + NADP+ + H2O	GO:0016021///integral component of membrane	GO:0004497///monooxygenase activity+++GO:0005506///iron ion binding+++GO:0016705///oxidoreductase activity, acting on paired donors, with incorporation or reduction of molecular oxygen+++GO:0020037///heme binding		PF00067///Cytochrome P450		IPR001128///Cytochrome P450+++IPR002401///Cytochrome P450, E-class, group I+++IPR017972///Cytochrome P450, conserved site+++IPR036396///Cytochrome P450 superfamily	[A0A3B6APE9_WHEAT|diamond]SubName: Full=Uncharacterized protein {ECO:0000313|EnsemblPlants:TraesCS2A02G002900.1.cds1};
TraesCS2A02G003200	'TraesCS2A02G003200'	mRNA	6.109747838	1.01E-04				00073///Cutin, suberine and wax biosynthesis			R09466///aldehyde decarbonylase Long-chain aldehyde <=> Alkane + CO	GO:0005737///cytoplasm+++GO:0005789///endoplasmic reticulum membrane+++GO:0016020///membrane+++GO:0016021///integral component of membrane+++GO:0016272///prefoldin complex	GO:0000254///C-4 methylsterol oxidase activity+++GO:0005506///iron ion binding+++GO:0009924///octadecanal decarbonylase activity+++GO:0016491///oxidoreductase activity+++GO:1990465///aldehyde oxygenase (deformylating) activity	GO:0008610///lipid biosynthetic process+++GO:0016126///sterol biosynthetic process	PF04116///Fatty acid hydroxylase+++PF12076///WAX2 C-terminal domain		IPR006694///Fatty acid hydroxylase+++IPR021940///Uncharacterised domain Wax2, C-terminal	[A0A3B5XXV3_WHEAT|diamond]RecName: Full=Aldehyde oxygenase (deformylating) {ECO:0000256|ARBA:ARBA00013146}; EC=4.1.99.5 {ECO:0000256|ARBA:ARBA00013146};+++[A0A3B5ZS07_WHEAT|diamond]RecName: Full=Aldehyde oxygenase (deformylating) {ECO:0000256|ARBA:ARBA00013146}; EC=4.1.99.5 {ECO:0000256|ARBA:ARBA00013146};+++[A0A3B6AP27_WHEAT|diamond]RecName: Full=Aldehyde oxygenase (deformylating) {ECO:0000256|A…
TraesCS2A02G003900	'TraesCS2A02G003900'	mRNA	2.21399636	0.010750803	1.186938786	0.029900261	0.194340385						GO:0005524///ATP binding+++GO:0043531///ADP binding		PF00931///NB-ARC domain+++PF18052///Rx N-terminal domain		IPR002182///NB-ARC+++IPR027417///P-loop containing nucleoside triphosphate hydrolase+++IPR032675///Leucine-rich repeat domain superfamily+++IPR041118///Rx, N-terminal	[A0A287GV66_HORVV|diamond]SubName: Full=Uncharacterized protein {ECO:0000313|EnsemblPlants:HORVU2Hr1G000510.15};
TraesCS2A02G004600	'TraesCS2A02G004600'	mRNA	1.21640995	0.03809501	1.257782941	1.22E-05	2.90E-04	03013///Nucleocytoplasmic transport+++03015///mRNA surveillance pathway									IPR013087///Zinc finger C2H2-type	[A0A3B6AP43_WHEAT|diamond]RecName: Full=C2H2-type domain-containing protein {ECO:0000259|PROSITE:PS50157};
TraesCS2A02G004900	'TraesCS2A02G004900'	mRNA	5.002467629	0.008392004	3.643613198	0.018400086	0.136614408						GO:0005524///ATP binding+++GO:0043531///ADP binding		PF00931///NB-ARC domain+++PF18052///Rx N-terminal domain		IPR002182///NB-ARC+++IPR003593///AAA+ ATPase domain+++IPR027417///P-loop containing nucleoside triphosphate hydrolase+++IPR032675///Leucine-rich repeat domain superfamily+++IPR041118///Rx, N-terminal	[A0A3B6ANQ5_WHEAT|diamond]RecName: Full=AAA domain-containing protein {ECO:0000259|SMART:SM00382};
TraesCS2A02G005200	'TraesCS2A02G005200'	mRNA	2.245169501	0.044598665	1.988564939	0.033710854	0.21156646	00010///Glycolysis / Gluconeogenesis+++00051///Fructose and mannose metabolism+++00052///Galactose metabolism+++00500///Starch and sucrose metabolism+++00520///Amino sugar and nucleotide sugar metabolism+++00524///Neomycin, kanamycin and gentamicin biosynthesis+++01200///Carbon metabolism+++01250///Biosynthesis of nucleotide sugars	H00527///Retinitis pigmentosa+++H00664///Anemia due to disorders of glycolytic enzymes+++H02470///Neurodevelopmental disorder with structural brain abnormalities	M00001///Glycolysis (Embden-Meyerhof pathway), glucose => pyruvate+++M00549///Nucleotide sugar biosynthesis, glucose => UDP-glucose+++M00892///UDP-N-acetyl-D-glucosamine biosynthesis, eukaryotes, glucose => UDP-GlcNAc	R00299///ATP:D-glucose 6-phosphotransferase ATP + D-Glucose <=> ADP + D-Glucose 6-phosphate+++R00760///ATP:D-fructose 6-phosphotransferase ATP + D-Fructose <=> ADP + D-Fructose 6-phosphate+++R00867///ATP:D-fructose 6-phosphotransferase ATP + D-Fructose <=> ADP + beta-D-Fructose 6-phosphate+++R01326///ATP:D-mannose 6-phosphotransferase ATP + D-Mannose <=> ADP + D-Mannose 6-phosphate+++R01600///ATP…	GO:0005739///mitochondrion+++GO:0005829///cytosol	GO:0004340///glucokinase activity+++GO:0005524///ATP binding+++GO:0005536///glucose binding+++GO:0008865///fructokinase activity+++GO:0019158///mannokinase activity	GO:0001678///cellular glucose homeostasis+++GO:0006096///glycolytic process+++GO:0019318///hexose metabolic process+++GO:0051156///glucose 6-phosphate metabolic process	PF00349///Hexokinase+++PF03727///Hexokinase		IPR001312///Hexokinase+++IPR019807///Hexokinase, binding site+++IPR022672///Hexokinase, N-terminal+++IPR022673///Hexokinase, C-terminal+++IPR043129///ATPase, nucleotide binding domain	[A0A3B6APH6_WHEAT|diamond]RecName: Full=Phosphotransferase {ECO:0000256|RuleBase:RU362007}; EC=2.7.1.- {ECO:0000256|RuleBase:RU362007};
TraesCS2A02G006800	'TraesCS2A02G006800'	mRNA	3.419568382	1.40E-05	4.644791938	2.06E-10	1.11E-08						GO:0005524///ATP binding+++GO:0043531///ADP binding		PF00931///NB-ARC domain+++PF18052///Rx N-terminal domain		IPR002182///NB-ARC+++IPR027417///P-loop containing nucleoside triphosphate hydrolase+++IPR032675///Leucine-rich repeat domain superfamily+++IPR041118///Rx, N-terminal	[A0A287GVL5_HORVV|diamond]SubName: Full=Uncharacterized protein {ECO:0000313|EnsemblPlants:HORVU2Hr1G000900.3};
TraesCS2A02G007100	'TraesCS2A02G007100'	mRNA	4.607569597	0.02837103	5.331170065	1.32E-06	3.89E-05					GO:0016021///integral component of membrane	GO:0022857///transmembrane transporter activity		PF00854///POT family		IPR000109///Proton-dependent oligopeptide transporter family+++IPR036259///MFS transporter superfamily	[A0A446KFX1_TRITD|diamond]SubName: Full=Uncharacterized protein {ECO:0000313|EMBL:VAH24261.1};
TraesCS2A02G007200	'TraesCS2A02G007200'	mRNA	1.809356638	0.004284244	2.009901458	6.66E-05	0.001313805	04120///Ubiquitin mediated proteolysis										[A0A3B6APJ9_WHEAT|diamond]SubName: Full=Uncharacterized protein {ECO:0000313|EnsemblPlants:TraesCS2A02G007200.1};+++[A0A3B6APZ7_WHEAT|diamond]SubName: Full=Uncharacterized protein {ECO:0000313|EnsemblPlants:TraesCS2A02G007200.2};
TraesCS2A02G007300	'TraesCS2A02G007300'	mRNA	3.037901521	2.27E-47	3.698384075	1.61E-104	2.83E-101					GO:0016021///integral component of membrane						[A0A453A7P4_AEGTS|diamond]SubName: Full=Uncharacterized protein {ECO:0000313|EnsemblPlants:AET2Gv20014700.1};
TraesCS2A02G007900	'TraesCS2A02G007900'	mRNA	2.722888235	2.96E-13	3.08633448	5.78E-25	1.12E-22					GO:0005634///nucleus+++GO:0005829///cytosol	GO:0003755///peptidyl-prolyl cis-trans isomerase activity		PF00639///PPIC-type PPIASE domain		IPR000297///Peptidyl-prolyl cis-trans isomerase, PpiC-type+++IPR023058///Peptidyl-prolyl cis-trans isomerase, PpiC-type, conserved site	[A0A3B6APL0_WHEAT|diamond]RecName: Full=Peptidyl-prolyl cis-trans isomerase {ECO:0000256|RuleBase:RU363014}; EC=5.2.1.8 {ECO:0000256|RuleBase:RU363014};
TraesCS2A02G009500	'TraesCS2A02G009500'	mRNA	1.040032214	3.30E-07	1.262323129	7.13E-14	5.68E-12	00941///Flavonoid biosynthesis			R12088///UDP-alpha-D-glucose:phloretin 2'-O-D-glucosyltransferase UDP-glucose + Phloretin <=> UDP + Phlorizin		GO:0008194///UDP-glycosyltransferase activity		PF00201///UDP-glucoronosyl and UDP-glucosyl transferase		IPR002213///UDP-glucuronosyl/UDP-glucosyltransferase+++IPR035595///UDP-glycosyltransferase family, conserved site	[A0A3B6AP99_WHEAT|diamond]RecName: Full=Glycosyltransferase {ECO:0000256|RuleBase:RU362057}; EC=2.4.1.- {ECO:0000256|RuleBase:RU362057};
TraesCS2A02G010200	'TraesCS2A02G010200'	mRNA	1.562459961	5.33E-21	1.906605874	5.81E-28	1.33E-25					GO:0005634///nucleus	GO:0003677///DNA binding+++GO:0008289///lipid binding		PF01852///START domain		IPR002913///START domain+++IPR023393///START-like domain superfamily	[A0A3B6APN7_WHEAT|diamond]RecName: Full=START domain-containing protein {ECO:0000259|PROSITE:PS50848};+++[A0A3B6AQ34_WHEAT|diamond]RecName: Full=START domain-containing protein {ECO:0000259|PROSITE:PS50848};
TraesCS2A02G012600	'TraesCS2A02G012600'	mRNA	2.06149842	2.80E-27	2.364615747	8.11E-43	3.97E-40						GO:0008194///UDP-glycosyltransferase activity+++GO:0016758///transferase activity, transferring hexosyl groups	GO:0005975///carbohydrate metabolic process+++GO:0030259///lipid glycosylation	PF00201///UDP-glucoronosyl and UDP-glucosyl transferase+++PF03033///Glycosyltransferase family 28 N-terminal domain		IPR002213///UDP-glucuronosyl/UDP-glucosyltransferase+++IPR004276///Glycosyltransferase family 28, N-terminal domain	[A0A341Q321_WHEAT|diamond]RecName: Full=Glyco_transf_28 domain-containing protein {ECO:0000259|Pfam:PF03033};+++[A0A3B6ANY6_WHEAT|diamond]RecName: Full=Glyco_transf_28 domain-containing protein {ECO:0000259|Pfam:PF03033};
[truncated: 1,228 more rows]
