# Supplementary material for: Transcriptome Sequencing Analysis Reveals the Mechanisms of Poly-γ-Glutamic Acid Enhanced the Chilling and Freezing Tolerance in Wheat
Source: Biology (Basel). 2026 Feb 6;15(3):293. doi: 10.3390/biology15030293 (PMC12897291; doi:10.3390/biology15030293)
Supplement: Supplementary file 1 [file biology-15-00293-s001.zip › TableS3.xls]

Table S3 The DEGs between freezing_PGA and freezing
Gene ID	Gene Symbol	Type	log2 (freezing_PGA / freezing)	Qvalue (freezing_PGA / freezing)	log2 (chiling_PGA / chiling)	Qvalue (chiling_PGA / chiling)	Pvalue(freezing_PGA / freezing)	KEGG Pathway Desc	KEGG Disease Desc	KEGG Module Desc	KEGG Reaction Desc	GO_C Desc	GO_F Desc	GO_P Desc	Pfam Desc	EggNOG Desc	InterPro Desc	UniProt Desc
TraesCS1A02G007300	'TraesCS1A02G007300'	mRNA	2.294337735	0.003989033	-6.649206459	4.44E-06	2.36E-04		H02483///Basel-Vanagait-Smirin-Yosef syndrome				GO:0045735///nutrient reservoir activity		PF13016///Cys-rich Gliadin N-terminal		IPR001954///Gliadin/LMW glutenin+++IPR016140///Bifunctional inhibitor/plant lipid transfer protein/seed storage helical domain+++IPR036312///Bifunctional inhibitor/plant lipid transfer protein/seed storage helical domain superfamily	[A0A446IHC0_TRITD|diamond]RecName: Full=AAI domain-containing protein {ECO:0000259|SMART:SM00499};
TraesCS1A02G007400	'TraesCS1A02G007400'	mRNA	2.459112516	0.001092664	-7.074964568	5.17E-07	5.41E-05		H02483///Basel-Vanagait-Smirin-Yosef syndrome				GO:0045735///nutrient reservoir activity		PF13016///Cys-rich Gliadin N-terminal		IPR001954///Gliadin/LMW glutenin+++IPR016140///Bifunctional inhibitor/plant lipid transfer protein/seed storage helical domain+++IPR036312///Bifunctional inhibitor/plant lipid transfer protein/seed storage helical domain superfamily	[A0A446IHJ1_TRITD|diamond]RecName: Full=AAI domain-containing protein {ECO:0000259|SMART:SM00499};
TraesCS1A02G007405	'TraesCS1A02G007405'	mRNA	1.652052248	0.040108515	-7.624773186	1.91E-08	0.003792808		H02483///Basel-Vanagait-Smirin-Yosef syndrome				GO:0045735///nutrient reservoir activity		PF13016///Cys-rich Gliadin N-terminal		IPR001954///Gliadin/LMW glutenin+++IPR016140///Bifunctional inhibitor/plant lipid transfer protein/seed storage helical domain+++IPR036312///Bifunctional inhibitor/plant lipid transfer protein/seed storage helical domain superfamily	[A0A446IHJ1_TRITD|diamond]RecName: Full=AAI domain-containing protein {ECO:0000259|SMART:SM00499};
TraesCS1A02G008000	'TraesCS1A02G008000'	mRNA	1.84718097	0.019910127	-6.182286198	1.46E-05	0.001592027		H02483///Basel-Vanagait-Smirin-Yosef syndrome				GO:0045735///nutrient reservoir activity		PF13016///Cys-rich Gliadin N-terminal		IPR001954///Gliadin/LMW glutenin+++IPR016140///Bifunctional inhibitor/plant lipid transfer protein/seed storage helical domain+++IPR036312///Bifunctional inhibitor/plant lipid transfer protein/seed storage helical domain superfamily	[A0A446IHE5_TRITD|diamond]RecName: Full=AAI domain-containing protein {ECO:0000259|Pfam:PF13016};
TraesCS1A02G009200	'TraesCS1A02G009200'	mRNA	-1.046188709	0.002549325	1.096429573	0.120261738	1.42E-04											[W5FNT7_WHEAT|diamond]SubName: Full=Uncharacterized protein {ECO:0000313|EnsemblPlants:TraesCS1A02G008200.1.cds1};
TraesCS1A02G013200	'TraesCS1A02G013200'	mRNA	-1.280707773	0.020426568	-0.288747809	0.808472341	0.001641248					GO:0016020///membrane+++GO:0016021///integral component of membrane			PF12796///Ankyrin repeats (3 copies)+++PF13962///Domain of unknown function		IPR002110///Ankyrin repeat+++IPR020683///Domain of unknown function DUF3447+++IPR026961///PGG domain+++IPR036770///Ankyrin repeat-containing domain superfamily	[A0A3B5XTE0_WHEAT|diamond]RecName: Full=ANK_REP_REGION domain-containing protein {ECO:0000259|PROSITE:PS50297};
TraesCS1A02G015378	'TraesCS1A02G015378'	mRNA	-1.993596227	0.003891302	-0.871904117	0.094476071	2.29E-04	04626///Plant-pathogen interaction										[A0A3B5XTG6_WHEAT|diamond]SubName: Full=Uncharacterized protein {ECO:0000313|EnsemblPlants:TraesCS1A02G015378.1.cds1};
TraesCS1A02G018400	'TraesCS1A02G018400'	mRNA	-1.438913497	6.71E-06	-0.215681657	0.827307774	1.95E-07	04626///Plant-pathogen interaction					GO:0005524///ATP binding+++GO:0043531///ADP binding	GO:0006952///defense response	PF00931///NB-ARC domain+++PF18052///Rx N-terminal domain		IPR002182///NB-ARC+++IPR027417///P-loop containing nucleoside triphosphate hydrolase+++IPR032675///Leucine-rich repeat domain superfamily+++IPR038005///Virus X resistance protein-like, coiled-coil domain+++IPR041118///Rx, N-terminal	[A0A3B5XUI6_WHEAT|diamond]SubName: Full=Uncharacterized protein {ECO:0000313|EnsemblPlants:TraesCS1A02G018400.1.cds1};
TraesCS1A02G024300	'TraesCS1A02G024300'	mRNA	1.538664909	0.011472796	2.724061657	0.010697655	8.21E-04											[A0A3B5XTR8_WHEAT|diamond]SubName: Full=Uncharacterized protein {ECO:0000313|EnsemblPlants:TraesCS1A02G024300.1};
TraesCS1A02G030900	'TraesCS1A02G030900'	mRNA	4.571131086	9.85E-12	-0.454812145	0.945040589	1.27E-13		H00269///Primary microcephaly				GO:0004674///protein serine/threonine kinase activity+++GO:0005524///ATP binding		PF00069///Protein kinase domain+++PF07714///Protein tyrosine and serine/threonine kinase		IPR000719///Protein kinase domain+++IPR001245///Serine-threonine/tyrosine-protein kinase, catalytic domain+++IPR008271///Serine/threonine-protein kinase, active site+++IPR011009///Protein kinase-like domain superfamily+++IPR017441///Protein kinase, ATP binding site	[A0A3B5XTH1_WHEAT|diamond]SubName: Full=Uncharacterized protein {ECO:0000313|EnsemblPlants:TraesCS1A02G030900.1};
TraesCS1A02G031300	'TraesCS1A02G031300'	mRNA	-1.946114053	2.17E-06	0.176678389	0.959006277	5.75E-08					GO:0016021///integral component of membrane	GO:0022857///transmembrane transporter activity	GO:0006857///oligopeptide transport	PF00854///POT family		IPR000109///Proton-dependent oligopeptide transporter family+++IPR018456///PTR2 family proton/oligopeptide symporter, conserved site+++IPR036259///MFS transporter superfamily	[A0A3B5ZPA2_WHEAT|diamond]SubName: Full=Uncharacterized protein {ECO:0000313|EnsemblPlants:TraesCS1D02G032700.1};
TraesCS1A02G037200	'TraesCS1A02G037200'	mRNA	1.482454288	1.28E-13	2.915521864	6.11E-39	1.37E-15					GO:0016021///integral component of membrane			PF05512///AWPM-19-like family		IPR008390///AWPM-19-like	[A0A314XFI3_PRUYE|diamond]SubName: Full=Uncharacterized protein {ECO:0000313|EMBL:PQP92214.1};
TraesCS1A02G041400	'TraesCS1A02G041400'	mRNA	1.541905016	3.59E-76	-0.095359463	0.611314404	2.64E-79						GO:0004867///serine-type endopeptidase inhibitor activity	GO:0009611///response to wounding	PF00280///Potato inhibitor I family		IPR000864///Proteinase inhibitor I13, potato inhibitor I+++IPR036354///Proteinase inhibitor I13, potato inhibitor I superfamily	[A0A3B5XTU1_WHEAT|diamond]SubName: Full=Uncharacterized protein {ECO:0000313|EnsemblPlants:TraesCS1A02G041400.1.cds1};
TraesCS1A02G066100	'TraesCS1A02G066100'	mRNA	2.219336026	0.005703924	-5.421236413	1.52E-05	3.59E-04						GO:0045735///nutrient reservoir activity		PF00190///Cupin		IPR006044///11-S seed storage protein, plant+++IPR006045///Cupin 1+++IPR011051///RmlC-like cupin domain superfamily+++IPR014710///RmlC-like jelly roll fold	[A0A3B5XV32_WHEAT|diamond]SubName: Full=Uncharacterized protein {ECO:0000313|EnsemblPlants:TraesCS1A02G066100.1};
TraesCS1A02G073100	'TraesCS1A02G073100'	mRNA	-1.452553225	0.037950451	0.473809369	0.576469138	0.0035475	00940///Phenylpropanoid biosynthesis			R00602///methanol:hydrogen-peroxide oxidoreductase Methanol + Hydrogen peroxide <=> Formaldehyde + 2 H2O+++R02596///Donor:hydrogen-peroxide oxidoreductase Coniferyl alcohol <=> Guaiacyl lignin+++R03919///Donor:hydrogen-peroxide oxidoreductase Sinapyl alcohol <=> Syringyl lignin+++R04007///Donor:hydrogen-peroxide oxidoreductase 4-Coumaryl alcohol <=> p-Hydroxyphenyl lignin+++R07443///donor:hydroge…	GO:0016021///integral component of membrane			PF03140///Plant protein of unknown function		IPR004158///Protein of unknown function DUF247, plant	[A0A3B5XVC3_WHEAT|diamond]SubName: Full=Uncharacterized protein {ECO:0000313|EnsemblPlants:TraesCS1A02G073100.1.cds1};
TraesCS1A02G089600	'TraesCS1A02G089600'	mRNA	-1.002130605	7.36E-05	0.901069236	0.277182648	2.67E-06	00270///Cysteine and methionine metabolism		M00368///Ethylene biosynthesis, methionine => ethylene	R07214///1-aminocyclopropane-1-carboxylate oxygenase (ethylene-forming) 1-Aminocyclopropane-1-carboxylate + Ascorbate + Oxygen <=> Ethylene + Cyanide ion + Dehydroascorbate + CO2 + 2 H2O		GO:0016491///oxidoreductase activity+++GO:0046872///metal ion binding		PF03171///2OG-Fe(II) oxygenase superfamily+++PF14226///non-haem dioxygenase in morphine synthesis N-terminal		IPR005123///Oxoglutarate/iron-dependent dioxygenase+++IPR026992///Non-haem dioxygenase N-terminal domain+++IPR027443///Isopenicillin N synthase-like superfamily	[A0A3B5XVV5_WHEAT|diamond]RecName: Full=Fe2OG dioxygenase domain-containing protein {ECO:0000259|PROSITE:PS51471};
TraesCS1A02G093200	'TraesCS1A02G093200'	mRNA	6.948928277	1.69E-06	7.93681807	3.47E-09	4.39E-08		H00237///Diamond-Blackfan anemia					GO:0000462///maturation of SSU-rRNA from tricistronic rRNA transcript (SSU-rRNA, 5.8S rRNA, LSU-rRNA)	PF10273///Pre-rRNA-processing protein TSR2		IPR019398///Pre-rRNA-processing protein TSR2	[A0A3B5XVP6_WHEAT|diamond]SubName: Full=Uncharacterized protein {ECO:0000313|EnsemblPlants:TraesCS1A02G093200.1};
TraesCS1A02G095600	'TraesCS1A02G095600'	mRNA	-1.396847588	1.68E-04	1.548548379	0.345183235	6.63E-06					GO:0005886///plasma membrane+++GO:0016021///integral component of membrane	GO:0022857///transmembrane transporter activity		PF00892///EamA-like transporter family		IPR000620///EamA domain+++IPR030184///WAT1-related protein	[A0A3B5XW34_WHEAT|diamond]RecName: Full=WAT1-related protein {ECO:0000256|RuleBase:RU363077};
TraesCS1A02G101200	'TraesCS1A02G101200'	mRNA	-1.117119202	0.028220365	-0.224982066	0.910703133	0.002454357										IPR032675///Leucine-rich repeat domain superfamily	[A0A3B5XW04_WHEAT|diamond]SubName: Full=Uncharacterized protein {ECO:0000313|EnsemblPlants:TraesCS1A02G101200.1};
TraesCS1A02G113600	'TraesCS1A02G113600'	mRNA	-1.042238327	0.038744711	-0.249451649	0.767489467	0.003637281	00380///Tryptophan metabolism			R10180///L-tryptophan:pyruvate aminotransferase L-Tryptophan + Pyruvate <=> Indolepyruvate + L-Alanine		GO:0016846///carbon-sulfur lyase activity		PF04864///Allinase		IPR006948///Alliinase, C-terminal+++IPR015421///Pyridoxal phosphate-dependent transferase, major domain+++IPR015422///Pyridoxal phosphate-dependent transferase, small domain+++IPR015424///Pyridoxal phosphate-dependent transferase	[A0A3B5XWE6_WHEAT|diamond]RecName: Full=Alliinase_C domain-containing protein {ECO:0000259|Pfam:PF04864};
TraesCS1A02G117500	'TraesCS1A02G117500'	mRNA	-1.266080451	2.52E-06	-0.43106938	0.201257441	6.76E-08					GO:0005886///plasma membrane+++GO:0016021///integral component of membrane	GO:0005452///inorganic anion exchanger activity+++GO:0022857///transmembrane transporter activity	GO:0050801///ion homeostasis+++GO:0055085///transmembrane transport	PF00955///HCO3- transporter family		IPR003020///Bicarbonate transporter, eukaryotic+++IPR011531///Bicarbonate transporter, C-terminal	[A0A3B5XWJ1_WHEAT|diamond]SubName: Full=Uncharacterized protein {ECO:0000313|EnsemblPlants:TraesCS1A02G117500.2};+++[A0A3B5XWU1_WHEAT|diamond]SubName: Full=Uncharacterized protein {ECO:0000313|EnsemblPlants:TraesCS1A02G117500.3};
TraesCS1A02G132000	'TraesCS1A02G132000'	mRNA	4.535572524	0.00200142	1.355856579	0.423671025	1.08E-04											[A0A3B5XXC5_WHEAT|diamond]SubName: Full=Uncharacterized protein {ECO:0000313|EnsemblPlants:TraesCS1A02G132000.1};
TraesCS1A02G152800	'TraesCS1A02G152800'	mRNA	2.23837247	6.16E-29	3.453481229	2.70E-21	2.17E-31		H00878///Cystic leukoencephalopathy without megalencephaly			GO:0005576///extracellular region	GO:0003723///RNA binding+++GO:0004521///endoribonuclease activity+++GO:0033897///ribonuclease T2 activity	GO:0006401///RNA catabolic process	PF00445///Ribonuclease T2 family		IPR001568///Ribonuclease T2-like+++IPR033697///Ribonuclease T2, eukaryotic+++IPR036430///Ribonuclease T2-like superfamily	[A0A3B5XY94_WHEAT|diamond]SubName: Full=Uncharacterized protein {ECO:0000313|EnsemblPlants:TraesCS1A02G152800.1};
TraesCS1A02G202200	'TraesCS1A02G202200'	mRNA	2.546908619	0.003178872	0.201332991	0.945040589	1.83E-04								PF12274///Protein of unknown function (DUF3615)		IPR022059///Protein of unknown function DUF3615	[A0A3B5Y063_WHEAT|diamond]SubName: Full=Uncharacterized protein {ECO:0000313|EnsemblPlants:TraesCS1A02G202200.1};
TraesCS1A02G203200	'TraesCS1A02G203200'	mRNA	-1.174582913	0.025249733	-0.005506233	0.995350425	0.002135905					GO:0005576///extracellular region			PF01357///Expansin C-terminal domain+++PF03330///Lytic transglycolase		IPR007112///Expansin/pollen allergen, DPBB domain+++IPR007117///Expansin, cellulose-binding-like domain+++IPR007118///Expansin/Lol pI+++IPR009009///RlpA-like protein, double-psi beta-barrel domain+++IPR036749///Expansin, cellulose-binding-like domain superfamily+++IPR036908///RlpA-like domain superfamily	[A0A3B5XZR1_WHEAT|diamond]SubName: Full=Uncharacterized protein {ECO:0000313|EnsemblPlants:TraesCS1A02G203200.1};
TraesCS1A02G241800	'TraesCS1A02G241800'	mRNA	-1.383929992	0.019587219	0.451272057	0.314278135	0.001560127					GO:0000139///Golgi membrane+++GO:0016021///integral component of membrane	GO:0016757///transferase activity, transferring glycosyl groups	GO:0071555///cell wall organization	PF03407///Nucleotide-diphospho-sugar transferase	ENOG502QT5X///No_INFO	IPR005069///Nucleotide-diphospho-sugar transferase+++IPR029044///Nucleotide-diphospho-sugar transferases	[A0A3B5Y1B9_WHEAT|diamond]SubName: Full=Uncharacterized protein {ECO:0000313|EnsemblPlants:TraesCS1A02G241800.1};+++[M7YD12_TRIUA|diamond]RecName: Full=Glycosyltransferase {ECO:0000256|RuleBase:RU363055}; EC=2.4.2.- {ECO:0000256|RuleBase:RU363055};
TraesCS1A02G250500	'TraesCS1A02G250500'	mRNA	-1.163655507	0.013311702	0.43050124	0.206313191	9.81E-04					GO:0016021///integral component of membrane			PF05512///AWPM-19-like family		IPR008390///AWPM-19-like	[A0A3B5Y2G9_WHEAT|diamond]SubName: Full=Uncharacterized protein {ECO:0000313|EnsemblPlants:TraesCS1A02G250500.1};
TraesCS1A02G256000	'TraesCS1A02G256000'	mRNA	-1.178009388	0.047061743	0.049078528	0.982159956	0.00462138	03013///Nucleocytoplasmic transport+++03015///mRNA surveillance pathway					GO:0030247///polysaccharide binding		PF13947///Wall-associated receptor kinase galacturonan-binding		IPR025287///Wall-associated receptor kinase, galacturonan-binding domain	[A0A3B5ZVU3_WHEAT|diamond]RecName: Full=GUB_WAK_bind domain-containing protein {ECO:0000259|Pfam:PF13947};
TraesCS1A02G268900	'TraesCS1A02G268900'	mRNA	1.738473328	0.027100024	0.60178384	0.661055116	0.002331811								PF00561///alpha/beta hydrolase fold		IPR000073///Alpha/beta hydrolase fold-1+++IPR029058///Alpha/Beta hydrolase fold	[A0A3B5Y2C6_WHEAT|diamond]RecName: Full=AB hydrolase-1 domain-containing protein {ECO:0000259|Pfam:PF00561};
TraesCS1A02G364100	'TraesCS1A02G364100'	mRNA	1.598031115	9.47E-13	2.205945201	1.31E-11	1.11E-14	03013///Nucleocytoplasmic transport+++03015///mRNA surveillance pathway							PF02987///Late embryogenesis abundant protein		IPR004238///Late embryogenesis abundant protein, LEA_4 subgroup	[A0A3B5Y5L2_WHEAT|diamond]SubName: Full=Uncharacterized protein {ECO:0000313|EnsemblPlants:TraesCS1A02G364100.1};
TraesCS1A02G373700	'TraesCS1A02G373700'	mRNA	-1.384761646	1.77E-04	-0.014346294	0.982159956	7.03E-06						GO:0043531///ADP binding		PF00931///NB-ARC domain		IPR002182///NB-ARC+++IPR027417///P-loop containing nucleoside triphosphate hydrolase+++IPR032675///Leucine-rich repeat domain superfamily	[A0A287GIE8_HORVV|diamond]RecName: Full=NB-ARC domain-containing protein {ECO:0000259|Pfam:PF00931};
TraesCS1A02G373800	'TraesCS1A02G373800'	mRNA	-1.378672969	0.033612846	0.288787504	0.743926139	0.003041603					GO:0005789///endoplasmic reticulum membrane+++GO:0016021///integral component of membrane			PF02453///Reticulon		IPR003388///Reticulon	[A0A446KA94_TRITD|diamond]RecName: Full=Reticulon-like protein {ECO:0000256|RuleBase:RU363132};
TraesCS1A02G378700	'TraesCS1A02G378700'	mRNA	-1.333439265	0.024941864	-0.873603555	0.224386563	0.002102765		H02460///Neurodevelopmental disorder with dysmorphic facies and skeletal anomalies						PF00651///BTB/POZ domain		IPR000210///BTB/POZ domain+++IPR002083///MATH/TRAF domain+++IPR008974///TRAF-like+++IPR011333///SKP1/BTB/POZ domain superfamily	[A0A3B5Y636_WHEAT|diamond]SubName: Full=Uncharacterized protein {ECO:0000313|EnsemblPlants:TraesCS1A02G378700.1.cds1};
TraesCS1A02G379400	'TraesCS1A02G379400'	mRNA	-1.263522928	6.47E-08	-0.462138453	0.015509338	1.34E-09					GO:0016021///integral component of membrane						[A0A446JDA7_TRITD|diamond]SubName: Full=Uncharacterized protein {ECO:0000313|EMBL:VAH10894.1};
TraesCS1A02G383500	'TraesCS1A02G383500'	mRNA	1.10859088	5.17E-21	1.012633279	7.19E-16	2.98E-23	03010///Ribosome	H00237///Diamond-Blackfan anemia			GO:0022625///cytosolic large ribosomal subunit	GO:0003735///structural constituent of ribosome	GO:0002181///cytoplasmic translation+++GO:0042273///ribosomal large subunit biogenesis	PF01247///Ribosomal protein L35Ae		IPR001780///Ribosomal protein L35A+++IPR009000///Translation protein, beta-barrel domain superfamily+++IPR018266///Ribosomal protein L35Ae, conserved site+++IPR038661///Ribosomal protein L35A superfamily	[A0A287GJY3_HORVV|diamond]SubName: Full=Uncharacterized protein {ECO:0000313|EnsemblPlants:HORVU1Hr1G084690.2};
TraesCS1A02G391200	'TraesCS1A02G391200'	mRNA	-1.820047682	6.96E-04	-2.100194576	8.46E-04	3.26E-05								PF00646///F-box domain		IPR001810///F-box domain+++IPR036047///F-box-like domain superfamily	[A0A3B5Y753_WHEAT|diamond]RecName: Full=F-box domain-containing protein {ECO:0000259|SMART:SM00256};
TraesCS1A02G391900	'TraesCS1A02G391900'	mRNA	-1.073094731	0.005950569	0.718514955	0.15209173	3.77E-04								PF02678///Pirin+++PF05726///Pirin C-terminal cupin domain		IPR003829///Pirin, N-terminal domain+++IPR008778///Pirin, C-terminal domain+++IPR011051///RmlC-like cupin domain superfamily+++IPR014710///RmlC-like jelly roll fold	[A0A3B5Y6H5_WHEAT|diamond]SubName: Full=Uncharacterized protein {ECO:0000313|EnsemblPlants:TraesCS1A02G391900.1};
TraesCS1A02G403800	'TraesCS1A02G403800'	mRNA	1.599380795	1.13E-04	1.1400625	0.124086741	4.29E-06	00196///Photosynthesis - antenna proteins				GO:0000145///exocyst+++GO:0009522///photosystem I+++GO:0009523///photosystem II+++GO:0009535///chloroplast thylakoid membrane	GO:0016168///chlorophyll binding	GO:0006887///exocytosis+++GO:0009765///photosynthesis, light harvesting+++GO:0018298///protein-chromophore linkage	PF00504///Chlorophyll A-B binding protein		IPR001344///Chlorophyll A-B binding protein, plant and chromista+++IPR022796///Chlorophyll A-B binding protein+++IPR023329///No_INFO	[A0A3B5Y7P0_WHEAT|diamond]RecName: Full=Chlorophyll a-b binding protein, chloroplastic {ECO:0000256|RuleBase:RU363080};
TraesCS1A02G406300	'TraesCS1A02G406300'	mRNA	1.09496586	0.011606636	1.289320053	0.001145562	8.33E-04		H00898///Myopathy with lactic acidosis and sideroblastic anaemia			GO:0005737///cytoplasm+++GO:0005759///mitochondrial matrix	GO:0008198///ferrous iron binding+++GO:0051537///2 iron, 2 sulfur cluster binding+++GO:0051539///4 iron, 4 sulfur cluster binding	GO:0006879///cellular iron ion homeostasis+++GO:0016226///iron-sulfur cluster assembly	PF01592///NifU-like N terminal domain		IPR002871///NIF system FeS cluster assembly, NifU, N-terminal+++IPR011339///ISC system FeS cluster assembly, IscU scaffold	[A0A3B5Y6E8_WHEAT|diamond]RecName: Full=Iron-sulfur cluster assembly protein {ECO:0000256|RuleBase:RU362089};
TraesCS1A02G415100	'TraesCS1A02G415100'	mRNA	1.195020464	1.69E-06	0.579796578	0.016799125	4.39E-08					GO:0012511///monolayer-surrounded lipid storage body+++GO:0016021///integral component of membrane		GO:0019915///lipid storage	PF01277///Oleosin		IPR000136///Oleosin	[A0A3B5Y776_WHEAT|diamond]SubName: Full=Uncharacterized protein {ECO:0000313|EnsemblPlants:TraesCS1A02G415100.1.cds1};
TraesCS1A02G422900	'TraesCS1A02G422900'	mRNA	3.883090994	1.97E-04	3.028256438	0.278631637	7.91E-06	00500///Starch and sucrose metabolism			R00308///1,3-beta-D-Glucan glucanohydrolase 1,3-beta-D-Glucan + H2O <=> D-Glucose + 1,3-beta-D-Glucan	GO:0046658///anchored component of plasma membrane	GO:0042973///glucan endo-1,3-beta-D-glucosidase activity	GO:0005975///carbohydrate metabolic process	PF00332///Glycosyl hydrolases family 17+++PF07983///X8 domain		IPR000490///Glycoside hydrolase family 17+++IPR012946///X8 domain+++IPR017853///Glycoside hydrolase superfamily	[A0A3B5Y6Y9_WHEAT|diamond]RecName: Full=Glucan endo-1,3-beta-D-glucosidase {ECO:0000256|ARBA:ARBA00012780}; EC=3.2.1.39 {ECO:0000256|ARBA:ARBA00012780};
TraesCS1A02G434400	'TraesCS1A02G434400'	mRNA	2.760565178	0.026603398	2.648143533	0.133373406	0.002280006											[A0A3B5Y7S6_WHEAT|diamond]SubName: Full=Uncharacterized protein {ECO:0000313|EnsemblPlants:TraesCS1A02G434400.1};
TraesCS1B02G000100	'TraesCS1B02G000100'	mRNA	8.9718348	6.27E-12	9.130701507	1.62E-12	7.95E-14		H00096///Defects of toll-like receptor signaling			GO:0016021///integral component of membrane	GO:0043531///ADP binding		PF00931///NB-ARC domain		IPR002182///NB-ARC+++IPR027417///P-loop containing nucleoside triphosphate hydrolase+++IPR032675///Leucine-rich repeat domain superfamily	[A0A3B5YQM2_WHEAT|diamond]RecName: Full=NB-ARC domain-containing protein {ECO:0000259|Pfam:PF00931};
TraesCS1B02G000300	'TraesCS1B02G000300'	mRNA	5.223190782	0.005537081	4.313202705	0.060795398	3.47E-04	04626///Plant-pathogen interaction				GO:0005758///mitochondrial intermembrane space	GO:0005524///ATP binding+++GO:0043531///ADP binding	GO:0006952///defense response+++GO:0072321///chaperone-mediated protein transport	PF00931///NB-ARC domain+++PF18052///Rx N-terminal domain		IPR002182///NB-ARC+++IPR027417///P-loop containing nucleoside triphosphate hydrolase+++IPR038005///Virus X resistance protein-like, coiled-coil domain+++IPR039238///Mitochondrial import inner membrane translocase subunit Tim8/13+++IPR041118///Rx, N-terminal	[A0A3B5YPI3_WHEAT|diamond]SubName: Full=Uncharacterized protein {ECO:0000313|EnsemblPlants:TraesCS1B02G000300.1};
TraesCS1B02G000400	'TraesCS1B02G000400'	mRNA	3.346659841	2.31E-04	3.670355497	1.08E-05	9.48E-06		H00096///Defects of toll-like receptor signaling			GO:0031464///Cul4A-RING E3 ubiquitin ligase complex	GO:0043531///ADP binding	GO:0016567///protein ubiquitination	PF00931///NB-ARC domain		IPR002182///NB-ARC+++IPR027417///P-loop containing nucleoside triphosphate hydrolase+++IPR032675///Leucine-rich repeat domain superfamily	[A0A3B5YQW8_WHEAT|diamond]RecName: Full=NB-ARC domain-containing protein {ECO:0000259|Pfam:PF00931};
TraesCS1B02G000600	'TraesCS1B02G000600'	mRNA	5.315505297	0	5.104927509	0	0	03010///Ribosome				GO:0005762///mitochondrial large ribosomal subunit	GO:0003735///structural constituent of ribosome	GO:0006412///translation	PF00830///Ribosomal L28 family		IPR001383///Ribosomal protein L28+++IPR026569///Ribosomal protein L28/L24+++IPR034704///L28p-like+++IPR037147///Ribosomal protein L28/L24 superfamily	[A0A3B5YQM4_WHEAT|diamond]SubName: Full=Uncharacterized protein {ECO:0000313|EnsemblPlants:TraesCS1B02G000600.1};
TraesCS1B02G001000	'TraesCS1B02G001000'	mRNA	1.079361462	7.32E-06	1.135183251	3.57E-06	2.15E-07		H00269///Primary microcephaly			GO:0005886///plasma membrane						[A0A3B5YPY6_WHEAT|diamond]SubName: Full=Uncharacterized protein {ECO:0000313|EnsemblPlants:TraesCS1B02G001000.2};+++[A0A3B5YQX8_WHEAT|diamond]SubName: Full=Uncharacterized protein {ECO:0000313|EnsemblPlants:TraesCS1B02G001000.1};
TraesCS1B02G001100	'TraesCS1B02G001100'	mRNA	1.770379383	1.65E-23	1.715785199	3.94E-19	7.99E-26	03030///DNA replication+++03420///Nucleotide excision repair+++03430///Mismatch repair+++03440///Homologous recombination									IPR012340///Nucleic acid-binding, OB-fold	[A0A452XHK7_AEGTS|diamond]SubName: Full=Uncharacterized protein {ECO:0000313|EnsemblPlants:AET1Gv20001200.1};
TraesCS1B02G001600	'TraesCS1B02G001600'	mRNA	2.535261487	3.37E-10	3.707843547	4.49E-17	5.06E-12					GO:0009535///chloroplast thylakoid membrane+++GO:0009941///chloroplast envelope					IPR040320///Uncharacterized protein At4g37920-like	[A0A3B5YPZ0_WHEAT|diamond]SubName: Full=Uncharacterized protein {ECO:0000313|EnsemblPlants:TraesCS1B02G001600.1};+++[A0A3B5YQP0_WHEAT|diamond]SubName: Full=Uncharacterized protein {ECO:0000313|EnsemblPlants:TraesCS1B02G001600.2};
TraesCS1B02G001800	'TraesCS1B02G001800'	mRNA	1.244691128	1.84E-07	2.106616775	3.26E-31	4.11E-09		H00624///Progressive familial intrahepatic cholestasis+++H02192///Benign recurrent intrahepatic cholestasis+++H02193///Intrahepatic cholestasis of pregnancy			GO:0005886///plasma membrane+++GO:0016021///integral component of membrane	GO:0000287///magnesium ion binding+++GO:0005524///ATP binding	GO:0015914///phospholipid transport+++GO:0045332///phospholipid translocation	PF16209///Phospholipid-translocating ATPase N-terminal+++PF16212///Phospholipid-translocating P-type ATPase C-terminal		IPR001757///P-type ATPase+++IPR006539///P-type ATPase, subfamily IV+++IPR008250///P-type ATPase, A domain superfamily+++IPR018303///P-type ATPase, phosphorylation site+++IPR023214///HAD superfamily+++IPR023298///P-type ATPase, transmembrane domain superfamily+++IPR023299///P-type ATPase, cytoplasmic domain N+++IPR032630///P-type ATPase, C-terminal+++IPR032631///P-type ATPase, N-terminal+++IPR0364…	[A0A3B5XU17_WHEAT|diamond]RecName: Full=Phospholipid-transporting ATPase {ECO:0000256|RuleBase:RU362033}; EC=7.6.2.1 {ECO:0000256|RuleBase:RU362033};+++[A0A3B5YPP5_WHEAT|diamond]RecName: Full=Phospholipid-transporting ATPase {ECO:0000256|RuleBase:RU362033}; EC=7.6.2.1 {ECO:0000256|RuleBase:RU362033};
TraesCS1B02G007900	'TraesCS1B02G007900'	mRNA	2.447410017	1.65E-04	3.207559699	2.49E-16	6.51E-06					GO:0005634///nucleus	GO:0003677///DNA binding+++GO:0046872///metal ion binding		PF00097///Zinc finger, C3HC4 type (RING finger)+++PF02182///SAD/SRA domain+++PF13445///RING-type zinc-finger		IPR001841///Zinc finger, RING-type+++IPR003105///SRA-YDG+++IPR013083///Zinc finger, RING/FYVE/PHD-type+++IPR015947///PUA-like superfamily+++IPR017907///Zinc finger, RING-type, conserved site+++IPR018957///Zinc finger, C3HC4 RING-type+++IPR027370///RING-type zinc-finger, LisH dimerisation motif+++IPR036987///SRA-YDG superfamily	[A0A446JG18_TRITD|diamond]SubName: Full=Uncharacterized protein {ECO:0000313|EMBL:VAH12060.1};
TraesCS1B02G008000	'TraesCS1B02G008000'	mRNA	2.295172307	2.16E-26	3.288384729	9.39E-84	8.98E-29					GO:0005634///nucleus	GO:0003676///nucleic acid binding+++GO:0003723///RNA binding	GO:0000398///mRNA splicing, via spliceosome	PF00076///RNA recognition motif. (a.k.a. RRM, RBD, or RNP domain)+++PF04059///RNA recognition motif 2		IPR000504///RNA recognition motif domain+++IPR007201///Mei2-like, C-terminal RNA recognition motif+++IPR012677///Nucleotide-binding alpha-beta plait domain superfamily+++IPR034453///MEI2-like, RNA recognition motif 1+++IPR034454///MEI2-like, RNA recognition motif 3+++IPR035979///RNA-binding domain superfamily	[A0A3B5XSQ8_WHEAT|diamond]SubName: Full=Uncharacterized protein {ECO:0000313|EnsemblPlants:TraesCS1A02G005800.2};+++[A0A3B5YPW5_WHEAT|diamond]SubName: Full=Uncharacterized protein {ECO:0000313|EnsemblPlants:TraesCS1B02G008000.2};
TraesCS1B02G008200	'TraesCS1B02G008200'	mRNA	5.457308198	1.96E-05	4.67375238	1.20E-10	6.27E-07	04144///Endocytosis				GO:0005771///multivesicular body		GO:0006900///vesicle budding from membrane+++GO:0032511///late endosome to vacuole transport via multivesicular body sorting pathway	PF03357///Snf7		IPR005024///Snf7 family	[A0A3B5YR61_WHEAT|diamond]SubName: Full=Uncharacterized protein {ECO:0000313|EnsemblPlants:TraesCS1B02G008200.1};
TraesCS1B02G008600	'TraesCS1B02G008600'	mRNA	4.710530783	0.02873529	1.061990096	0.932696292	0.002514008					GO:0019005///SCF ubiquitin ligase complex		GO:0031146///SCF-dependent proteasomal ubiquitin-dependent protein catabolic process	PF00646///F-box domain+++PF13516///Leucine Rich repeat		IPR001611///Leucine-rich repeat+++IPR001810///F-box domain+++IPR006553///Leucine-rich repeat, cysteine-containing subtype+++IPR032675///Leucine-rich repeat domain superfamily	[A0A3B6H0G1_WHEAT|diamond]RecName: Full=F-box domain-containing protein {ECO:0000259|PROSITE:PS50181};+++[A0A446IH10_TRITD|diamond]RecName: Full=F-box domain-containing protein {ECO:0000259|PROSITE:PS50181};
TraesCS1B02G010400	'TraesCS1B02G010400'	mRNA	1.891201507	0.006814211	-3.879878711	1.09E-05	4.41E-04		H02483///Basel-Vanagait-Smirin-Yosef syndrome				GO:0045735///nutrient reservoir activity		PF13016///Cys-rich Gliadin N-terminal		IPR001954///Gliadin/LMW glutenin+++IPR016140///Bifunctional inhibitor/plant lipid transfer protein/seed storage helical domain+++IPR036312///Bifunctional inhibitor/plant lipid transfer protein/seed storage helical domain superfamily	[A0A446JG61_TRITD|diamond]RecName: Full=AAI domain-containing protein {ECO:0000259|SMART:SM00499};
TraesCS1B02G010800	'TraesCS1B02G010800'	mRNA	1.979111639	0.027931681	-6.985231579	7.34E-07	0.002422747		H02483///Basel-Vanagait-Smirin-Yosef syndrome				GO:0045735///nutrient reservoir activity		PF13016///Cys-rich Gliadin N-terminal		IPR001954///Gliadin/LMW glutenin+++IPR016140///Bifunctional inhibitor/plant lipid transfer protein/seed storage helical domain+++IPR036312///Bifunctional inhibitor/plant lipid transfer protein/seed storage helical domain superfamily	[M7ZAE1_TRIUA|diamond]SubName: Full=Gamma-gliadin {ECO:0000313|EMBL:EMS45054.1}; SubName: Full=Gamma-gliadin protein {ECO:0000313|EMBL:AKB95613.1, ECO:0000313|EnsemblPlants:TRIUR3_27774-P1};
TraesCS1B02G011100	'TraesCS1B02G011100'	mRNA	1.462160982	1.14E-240	1.07107576	2.72E-97	1.16E-244		H00506///Osteogenesis imperfecta				GO:0003755///peptidyl-prolyl cis-trans isomerase activity	GO:0006457///protein folding	PF00160///Cyclophilin type peptidyl-prolyl cis-trans isomerase/CLD		IPR002130///Cyclophilin-type peptidyl-prolyl cis-trans isomerase domain+++IPR020892///Cyclophilin-type peptidyl-prolyl cis-trans isomerase, conserved site+++IPR029000///Cyclophilin-like domain superfamily	[A0A452XIR3_AEGTS|diamond]RecName: Full=Peptidyl-prolyl cis-trans isomerase {ECO:0000256|RuleBase:RU363019}; Short=PPIase {ECO:0000256|RuleBase:RU363019}; EC=5.2.1.8 {ECO:0000256|RuleBase:RU363019};
TraesCS1B02G011600	'TraesCS1B02G011600'	mRNA	1.820972301	8.83E-05	-6.585866231	1.51E-08	3.25E-06						GO:0045735///nutrient reservoir activity		PF13016///Cys-rich Gliadin N-terminal	ENOG502R3UM///No_INFO	IPR001954///Gliadin/LMW glutenin+++IPR016140///Bifunctional inhibitor/plant lipid transfer protein/seed storage helical domain+++IPR036312///Bifunctional inhibitor/plant lipid transfer protein/seed storage helical domain superfamily	[T1LG74_TRIUA|diamond]RecName: Full=AAI domain-containing protein {ECO:0000259|Pfam:PF13016};
TraesCS1B02G012000	'TraesCS1B02G012000'	mRNA	7.564638802	4.73E-08	5.526749478	1.07E-05	9.61E-10						GO:0005524///ATP binding+++GO:0043531///ADP binding	GO:0006952///defense response	PF00931///NB-ARC domain+++PF18052///Rx N-terminal domain		IPR001611///Leucine-rich repeat+++IPR002182///NB-ARC+++IPR027417///P-loop containing nucleoside triphosphate hydrolase+++IPR032675///Leucine-rich repeat domain superfamily+++IPR038005///Virus X resistance protein-like, coiled-coil domain+++IPR041118///Rx, N-terminal	[A0A3B5XTB0_WHEAT|diamond]SubName: Full=Uncharacterized protein {ECO:0000313|EnsemblPlants:TraesCS1A02G010400.1};
TraesCS1B02G013500	'TraesCS1B02G013500'	mRNA	1.9764752	0.004944294	-6.456520406	4.28E-06	3.03E-04		H02483///Basel-Vanagait-Smirin-Yosef syndrome				GO:0045735///nutrient reservoir activity		PF13016///Cys-rich Gliadin N-terminal	ENOG502R3UM///No_INFO	IPR001954///Gliadin/LMW glutenin+++IPR016140///Bifunctional inhibitor/plant lipid transfer protein/seed storage helical domain+++IPR036312///Bifunctional inhibitor/plant lipid transfer protein/seed storage helical domain superfamily	[T1LG74_TRIUA|diamond]RecName: Full=AAI domain-containing protein {ECO:0000259|Pfam:PF13016};
TraesCS1B02G013900	'TraesCS1B02G013900'	mRNA	1.274443075	1.42E-07	1.384815698	3.75E-08	3.12E-09								PF12796///Ankyrin repeats (3 copies)		IPR002110///Ankyrin repeat+++IPR011990///Tetratricopeptide-like helical domain superfamily+++IPR013026///No_INFO+++IPR019734///Tetratricopeptide repeat+++IPR020683///Domain of unknown function DUF3447+++IPR036770///Ankyrin repeat-containing domain superfamily	[A0A3B5YQB5_WHEAT|diamond]SubName: Full=Uncharacterized protein {ECO:0000313|EnsemblPlants:TraesCS1B02G013900.1};
TraesCS1B02G014000	'TraesCS1B02G014000'	mRNA	5.832496111	6.03E-28	9.129011912	1.04E-12	2.24E-30											[A0A452XGU4_AEGTS|diamond]SubName: Full=Uncharacterized protein {ECO:0000313|EnsemblPlants:AET0Gv20153800.2};
TraesCS1B02G016600	'TraesCS1B02G016600'	mRNA	2.402463217	0.015540613	2.923778112	0.023403599	0.001183541	00380///Tryptophan metabolism		M00936///Melatonin biosynthesis, plants, tryptophan => serotonin => melatonin	R03130///S-adenosyl-L-homocysteine:N-acetylserotonin O-methyltransferase S-Adenosyl-L-methionine + N-Acetylserotonin <=> S-Adenosyl-L-homocysteine + Melatonin		GO:0008171///O-methyltransferase activity+++GO:0008757///S-adenosylmethionine-dependent methyltransferase activity+++GO:0046983///protein dimerization activity	GO:0019438///aromatic compound biosynthetic process+++GO:0032259///methylation	PF00891///O-methyltransferase domain+++PF08100///Dimerisation domain		IPR001077///O-methyltransferase domain+++IPR012967///Plant methyltransferase dimerisation+++IPR016461///O-methyltransferase COMT-type+++IPR029063///S-adenosyl-L-methionine-dependent methyltransferase+++IPR036388///Winged helix-like DNA-binding domain superfamily+++IPR036390///Winged helix DNA-binding domain superfamily	[A0A3B5YQ53_WHEAT|diamond]SubName: Full=Uncharacterized protein {ECO:0000313|EnsemblPlants:TraesCS1B02G016600.1};
TraesCS1B02G016700	'TraesCS1B02G016700'	mRNA	5.906536088	3.02E-04	6.558490995	8.81E-06	1.28E-05					GO:0016020///membrane+++GO:0016021///integral component of membrane	GO:0015297///antiporter activity+++GO:0022857///transmembrane transporter activity+++GO:0042910///xenobiotic transmembrane transporter activity		PF01554///MatE		IPR002528///Multi antimicrobial extrusion protein	[A0A3B6AUZ1_WHEAT|diamond]RecName: Full=Protein DETOXIFICATION {ECO:0000256|RuleBase:RU004914}; AltName: Full=Multidrug and toxic compound extrusion protein {ECO:0000256|RuleBase:RU004914};
TraesCS1B02G016800	'TraesCS1B02G016800'	mRNA	5.762514304	5.71E-04	4.602491761	0.009279935	2.62E-05											[A0A3B5YRE8_WHEAT|diamond]SubName: Full=Uncharacterized protein {ECO:0000313|EnsemblPlants:TraesCS1B02G016800.1};
TraesCS1B02G017700	'TraesCS1B02G017700'	mRNA	1.78498547	1.74E-136	1.77520742	1.99E-123	6.08E-140							GO:0006952///defense response			IPR003614///Knottin, scorpion toxin-like+++IPR008176///Defensin, plant+++IPR036574///Knottin, scorpion toxin-like superfamily	[A0A3B6SN90_WHEAT|diamond]RecName: Full=Knot1 domain-containing protein {ECO:0000259|SMART:SM00505};
TraesCS1B02G017900	'TraesCS1B02G017900'	mRNA	5.428505208	0.002440103	6.089236808	8.70E-05	1.35E-04	04120///Ubiquitin mediated proteolysis+++04141///Protein processing in endoplasmic reticulum	H01891///Autosomal recessive spinocerebellar ataxias			GO:0005737///cytoplasm	GO:0051087///chaperone binding+++GO:0061630///ubiquitin protein ligase activity	GO:0000209///protein polyubiquitination+++GO:0006515///protein quality control for misfolded or incompletely synthesized proteins+++GO:0043161///proteasome-mediated ubiquitin-dependent protein catabolic process+++GO:0045862///positive regulation of proteolysis+++GO:0071218///cellular response to misfolded protein	PF04564///U-box domain		IPR003613///U-box domain+++IPR011990///Tetratricopeptide-like helical domain superfamily+++IPR013026///No_INFO+++IPR013083///Zinc finger, RING/FYVE/PHD-type+++IPR019734///Tetratricopeptide repeat	[A0A3B5YQF1_WHEAT|diamond]SubName: Full=Uncharacterized protein {ECO:0000313|EnsemblPlants:TraesCS1B02G017900.1};
TraesCS1B02G018100	'TraesCS1B02G018100'	mRNA	3.471225663	6.67E-60	2.978412718	2.01E-63	7.16E-63							GO:0006952///defense response			IPR003614///Knottin, scorpion toxin-like+++IPR008176///Defensin, plant+++IPR036574///Knottin, scorpion toxin-like superfamily	[A0A3B5YQ69_WHEAT|diamond]RecName: Full=Knot1 domain-containing protein {ECO:0000259|SMART:SM00505};
TraesCS1B02G018200	'TraesCS1B02G018200'	mRNA	4.607621652	1.01E-40	5.904378844	4.34E-16	1.98E-43	00330///Arginine and proline metabolism		M00133///Polyamine biosynthesis, arginine => agmatine => putrescine => spermidine	R00566///L-arginine carboxy-lyase (agmatine-forming) L-Arginine <=> Agmatine + CO2		GO:0008792///arginine decarboxylase activity	GO:0006527///arginine catabolic process+++GO:0008295///spermidine biosynthetic process+++GO:0033388///putrescine biosynthetic process from arginine	PF02784///Pyridoxal-dependent decarboxylase, pyridoxal binding domain		IPR000183///Ornithine/DAP/Arg decarboxylase+++IPR002985///Arginine decarboxylase+++IPR009006///Alanine racemase/group IV decarboxylase, C-terminal+++IPR022644///Orn/DAP/Arg decarboxylase 2, N-terminal+++IPR022657///Orn/DAP/Arg decarboxylase 2, conserved site+++IPR029066///PLP-binding barrel	[A0A3B5YRG7_WHEAT|diamond]RecName: Full=Arginine decarboxylase {ECO:0000256|ARBA:ARBA00012426, ECO:0000256|RuleBase:RU003740}; EC=4.1.1.19 {ECO:0000256|ARBA:ARBA00012426, ECO:0000256|RuleBase:RU003740};
TraesCS1B02G018600	'TraesCS1B02G018600'	mRNA	6.828293795	6.33E-06	7.368831175	1.00E-07	1.83E-07					GO:0016021///integral component of membrane	GO:0005524///ATP binding	GO:0048544///recognition of pollen	PF00069///Protein kinase domain+++PF00954///S-locus glycoprotein domain+++PF01453///D-mannose binding lectin+++PF08276///PAN-like domain	ENOG502QUMK///No_INFO	IPR000719///Protein kinase domain+++IPR000858///S-locus glycoprotein domain+++IPR001480///Bulb-type lectin domain+++IPR003609///PAN/Apple domain+++IPR008271///Serine/threonine-protein kinase, active site+++IPR011009///Protein kinase-like domain superfamily+++IPR017441///Protein kinase, ATP binding site+++IPR024171///S-receptor-like serine/threonine-protein kinase+++IPR036426///Bulb-type lectin do…	[A0A287EG62_HORVV|diamond]RecName: Full=Receptor-like serine/threonine-protein kinase {ECO:0000256|PIRNR:PIRNR000641}; EC=2.7.11.1 {ECO:0000256|PIRNR:PIRNR000641};
TraesCS1B02G018700	'TraesCS1B02G018700'	mRNA	7.055882596	8.68E-07	8.515479036	1.06E-10	2.14E-08	00592///alpha-Linolenic acid metabolism		M00113///Jasmonic acid biosynthesis	R03401///8-[(1R,2R)-3-oxo-2-{(Z)-pent-2-enyl}cyclopentyl]octanoate:NADP+ 4-oxidoreductase 8-[(1R,2R)-3-Oxo-2-{(Z)-pent-2-enyl}cyclopentyl]octanoate + NADP+ <=> 12-OPDA + NADPH + H+		GO:0010181///FMN binding+++GO:0016491///oxidoreductase activity	GO:0006633///fatty acid biosynthetic process+++GO:0031408///oxylipin biosynthetic process	PF00724///NADH:flavin oxidoreductase / NADH oxidase family		IPR001155///NADH:flavin oxidoreductase/NADH oxidase, N-terminal+++IPR013785///Aldolase-type TIM barrel	[A0A446JH10_TRITD|diamond]RecName: Full=Oxidored_FMN domain-containing protein {ECO:0000259|Pfam:PF00724};
TraesCS1B02G018900	'TraesCS1B02G018900'	mRNA	4.22526613	4.23E-16	3.118771753	2.11E-14	3.57E-18	04144///Endocytosis				GO:0005768///endosome	GO:0003924///GTPase activity+++GO:0005525///GTP binding		PF00071///Ras family		IPR001806///Small GTPase+++IPR005225///Small GTP-binding protein domain+++IPR027417///P-loop containing nucleoside triphosphate hydrolase	[A0A3B5YQF9_WHEAT|diamond]SubName: Full=Uncharacterized protein {ECO:0000313|EnsemblPlants:TraesCS1B02G018900.1};
TraesCS1B02G019100	'TraesCS1B02G019100'	mRNA	2.518743939	1.71E-30	3.36191589	9.40E-80	5.52E-33					GO:0016592///mediator complex	GO:0003712///transcription coregulator activity+++GO:0003924///GTPase activity+++GO:0005525///GTP binding	GO:0006357///regulation of transcription by RNA polymerase II	PF00071///Ras family		IPR001806///Small GTPase+++IPR005225///Small GTP-binding protein domain+++IPR027417///P-loop containing nucleoside triphosphate hydrolase	[A0A3B5YQ77_WHEAT|diamond]SubName: Full=Uncharacterized protein {ECO:0000313|EnsemblPlants:TraesCS1B02G019100.1};+++[A0A3B5YQ78_WHEAT|diamond]SubName: Full=Uncharacterized protein {ECO:0000313|EnsemblPlants:TraesCS1B02G019100.2};
TraesCS1B02G019200	'TraesCS1B02G019200'	mRNA	1.941281578	2.36E-07	2.289128835	2.49E-13	5.40E-09		H00619///Kenny-Caffey syndrome+++H00622///Hypoparathyroidism-retardation-dysmorphism syndrome			GO:0005737///cytoplasm			PF01302///CAP-Gly domain		IPR000938///CAP Gly-rich domain+++IPR001611///Leucine-rich repeat+++IPR003591///Leucine-rich repeat, typical subtype+++IPR029071///Ubiquitin-like domain superfamily+++IPR032675///Leucine-rich repeat domain superfamily+++IPR036859///CAP Gly-rich domain superfamily+++IPR044079///TBCE, ubiquitin-like (Ubl) domain	[A0A3B5YQ82_WHEAT|diamond]SubName: Full=Uncharacterized protein {ECO:0000313|EnsemblPlants:TraesCS1B02G019200.4};+++[A0A3B5YR78_WHEAT|diamond]SubName: Full=Uncharacterized protein {ECO:0000313|EnsemblPlants:TraesCS1B02G019200.3};+++[A0A446JGL1_TRITD|diamond]RecName: Full=Tubulin-folding cofactor E {ECO:0000256|ARBA:ARBA00015656};
TraesCS1B02G019300	'TraesCS1B02G019300'	mRNA	1.083936578	4.69E-04	1.711806995	4.85E-05	2.11E-05											[A0A3B5YQ83_WHEAT|diamond]SubName: Full=Uncharacterized protein {ECO:0000313|EnsemblPlants:TraesCS1B02G019300.1};
TraesCS1B02G020300	'TraesCS1B02G020300'	mRNA	6.76399299	4.65E-06	5.620803824	5.87E-06	1.31E-07	04626///Plant-pathogen interaction					GO:0005524///ATP binding+++GO:0043531///ADP binding	GO:0006952///defense response	PF00931///NB-ARC domain+++PF18052///Rx N-terminal domain		IPR002182///NB-ARC+++IPR027417///P-loop containing nucleoside triphosphate hydrolase+++IPR032675///Leucine-rich repeat domain superfamily+++IPR038005///Virus X resistance protein-like, coiled-coil domain+++IPR041118///Rx, N-terminal	[A0A3B5YQ93_WHEAT|diamond]SubName: Full=Uncharacterized protein {ECO:0000313|EnsemblPlants:TraesCS1B02G020300.1};
TraesCS1B02G020600	'TraesCS1B02G020600'	mRNA	3.093750427	0.019047181	4.430413917	0.01466782	0.001509968					GO:0016021///integral component of membrane	GO:0004672///protein kinase activity+++GO:0005524///ATP binding+++GO:0030247///polysaccharide binding		PF00069///Protein kinase domain+++PF13947///Wall-associated receptor kinase galacturonan-binding		IPR000719///Protein kinase domain+++IPR008271///Serine/threonine-protein kinase, active site+++IPR011009///Protein kinase-like domain superfamily+++IPR017441///Protein kinase, ATP binding site+++IPR025287///Wall-associated receptor kinase, galacturonan-binding domain	[A0A3B5XUI2_WHEAT|diamond]RecName: Full=Protein kinase domain-containing protein {ECO:0000259|PROSITE:PS50011};
TraesCS1B02G021000	'TraesCS1B02G021000'	mRNA	6.896916619	8.19E-14	8.990785533	2.60E-12	8.60E-16	00380///Tryptophan metabolism		M00936///Melatonin biosynthesis, plants, tryptophan => serotonin => melatonin	R03130///S-adenosyl-L-homocysteine:N-acetylserotonin O-methyltransferase S-Adenosyl-L-methionine + N-Acetylserotonin <=> S-Adenosyl-L-homocysteine + Melatonin		GO:0008171///O-methyltransferase activity+++GO:0008757///S-adenosylmethionine-dependent methyltransferase activity+++GO:0046983///protein dimerization activity	GO:0019438///aromatic compound biosynthetic process+++GO:0032259///methylation	PF00891///O-methyltransferase domain+++PF08100///Dimerisation domain		IPR001077///O-methyltransferase domain+++IPR012967///Plant methyltransferase dimerisation+++IPR016461///O-methyltransferase COMT-type+++IPR029063///S-adenosyl-L-methionine-dependent methyltransferase+++IPR036388///Winged helix-like DNA-binding domain superfamily+++IPR036390///Winged helix DNA-binding domain superfamily	[A0A3B5YQA1_WHEAT|diamond]SubName: Full=Uncharacterized protein {ECO:0000313|EnsemblPlants:TraesCS1B02G021000.2};+++[A0A3B5YQA2_WHEAT|diamond]SubName: Full=Uncharacterized protein {ECO:0000313|EnsemblPlants:TraesCS1B02G021000.1};
TraesCS1B02G021200	'TraesCS1B02G021200'	mRNA	1.871830858	0.003783352	1.365396954	0.004592812	2.22E-04	03013///Nucleocytoplasmic transport+++03015///mRNA surveillance pathway				GO:0005634///nucleus+++GO:0005654///nucleoplasm+++GO:0005737///cytoplasm+++GO:0061574///ASAP complex	GO:0003723///RNA binding	GO:0000398///mRNA splicing, via spliceosome	PF00076///RNA recognition motif. (a.k.a. RRM, RBD, or RNP domain)		IPR000504///RNA recognition motif domain+++IPR012677///Nucleotide-binding alpha-beta plait domain superfamily+++IPR034201///RNPS1, RNA recognition motif+++IPR035979///RNA-binding domain superfamily	[A0A3B5YQI7_WHEAT|diamond]RecName: Full=RRM domain-containing protein {ECO:0000259|PROSITE:PS50102};+++[A0A3B5YRA3_WHEAT|diamond]RecName: Full=RRM domain-containing protein {ECO:0000259|PROSITE:PS50102};
TraesCS1B02G021300	'TraesCS1B02G021300'	mRNA	3.875869768	2.92E-16	4.770408335	1.03E-16	2.43E-18	00564///Glycerophospholipid metabolism+++04070///Phosphatidylinositol signaling system		M00093///Phosphatidylethanolamine (PE) biosynthesis, PA => PS => PE	R01799///CTP:phosphatidate cytidyltransferase CTP + Phosphatidate <=> Diphosphate + CDP-diacylglycerol	GO:0005789///endoplasmic reticulum membrane+++GO:0016021///integral component of membrane	GO:0004605///phosphatidate cytidylyltransferase activity	GO:0016024///CDP-diacylglycerol biosynthetic process		KOG1440///phosphatidate cytidylyltransferase activity	IPR000374///Phosphatidate cytidylyltransferase+++IPR016720///Phosphatidate cytidylyltransferase, eukaryota	[A0A3B5YQA7_WHEAT|diamond]RecName: Full=Phosphatidate cytidylyltransferase {ECO:0000256|ARBA:ARBA00012487}; EC=2.7.7.41 {ECO:0000256|ARBA:ARBA00012487};+++[B6TTP9_MAIZE|diamond]RecName: Full=Phosphatidate cytidylyltransferase {ECO:0000256|ARBA:ARBA00012487, ECO:0000256|PIRNR:PIRNR018269}; EC=2.7.7.41 {ECO:0000256|ARBA:ARBA00012487, ECO:0000256|PIRNR:PIRNR018269};
TraesCS1B02G022700	'TraesCS1B02G022700'	mRNA	2.325951109	6.22E-17	2.241738076	1.11E-17	4.92E-19					GO:0005667///transcription factor complex+++GO:0031519///PcG protein complex	GO:0000978///RNA polymerase II proximal promoter sequence-specific DNA binding+++GO:0000981///DNA-binding transcription factor activity, RNA polymerase II-specific	GO:0006357///regulation of transcription by RNA polymerase II	PF00096///Zinc finger, C2H2 type		IPR013087///Zinc finger C2H2-type+++IPR036236///Zinc finger C2H2 superfamily	[A0A3B5YQC1_WHEAT|diamond]SubName: Full=Uncharacterized protein {ECO:0000313|EnsemblPlants:TraesCS1B02G022700.1};
TraesCS1B02G022800	'TraesCS1B02G022800'	mRNA	1.409028244	2.41E-74	1.372195117	1.34E-62	1.81E-77	00190///Oxidative phosphorylation+++04145///Phagosome		M00160///V-type ATPase, eukaryotes					PF14547///Hydrophobic seed protein		IPR027923///Hydrophobic seed protein domain+++IPR036312///Bifunctional inhibitor/plant lipid transfer protein/seed storage helical domain superfamily	[A0A498KGM6_MALDO|diamond]RecName: Full=Hydrophob_seed domain-containing protein {ECO:0000259|Pfam:PF14547};
TraesCS1B02G022900	'TraesCS1B02G022900'	mRNA	1.845430882	1.79E-07	1.582034563	9.66E-06	4.00E-09						GO:0003729///mRNA binding		PF00498///FHA domain		IPR000253///Forkhead-associated (FHA) domain+++IPR008984///SMAD/FHA domain superfamily	[A0A3B5YQK3_WHEAT|diamond]RecName: Full=FHA domain-containing protein {ECO:0000259|PROSITE:PS50006};
TraesCS1B02G023000	'TraesCS1B02G023000'	mRNA	7.173425114	4.91E-07	6.4574145	4.58E-06	1.18E-08	04626///Plant-pathogen interaction					GO:0005524///ATP binding+++GO:0043531///ADP binding	GO:0006952///defense response	PF00931///NB-ARC domain+++PF18052///Rx N-terminal domain		IPR002182///NB-ARC+++IPR027417///P-loop containing nucleoside triphosphate hydrolase+++IPR032675///Leucine-rich repeat domain superfamily+++IPR038005///Virus X resistance protein-like, coiled-coil domain+++IPR041118///Rx, N-terminal	[A0A3B5YQC4_WHEAT|diamond]SubName: Full=Uncharacterized protein {ECO:0000313|EnsemblPlants:TraesCS1B02G023000.2};+++[A0A3B5YRC3_WHEAT|diamond]RecName: Full=NB-ARC domain-containing protein {ECO:0000259|Pfam:PF00931};
TraesCS1B02G023800	'TraesCS1B02G023800'	mRNA	5.991284939	2.03E-04	6.129355531	7.17E-05	8.19E-06						GO:0004185///serine-type carboxypeptidase activity+++GO:0016747///transferase activity, transferring acyl groups other than amino-acyl groups	GO:0019748///secondary metabolic process	PF00450///Serine carboxypeptidase		IPR001563///Peptidase S10, serine carboxypeptidase+++IPR029058///Alpha/Beta hydrolase fold+++IPR033124///Serine carboxypeptidases, histidine active site	[A0A3B5YRD3_WHEAT|diamond]SubName: Full=Uncharacterized protein {ECO:0000313|EnsemblPlants:TraesCS1B02G023800.1};
TraesCS1B02G024300	'TraesCS1B02G024300'	mRNA	2.969272874	3.31E-06	1.511469887	0.02296997	9.04E-08					GO:0005634///nucleus			PF08381///Transcription factor regulating root and shoot growth via Pin3		IPR013591///Brevis radix (BRX) domain+++IPR044532///Protein BREVIS RADIX-like	[A0A3B5YQL6_WHEAT|diamond]RecName: Full=BRX domain-containing protein {ECO:0000259|PROSITE:PS51514};
TraesCS1B02G024500	'TraesCS1B02G024500'	mRNA	4.002045578	7.98E-260	4.313387626	0	5.16E-264					GO:0005856///cytoskeleton	GO:0005524///ATP binding		PF00022///Actin	KOG0676///ATP binding	IPR004000///Actin family+++IPR004001///Actin, conserved site+++IPR020902///Actin/actin-like conserved site+++IPR043129///ATPase, nucleotide binding domain	[F2CYY4_HORVV|diamond]SubName: Full=Predicted protein {ECO:0000313|EMBL:BAJ88055.1};
TraesCS1B02G024600	'TraesCS1B02G024600'	mRNA	2.159242408	0.040787112	1.867694066	0.162979415	0.003872278								PF00226///DnaJ domain		IPR001623///DnaJ domain+++IPR036869///Chaperone J-domain superfamily	[A0A3B5YQD9_WHEAT|diamond]RecName: Full=J domain-containing protein {ECO:0000259|PROSITE:PS50076};
TraesCS1B02G024900	'TraesCS1B02G024900'	mRNA	8.816868815	1.77E-11	8.691916704	3.71E-11	2.35E-13						GO:0016747///transferase activity, transferring acyl groups other than amino-acyl groups		PF02458///Transferase family		IPR003480///Transferase+++IPR023213///Chloramphenicol acetyltransferase-like domain superfamily	[A0A446JH78_TRITD|diamond]SubName: Full=Uncharacterized protein {ECO:0000313|EMBL:VAH12376.1};
TraesCS1B02G025800	'TraesCS1B02G025800'	mRNA	5.859162589	4.42E-04	3.30202389	0.35261527	1.96E-05	00073///Cutin, suberine and wax biosynthesis+++04146///Peroxisome	H00207///Rhizomelic chondrodysplasia punctata+++H02100///Peroxisomal fatty acyl-CoA reductase 1 disorder		R09470///long-chain-primary-alcohol:NADP+ oxidoreductase (CoA-acylating) Long-chain acyl-CoA + 2 NADPH + 2 H+ <=> Primary alcohol + 2 NADP+ + CoA	GO:0043231///intracellular membrane-bounded organelle	GO:0080019///fatty-acyl-CoA reductase (alcohol-forming) activity+++GO:0102965///alcohol-forming fatty acyl-CoA reductase activity	GO:0006629///lipid metabolic process+++GO:0010345///suberin biosynthetic process+++GO:0035336///long-chain fatty-acyl-CoA metabolic process	PF03015///Male sterility protein+++PF07993///Male sterility protein		IPR013120///Fatty acyl-coenzyme A reductase, NAD-binding domain+++IPR026055///Fatty acyl-CoA reductase+++IPR033640///Fatty acyl-CoA reductase, C-terminal+++IPR036291///NAD(P)-binding domain superfamily	[A0A3B5YRF4_WHEAT|diamond]RecName: Full=Fatty acyl-CoA reductase {ECO:0000256|RuleBase:RU363097}; EC=1.2.1.84 {ECO:0000256|RuleBase:RU363097};
TraesCS1B02G025900	'TraesCS1B02G025900'	mRNA	5.304489356	0.001175415	3.028764946	0.502280447	5.89E-05					GO:0005576///extracellular region	GO:0004867///serine-type endopeptidase inhibitor activity		PF00228///Bowman-Birk serine protease inhibitor family		IPR000877///Proteinase inhibitor I12, Bowman-Birk+++IPR035995///Bowman-Birk type proteinase inhibitor	[A9UIE3_WHEAT|diamond]SubName: Full=Bowman-Birk trypsin inhibitor-like protein {ECO:0000313|EMBL:ABX84381.1, ECO:0000313|EnsemblPlants:TraesCS1B02G025900.1};
TraesCS1B02G026700	'TraesCS1B02G026700'	mRNA	2.365601598	0.003282578	-0.669321669	0.78101727	1.89E-04					GO:0005576///extracellular region+++GO:0008622///epsilon DNA polymerase complex	GO:0003677///DNA binding+++GO:0003887///DNA-directed DNA polymerase activity+++GO:0004867///serine-type endopeptidase inhibitor activity+++GO:0008310///single-stranded DNA 3'-5' exodeoxyribonuclease activity	GO:0000278///mitotic cell cycle+++GO:0006272///leading strand elongation+++GO:0006287///base-excision repair, gap-filling+++GO:0006297///nucleotide-excision repair, DNA gap filling+++GO:0045004///DNA replication proofreading	PF00228///Bowman-Birk serine protease inhibitor family		IPR000877///Proteinase inhibitor I12, Bowman-Birk+++IPR035995///Bowman-Birk type proteinase inhibitor	[A0A3B5YRG5_WHEAT|diamond]RecName: Full=BOWMAN_BIRK domain-containing protein {ECO:0000259|SMART:SM00269};
TraesCS1B02G029100	'TraesCS1B02G029100'	mRNA	1.515382291	1.16E-09	2.000182976	1.15E-16	1.85E-11											[A0A3B5YQI0_WHEAT|diamond]SubName: Full=Uncharacterized protein {ECO:0000313|EnsemblPlants:TraesCS1B02G029100.1};
TraesCS1B02G030700	'TraesCS1B02G030700'	mRNA	6.659481187	7.22E-06	5.377903008	0.001966889	2.12E-07											[A0A3B5YQT2_WHEAT|diamond]SubName: Full=Uncharacterized protein {ECO:0000313|EnsemblPlants:TraesCS1B02G030700.1};
TraesCS1B02G031100	'TraesCS1B02G031100'	mRNA	1.909236583	2.48E-17	2.406806309	1.63E-29	1.91E-19					GO:0005739///mitochondrion	GO:0003723///RNA binding+++GO:0009982///pseudouridine synthase activity	GO:0006400///tRNA modification+++GO:1990481///mRNA pseudouridine synthesis	PF01509///TruB family pseudouridylate synthase (N terminal domain)+++PF16198///tRNA pseudouridylate synthase B C-terminal domain		IPR002501///Pseudouridine synthase II, N-terminal+++IPR014780///tRNA pseudouridine synthase II, TruB+++IPR020103///Pseudouridine synthase, catalytic domain superfamily+++IPR032819///tRNA pseudouridylate synthase B, C-terminal	[A0A3B5YQT7_WHEAT|diamond]SubName: Full=Uncharacterized protein {ECO:0000313|EnsemblPlants:TraesCS1B02G031100.1};
TraesCS1B02G031500	'TraesCS1B02G031500'	mRNA	2.85867448	3.78E-10	2.800579033	4.77E-14	5.73E-12	03010///Ribosome				GO:0005762///mitochondrial large ribosomal subunit+++GO:0015934///large ribosomal subunit	GO:0003735///structural constituent of ribosome	GO:0006412///translation+++GO:0042255///ribosome assembly	PF00237///Ribosomal protein L22p/L17e		IPR001063///Ribosomal protein L22/L17+++IPR005727///Ribosomal protein L22, bacterial/chloroplast-type+++IPR036394///Ribosomal protein L22/L17 superfamily	[A0A3B5YQL0_WHEAT|diamond]SubName: Full=Uncharacterized protein {ECO:0000313|EnsemblPlants:TraesCS1B02G031500.1};
TraesCS1B02G033200	'TraesCS1B02G033200'	mRNA	2.898730827	1.40E-08	3.047075683	1.01E-15	2.64E-10					GO:0005615///extracellular space+++GO:0005764///lysosome	GO:0004197///cysteine-type endopeptidase activity	GO:0051603///proteolysis involved in cellular protein catabolic process	PF00112///Papain family cysteine protease+++PF08246///Cathepsin propeptide inhibitor domain (I29)		IPR000169///Cysteine peptidase, cysteine active site+++IPR000668///Peptidase C1A, papain C-terminal+++IPR013201///Cathepsin propeptide inhibitor domain (I29)+++IPR025660///Cysteine peptidase, histidine active site+++IPR025661///Cysteine peptidase, asparagine active site+++IPR038765///Papain-like cysteine peptidase superfamily+++IPR039417///Papain-like cysteine endopeptidase	[A0A3B5YRN7_WHEAT|diamond]SubName: Full=Uncharacterized protein {ECO:0000313|EnsemblPlants:TraesCS1B02G033200.1};
TraesCS1B02G034000	'TraesCS1B02G034000'	mRNA	7.377670005	1.68E-07	6.343717782	2.60E-05	3.73E-09						GO:0004867///serine-type endopeptidase inhibitor activity	GO:0009611///response to wounding	PF00280///Potato inhibitor I family		IPR000864///Proteinase inhibitor I13, potato inhibitor I+++IPR036354///Proteinase inhibitor I13, potato inhibitor I superfamily	[A0A3B5YQW6_WHEAT|diamond]SubName: Full=Uncharacterized protein {ECO:0000313|EnsemblPlants:TraesCS1B02G034000.1.cds1};
TraesCS1B02G034100	'TraesCS1B02G034100'	mRNA	5.821454404	1.21E-114	3.649613267	7.60E-41	5.65E-118						GO:0004867///serine-type endopeptidase inhibitor activity	GO:0009611///response to wounding	PF00280///Potato inhibitor I family	ENOG502SC2H///No_INFO	IPR000864///Proteinase inhibitor I13, potato inhibitor I+++IPR036354///Proteinase inhibitor I13, potato inhibitor I superfamily	[M7YMD9_TRIUA|diamond]SubName: Full=Subtilisin-chymotrypsin inhibitor-2A {ECO:0000313|EMBL:EMS48066.1, ECO:0000313|EnsemblPlants:TRIUR3_18878-P1};
TraesCS1B02G034200	'TraesCS1B02G034200'	mRNA	2.084876929	5.20E-07	1.777136151	0.006516157	1.25E-08						GO:0004867///serine-type endopeptidase inhibitor activity	GO:0009611///response to wounding	PF00280///Potato inhibitor I family		IPR000864///Proteinase inhibitor I13, potato inhibitor I+++IPR036354///Proteinase inhibitor I13, potato inhibitor I superfamily	[A0A3B5ZMS1_WHEAT|diamond]SubName: Full=Uncharacterized protein {ECO:0000313|EnsemblPlants:TraesCS1D02G027500.1};
TraesCS1B02G034700	'TraesCS1B02G034700'	mRNA	5.868898173	1.97E-06	4.260110816	4.05E-07	5.19E-08	04626///Plant-pathogen interaction					GO:0043531///ADP binding		PF00931///NB-ARC domain		IPR002182///NB-ARC+++IPR027417///P-loop containing nucleoside triphosphate hydrolase+++IPR032675///Leucine-rich repeat domain superfamily	[A0A3B5YQN8_WHEAT|diamond]RecName: Full=NB-ARC domain-containing protein {ECO:0000259|Pfam:PF00931};
TraesCS1B02G035100	'TraesCS1B02G035100'	mRNA	7.293954747	1.78E-146	5.699350453	7.95E-139	5.52E-150						GO:0004867///serine-type endopeptidase inhibitor activity	GO:0009611///response to wounding	PF00280///Potato inhibitor I family	ENOG502SC2H///No_INFO	IPR000864///Proteinase inhibitor I13, potato inhibitor I+++IPR036354///Proteinase inhibitor I13, potato inhibitor I superfamily	[M7YMD9_TRIUA|diamond]SubName: Full=Subtilisin-chymotrypsin inhibitor-2A {ECO:0000313|EMBL:EMS48066.1, ECO:0000313|EnsemblPlants:TRIUR3_18878-P1};
TraesCS1B02G036400	'TraesCS1B02G036400'	mRNA	1.616228967	1.08E-05	2.39002544	9.93E-20	3.29E-07		H00063///Spinocerebellar ataxia (SCA)			GO:0005737///cytoplasm	GO:0003729///mRNA binding	GO:0006417///regulation of translation+++GO:0010608///posttranscriptional regulation of gene expression	PF00806///Pumilio-family RNA binding repeat+++PF07990///Nucleic acid binding protein NABP		IPR001313///Pumilio RNA-binding repeat+++IPR011989///Armadillo-like helical+++IPR012940///Nucleic acid binding NABP+++IPR016024///Armadillo-type fold+++IPR033133///Pumilio homology domain+++IPR033712///Pumilio, RNA binding domain	[A0A3B5XUV6_WHEAT|diamond]RecName: Full=PUM-HD domain-containing protein {ECO:0000259|PROSITE:PS50303};
TraesCS1B02G036900	'TraesCS1B02G036900'	mRNA	1.599153987	0.010704323	1.825634573	3.57E-05	7.54E-04					GO:0005737///cytoplasm	GO:0061630///ubiquitin protein ligase activity	GO:0016567///protein ubiquitination	PF06547///Protein of unknown function (DUF1117)+++PF13639///Ring finger domain+++PF14369///zinc-ribbon		IPR001841///Zinc finger, RING-type+++IPR010543///Domain of unknown function DUF1117+++IPR013083///Zinc finger, RING/FYVE/PHD-type+++IPR039525///E3 ubiquitin-protein ligase RNF126-like, zinc-ribbon	[A0A3B5YR03_WHEAT|diamond]RecName: Full=RING-type E3 ubiquitin transferase {ECO:0000256|ARBA:ARBA00012483}; EC=2.3.2.27 {ECO:0000256|ARBA:ARBA00012483};
TraesCS1B02G037000	'TraesCS1B02G037000'	mRNA	8.427287669	2.48E-10	6.562502293	2.08E-12	3.68E-12					GO:0016021///integral component of membrane	GO:0015297///antiporter activity+++GO:0042910///xenobiotic transmembrane transporter activity		PF01554///MatE		IPR002528///Multi antimicrobial extrusion protein	[A0A3B5XTP1_WHEAT|diamond]RecName: Full=Protein DETOXIFICATION {ECO:0000256|RuleBase:RU004914}; AltName: Full=Multidrug and toxic compound extrusion protein {ECO:0000256|RuleBase:RU004914};
TraesCS1B02G037100	'TraesCS1B02G037100'	mRNA	1.48632905	1.82E-58	1.23670195	1.29E-39	2.10E-61		H00063///Spinocerebellar ataxia (SCA)+++H01020///Optic atrophy+++H01351///Spastic ataxia				GO:0016491///oxidoreductase activity		PF13460///NAD(P)H-binding		IPR016040///NAD(P)-binding domain+++IPR036291///NAD(P)-binding domain superfamily+++IPR044163///Sanguinarine reductase SARED1-like	[A0A3B5YQR4_WHEAT|diamond]RecName: Full=NAD(P)-bd_dom domain-containing protein {ECO:0000259|Pfam:PF13460};
TraesCS1B02G037700	'TraesCS1B02G037700'	mRNA	1.512062785	2.31E-08	1.809972105	1.35E-10	4.48E-10	00130///Ubiquinone and other terpenoid-quinone biosynthesis+++01240///Biosynthesis of cofactors		M00116///Menaquinone biosynthesis, chorismate (+ polyprenyl-PP) => menaquinol+++M00932///Phylloquinone biosynthesis, chorismate (+ phytyl-PP) => phylloquinol	R07262///1,4-dihydroxy-2-naphthoyl-CoA hydrolase 1,4-Dihydroxy-2-naphthoyl-CoA + H2O <=> 1,4-Dihydroxy-2-naphthoate + CoA	GO:0016021///integral component of membrane			PF07019///EMC6		IPR010742///Respirasome Complex Assembly Factor 1+++IPR029008///ER membrane protein complex subunit 6-like	[A0A3B5YQS7_WHEAT|diamond]SubName: Full=Uncharacterized protein {ECO:0000313|EnsemblPlants:TraesCS1B02G037700.1};
TraesCS1B02G037800	'TraesCS1B02G037800'	mRNA	4.783756951	8.38E-06	5.853845244	1.50E-06	2.49E-07					GO:0000777///condensed chromosome kinetochore+++GO:0005634///nucleus+++GO:0031262///Ndc80 complex		GO:0007049///cell cycle+++GO:0007059///chromosome segregation+++GO:0051301///cell division	PF08234///Chromosome segregation protein Spc25		IPR013255///Chromosome segregation protein Spc25, C-terminal	[A0A3B5YS35_WHEAT|diamond]RecName: Full=Kinetochore protein SPC25 {ECO:0000256|RuleBase:RU367150};
TraesCS1B02G037900	'TraesCS1B02G037900'	mRNA	2.344675808	4.29E-06	2.286261608	1.10E-06	1.20E-07						GO:0004674///protein serine/threonine kinase activity	GO:0006468///protein phosphorylation	PF10494///Serine-threonine protein kinase 19		IPR018865///Serine-threonine protein kinase 19	[A0A3B5YRT8_WHEAT|diamond]SubName: Full=Uncharacterized protein {ECO:0000313|EnsemblPlants:TraesCS1B02G037900.2};
TraesCS1B02G038000	'TraesCS1B02G038000'	mRNA	1.697812339	2.70E-07	1.61314323	1.06E-06	6.23E-09	03010///Ribosome				GO:0005737///cytoplasm+++GO:0009536///plastid+++GO:0015934///large ribosomal subunit	GO:0003723///RNA binding+++GO:0003735///structural constituent of ribosome+++GO:0004672///protein kinase activity	GO:0006412///translation+++GO:0007165///signal transduction	PF00181///Ribosomal Proteins L2, RNA binding domain+++PF03947///Ribosomal Proteins L2, C-terminal domain		IPR002171///Ribosomal protein L2+++IPR005880///Ribosomal protein L2, bacterial/organellar-type+++IPR008991///Translation protein SH3-like domain superfamily+++IPR012340///Nucleic acid-binding, OB-fold+++IPR014722///Ribosomal protein L2, domain 2+++IPR014726///Ribosomal protein L2, domain 3+++IPR022666///Ribosomal Proteins L2, RNA binding domain+++IPR022669///Ribosomal protein L2, C-terminal+++IPR…	[A0A3B5YQS3_WHEAT|diamond]RecName: Full=Ribosomal_L2_C domain-containing protein {ECO:0000259|SMART:SM01382};
TraesCS1B02G038100	'TraesCS1B02G038100'	mRNA	1.694337049	5.42E-07	0.919390645	0.018092486	1.30E-08					GO:0009535///chloroplast thylakoid membrane+++GO:0016021///integral component of membrane	GO:0016730///oxidoreductase activity, acting on iron-sulfur proteins as donors	GO:0009773///photosynthetic electron transport in photosystem I			IPR039987///PGR5-like protein 1	[A0A3B5YQT3_WHEAT|diamond]SubName: Full=Uncharacterized protein {ECO:0000313|EnsemblPlants:TraesCS1B02G038100.1};
TraesCS1B02G038800	'TraesCS1B02G038800'	mRNA	1.653437062	3.71E-09	1.166053795	6.43E-05	6.35E-11						GO:0004674///protein serine/threonine kinase activity+++GO:0005524///ATP binding		PF00069///Protein kinase domain		IPR000719///Protein kinase domain+++IPR008271///Serine/threonine-protein kinase, active site+++IPR011009///Protein kinase-like domain superfamily+++IPR017441///Protein kinase, ATP binding site	[A0A3B5YR25_WHEAT|diamond]RecName: Full=Protein kinase domain-containing protein {ECO:0000259|PROSITE:PS50011};
TraesCS1B02G041200	'TraesCS1B02G041200'	mRNA	1.215615724	1.55E-08	1.317103915	2.56E-10	2.94E-10								PF12937///F-box-like		IPR001810///F-box domain+++IPR006553///Leucine-rich repeat, cysteine-containing subtype+++IPR032675///Leucine-rich repeat domain superfamily+++IPR036047///F-box-like domain superfamily	[A0A446JIC5_TRITD|diamond]RecName: Full=F-box domain-containing protein {ECO:0000259|PROSITE:PS50181};
TraesCS1B02G041300	'TraesCS1B02G041300'	mRNA	1.116679249	5.98E-11	1.457584758	2.26E-29	8.35E-13	03013///Nucleocytoplasmic transport				GO:0005643///nuclear pore	GO:0003723///RNA binding+++GO:0043130///ubiquitin binding	GO:0000972///transcription-dependent tethering of RNA polymerase II gene DNA at nuclear periphery+++GO:0006405///RNA export from nucleus	PF00400///WD domain, G-beta repeat	KOG0647///transcription-dependent tethering of RNA polymerase II gene DNA at nuclear periphery	IPR001680///WD40 repeat+++IPR015943///WD40/YVTN repeat-like-containing domain superfamily+++IPR017986///No_INFO+++IPR020472///G-protein beta WD-40 repeat+++IPR036322///WD40-repeat-containing domain superfamily	[A0A287EII4_HORVV|diamond]RecName: Full=WD_REPEATS_REGION domain-containing protein {ECO:0000259|PROSITE:PS50294};
TraesCS1B02G042000	'TraesCS1B02G042000'	mRNA	2.118094546	3.53E-04	1.932579265	0.00765346	1.53E-05				R11202///[Wnt]-O-(9Z)-hexadec-9-enoyl-L-serine acylhydrolase [Wnt]-O-(9Z)-hexadec-9-enoyl-L-serine + H2O <=> [Wnt]-L-serine + (9Z)-Hexadecenoic acid	GO:0005576///extracellular region+++GO:0009505///plant-type cell wall	GO:0052793///pectin acetylesterase activity	GO:0071555///cell wall organization	PF03283///Pectinacetylesterase		IPR004963///Pectinacetylesterase/NOTUM+++IPR029058///Alpha/Beta hydrolase fold	[A0A3B5YR65_WHEAT|diamond]RecName: Full=Pectin acetylesterase {ECO:0000256|RuleBase:RU363114}; EC=3.1.1.- {ECO:0000256|RuleBase:RU363114};
TraesCS1B02G042200	'TraesCS1B02G042200'	mRNA	1.798192376	6.70E-40	2.752785705	2.57E-162	1.40E-42						GO:0046872///metal ion binding		PF01439///Metallothionein		IPR000347///Metallothionein, family 15, plant	[A0A287EIM4_HORVV|diamond]SubName: Full=Uncharacterized protein {ECO:0000313|EnsemblPlants:HORVU1Hr1G005110.3};
TraesCS1B02G042400	'TraesCS1B02G042400'	mRNA	4.396723485	0.031662404	6.114343581	8.18E-05	0.002824975								PF00646///F-box domain		IPR001810///F-box domain+++IPR011043///Galactose oxidase/kelch, beta-propeller+++IPR036047///F-box-like domain superfamily	[A0A3B5YS85_WHEAT|diamond]RecName: Full=F-box domain-containing protein {ECO:0000259|Pfam:PF00646};
TraesCS1B02G043200	'TraesCS1B02G043200'	mRNA	3.111203069	0.001673093	3.429579789	5.39E-09	8.77E-05					GO:0005737///cytoplasm+++GO:0015629///actin cytoskeleton	GO:0016985///mannan endo-1,4-beta-mannosidase activity+++GO:0051015///actin filament binding	GO:0005975///carbohydrate metabolic process+++GO:0007163///establishment or maintenance of cell polarity+++GO:0016477///cell migration+++GO:0051017///actin filament bundle assembly	PF00150///Cellulase (glycosyl hydrolase family 5)		IPR001547///Glycoside hydrolase, family 5+++IPR008999///Actin-crosslinking+++IPR010431///Fascin+++IPR017853///Glycoside hydrolase superfamily+++IPR018087///Glycoside hydrolase, family 5, conserved site	[A0A3B5YQX5_WHEAT|diamond]RecName: Full=Mannan endo-1,4-beta-mannosidase {ECO:0000256|ARBA:ARBA00012706}; EC=3.2.1.78 {ECO:0000256|ARBA:ARBA00012706};
TraesCS1B02G043600	'TraesCS1B02G043600'	mRNA	7.531261195	6.73E-08	7.204642612	2.58E-07	1.40E-09											[A0A446JHZ5_TRITD|diamond]SubName: Full=Uncharacterized protein {ECO:0000313|EMBL:VAH12701.1};
TraesCS1B02G043900	'TraesCS1B02G043900'	mRNA	6.788280474	4.44E-06	5.922883568	2.39E-04	1.25E-07											[A0A446JHZ5_TRITD|diamond]SubName: Full=Uncharacterized protein {ECO:0000313|EMBL:VAH12701.1};
TraesCS1B02G044200	'TraesCS1B02G044200'	mRNA	1.676151002	0.009264965	3.377592229	6.21E-14	6.33E-04						GO:0043531///ADP binding		PF00931///NB-ARC domain		IPR002182///NB-ARC+++IPR027417///P-loop containing nucleoside triphosphate hydrolase+++IPR032675///Leucine-rich repeat domain superfamily	[A0A3B5YQY5_WHEAT|diamond]RecName: Full=NB-ARC domain-containing protein {ECO:0000259|Pfam:PF00931};+++[A0A3B5YQZ4_WHEAT|diamond]RecName: Full=NB-ARC domain-containing protein {ECO:0000259|Pfam:PF00931};
TraesCS1B02G044300	'TraesCS1B02G044300'	mRNA	6.79034975	4.08E-06	6.001447614	1.34E-04	1.14E-07											[A0A3B5YSA5_WHEAT|diamond]SubName: Full=Uncharacterized protein {ECO:0000313|EnsemblPlants:TraesCS1B02G044300.1};
TraesCS1B02G044400	'TraesCS1B02G044400'	mRNA	6.928046943	1.90E-06	6.491679937	1.44E-05	4.96E-08											[A0A3B5YR88_WHEAT|diamond]SubName: Full=Uncharacterized protein {ECO:0000313|EnsemblPlants:TraesCS1B02G044400.1};
TraesCS1B02G044500	'TraesCS1B02G044500'	mRNA	7.459771647	8.98E-08	8.513269657	9.66E-11	1.89E-09										IPR011009///Protein kinase-like domain superfamily	[A0A3B5YQZ0_WHEAT|diamond]SubName: Full=Uncharacterized protein {ECO:0000313|EnsemblPlants:TraesCS1B02G044500.1};+++[A0A3B5YQZ9_WHEAT|diamond]SubName: Full=Uncharacterized protein {ECO:0000313|EnsemblPlants:TraesCS1B02G044500.2};
TraesCS1B02G044600	'TraesCS1B02G044600'	mRNA	5.150503298	0.007171837	3.609224557	0.237725116	4.67E-04											[A0A446JHZ0_TRITD|diamond]SubName: Full=Uncharacterized protein {ECO:0000313|EMBL:VAH12719.1};
TraesCS1B02G045700	'TraesCS1B02G045700'	mRNA	4.070460971	2.79E-247	3.868757503	1.53E-218	2.16E-251											[A0A452XNC2_AEGTS|diamond]SubName: Full=Uncharacterized protein {ECO:0000313|EnsemblPlants:AET1Gv20078100.2};
TraesCS1B02G046200	'TraesCS1B02G046200'	mRNA	1.423285838	4.34E-18	1.348800324	2.70E-16	3.09E-20					GO:0009570///chloroplast stroma	GO:0005504///fatty acid binding+++GO:0016872///intramolecular lyase activity	GO:0006631///fatty acid metabolic process	PF02431///Chalcone-flavanone isomerase		IPR016087///Chalcone isomerase+++IPR016088///Chalcone isomerase, 3-layer sandwich+++IPR036298///Chalcone isomerase superfamily	[A0A3B5YSC4_WHEAT|diamond]RecName: Full=Chalcone-flavonone isomerase family protein {ECO:0000256|RuleBase:RU361158};
TraesCS1B02G046300	'TraesCS1B02G046300'	mRNA	1.101427429	2.54E-09	0.675002056	1.69E-05	4.26E-11								PF01842///ACT domain	ENOG502QPK3///No_INFO	IPR002912///ACT domain+++IPR040217///ACT domain-containing protein ACR1-12	[A0A0E0KXP8_ORYPU|diamond]SubName: Full=Uncharacterized protein {ECO:0000313|EnsemblPlants:OPUNC05G00860.1};
TraesCS1B02G046800	'TraesCS1B02G046800'	mRNA	6.991527027	1.22E-06	8.510729797	9.47E-11	3.10E-08								PF08268///F-box associated domain		IPR013187///F-box associated domain, type 3+++IPR017451///F-box associated interaction domain+++IPR036047///F-box-like domain superfamily	[A0A3B5YRB2_WHEAT|diamond]RecName: Full=FBA_3 domain-containing protein {ECO:0000259|Pfam:PF08268};
TraesCS1B02G047000	'TraesCS1B02G047000'	mRNA	1.749501359	7.13E-05	2.468251769	2.31E-12	2.58E-06					GO:0000139///Golgi membrane+++GO:0016021///integral component of membrane	GO:0016758///transferase activity, transferring hexosyl groups+++GO:0030246///carbohydrate binding	GO:0006486///protein glycosylation	PF00337///Galactoside-binding lectin+++PF01762///Galactosyltransferase	KOG2287///galactosyltransferase activity	IPR001079///Galectin, carbohydrate recognition domain+++IPR002659///Glycosyl transferase, family 31+++IPR013320///Concanavalin A-like lectin/glucanase domain superfamily+++IPR029044///Nucleotide-diphospho-sugar transferases	[A0A287EJ39_HORVV|diamond]RecName: Full=Galectin domain-containing protein {ECO:0000259|PROSITE:PS51304};
TraesCS1B02G047400	'TraesCS1B02G047400'	mRNA	3.749830245	0.028558312	6.743493827	3.27E-06	0.002490767	00904///Diterpenoid biosynthesis			R08916///3beta-hydroxy-9beta-pimara-7,15-diene-19,6beta-olide:NAD+ oxidoreductase 3beta-Hydroxy-9beta-pimara-7,15-diene-19,6beta-olide + NAD+ <=> Momilactone A + NADH + H++++R08917///3beta-hydroxy-9beta-pimara-7,15-diene-19,6beta-olide:NADP+ oxidoreductase 3beta-Hydroxy-9beta-pimara-7,15-diene-19,6beta-olide + NADP+ <=> Momilactone A + NADPH + H+		GO:0016491///oxidoreductase activity				IPR002347///Short-chain dehydrogenase/reductase SDR+++IPR036291///NAD(P)-binding domain superfamily	[A0A3B5YR28_WHEAT|diamond]SubName: Full=Uncharacterized protein {ECO:0000313|EnsemblPlants:TraesCS1B02G047400.1};
TraesCS1B02G047600	'TraesCS1B02G047600'	mRNA	4.448177764	3.30E-74	6.539426863	1.08E-153	2.52E-77					GO:0016021///integral component of membrane			PF05512///AWPM-19-like family	ENOG502RXK5///No_INFO	IPR008390///AWPM-19-like	[A0A0D3G714_9ORYZ|diamond]SubName: Full=Uncharacterized protein {ECO:0000313|EnsemblPlants:OBART05G14590.1};
TraesCS1B02G047700	'TraesCS1B02G047700'	mRNA	5.808031029	5.26E-04	6.544330031	9.46E-06	2.40E-05					GO:0009507///chloroplast	GO:0003690///double-stranded DNA binding	GO:0006353///DNA-templated transcription, termination+++GO:0006355///regulation of transcription, DNA-templated+++GO:0009658///chloroplast organization+++GO:0032502///developmental process	PF02536///mTERF		IPR003690///Transcription termination factor, mitochondrial/chloroplastic+++IPR038538///MTERF superfamily, mitochondrial/chloroplastic	[A0A3B5YS44_WHEAT|diamond]SubName: Full=Uncharacterized protein {ECO:0000313|EnsemblPlants:TraesCS1B02G047700.1};
TraesCS1B02G047800	'TraesCS1B02G047800'	mRNA	2.095045662	0.047625934	3.940919902	0.012767792	0.004698343					GO:0005576///extracellular region		GO:0006952///defense response	PF00314///Thaumatin family		IPR001938///Thaumatin family+++IPR037176///Osmotin/thaumatin-like superfamily	[A0A3B5YR23_WHEAT|diamond]SubName: Full=Uncharacterized protein {ECO:0000313|EnsemblPlants:TraesCS1B02G047800.1.cds1};
TraesCS1B02G048800	'TraesCS1B02G048800'	mRNA	2.436999528	2.97E-13	3.21521055	2.43E-26	3.29E-15											[A0A3B5YRD4_WHEAT|diamond]SubName: Full=Uncharacterized protein {ECO:0000313|EnsemblPlants:TraesCS1B02G048800.1};
TraesCS1B02G048900	'TraesCS1B02G048900'	mRNA	1.238696958	5.50E-35	1.231581559	3.89E-42	1.37E-37					GO:0000786///nucleosome+++GO:0005634///nucleus	GO:0003677///DNA binding+++GO:0046982///protein heterodimerization activity		PF00125///Core histone H2A/H2B/H3/H4+++PF16211///C-terminus of histone H2A		IPR002119///Histone H2A+++IPR007125///Histone H2A/H2B/H3+++IPR009072///Histone-fold+++IPR032454///Histone H2A, C-terminal domain+++IPR032458///Histone H2A conserved site	[A0A452XNS8_AEGTS|diamond]RecName: Full=Histone H2A {ECO:0000256|RuleBase:RU003767};
TraesCS1B02G049100	'TraesCS1B02G049100'	mRNA	3.17876326	1.26E-231	3.241832539	1.95E-101	1.47E-235					GO:0000786///nucleosome+++GO:0005634///nucleus	GO:0003677///DNA binding+++GO:0046982///protein heterodimerization activity	GO:0006342///chromatin silencing	PF00125///Core histone H2A/H2B/H3/H4+++PF16211///C-terminus of histone H2A		IPR002119///Histone H2A+++IPR007125///Histone H2A/H2B/H3+++IPR009072///Histone-fold+++IPR032454///Histone H2A, C-terminal domain+++IPR032458///Histone H2A conserved site	[A0A3B5YR45_WHEAT|diamond]RecName: Full=Histone H2A {ECO:0000256|RuleBase:RU003767};
TraesCS1B02G049200	'TraesCS1B02G049200'	mRNA	2.410616224	6.06E-12	3.479571636	3.07E-37	7.64E-14	00190///Oxidative phosphorylation				GO:0005737///cytoplasm	GO:0000287///magnesium ion binding+++GO:0004427///inorganic diphosphatase activity	GO:0006796///phosphate-containing compound metabolic process	PF00719///Inorganic pyrophosphatase	KOG1626///inorganic diphosphatase activity	IPR008162///Inorganic pyrophosphatase+++IPR036649///Inorganic pyrophosphatase superfamily	[A0A287EJ80_HORVV|diamond]RecName: Full=Inorganic diphosphatase {ECO:0000256|ARBA:ARBA00012146}; EC=3.6.1.1 {ECO:0000256|ARBA:ARBA00012146};
TraesCS1B02G050200	'TraesCS1B02G050200'	mRNA	3.447749419	7.22E-52	3.483291305	3.39E-100	1.00E-54						GO:0016740///transferase activity		PF00023///Ankyrin repeat+++PF12796///Ankyrin repeats (3 copies)+++PF13606///Ankyrin repeat		IPR001841///Zinc finger, RING-type+++IPR002110///Ankyrin repeat+++IPR013083///Zinc finger, RING/FYVE/PHD-type+++IPR020683///Domain of unknown function DUF3447+++IPR036770///Ankyrin repeat-containing domain superfamily	[A0A3B5YR59_WHEAT|diamond]SubName: Full=Uncharacterized protein {ECO:0000313|EnsemblPlants:TraesCS1B02G050200.1};+++[A0A3B5YRF6_WHEAT|diamond]SubName: Full=Uncharacterized protein {ECO:0000313|EnsemblPlants:TraesCS1B02G050200.3};+++[A0A3B5YSH2_WHEAT|diamond]SubName: Full=Uncharacterized protein {ECO:0000313|EnsemblPlants:TraesCS1B02G050200.2};
TraesCS1B02G050400	'TraesCS1B02G050400'	mRNA	4.60252147	0.048428799	4.679846418	0.025337039	0.004797591	00564///Glycerophospholipid metabolism+++00565///Ether lipid metabolism+++04144///Endocytosis	H02375///Cardiac valvular defect, developmental		R01310///phosphatidylcholine phosphatidohydrolase Phosphatidylcholine + H2O <=> Phosphatidate + Choline+++R02051///phosphatidylethanolamine phosphatidohydrolase Phosphatidylethanolamine + H2O <=> Ethanolamine + Phosphatidate+++R07385///No_INFO O-1-Alk-1-enyl-2-acyl-sn-glycero-3-phosphoethanolamine + H2O <=> 2-Acyl-1-(1-alkenyl)-sn-glycero-3-phosphate + Ethanolamine	GO:0005886///plasma membrane	GO:0004630///phospholipase D activity+++GO:0005509///calcium ion binding+++GO:0070290///N-acylphosphatidylethanolamine-specific phospholipase D activity	GO:0009395///phospholipid catabolic process+++GO:0046470///phosphatidylcholine metabolic process	PF00168///C2 domain+++PF00614///Phospholipase D Active site motif+++PF12357///Phospholipase D C terminal		IPR000008///C2 domain+++IPR001736///Phospholipase D/Transphosphatidylase+++IPR011402///Phospholipase D, plant+++IPR015679///Phospholipase D family+++IPR024632///Phospholipase D, C-terminal+++IPR035892///C2 domain superfamily	[A0A3B5YR57_WHEAT|diamond]RecName: Full=Phospholipase D {ECO:0000256|ARBA:ARBA00012027, ECO:0000256|PIRNR:PIRNR036470}; EC=3.1.4.4 {ECO:0000256|ARBA:ARBA00012027, ECO:0000256|PIRNR:PIRNR036470};
TraesCS1B02G050600	'TraesCS1B02G050600'	mRNA	7.687307878	2.52E-08	7.634353643	2.22E-08	4.93E-10						GO:0004806///triglyceride lipase activity+++GO:0008374///O-acyltransferase activity	GO:0006629///lipid metabolic process	PF02450///Lecithin:cholesterol acyltransferase		IPR003386///Lecithin:cholesterol/phospholipid:diacylglycerol acyltransferase+++IPR029058///Alpha/Beta hydrolase fold	[A0A3B5YSH6_WHEAT|diamond]SubName: Full=Uncharacterized protein {ECO:0000313|EnsemblPlants:TraesCS1B02G050600.1};
TraesCS1B02G051100	'TraesCS1B02G051100'	mRNA	1.691286264	0.040883864	1.732841324	0.004588951	0.00388728	03013///Nucleocytoplasmic transport									IPR015943///WD40/YVTN repeat-like-containing domain superfamily+++IPR036322///WD40-repeat-containing domain superfamily	[A0A3B5ZN38_WHEAT|diamond]SubName: Full=Uncharacterized protein {ECO:0000313|EnsemblPlants:TraesCS1D02G036300.1};
TraesCS1B02G051600	'TraesCS1B02G051600'	mRNA	3.562977878	7.76E-27	4.50659282	1.02E-36	3.15E-29					GO:0005634///nucleus	GO:0003677///DNA binding		PF02362///B3 DNA binding domain		IPR003340///B3 DNA binding domain+++IPR015300///DNA-binding pseudobarrel domain superfamily	[A0A3B5YR68_WHEAT|diamond]RecName: Full=TF-B3 domain-containing protein {ECO:0000259|PROSITE:PS50863};+++[A0A3B5YR72_WHEAT|diamond]SubName: Full=Uncharacterized protein {ECO:0000313|EnsemblPlants:TraesCS1B02G051600.6};+++[A0A3B5YR75_WHEAT|diamond]RecName: Full=TF-B3 domain-containing protein {ECO:0000259|PROSITE:PS50863};+++[A0A3B5YS92_WHEAT|diamond]SubName: Full=Uncharacterized protein {ECO:0000…
TraesCS1B02G052400	'TraesCS1B02G052400'	mRNA	3.425653987	1.65E-15	3.901051909	1.14E-22	1.47E-17								PF04063///Domain of unknown function (DUF383)		IPR007205///Protein HGH1 N-terminal+++IPR011989///Armadillo-like helical+++IPR016024///Armadillo-type fold+++IPR039717///Protein Hgh1	[A0A3B5YR83_WHEAT|diamond]RecName: Full=Protein HGH1 homolog {ECO:0000256|ARBA:ARBA00014076};+++[A0A3B5YR91_WHEAT|diamond]RecName: Full=Protein HGH1 homolog {ECO:0000256|ARBA:ARBA00014076};
TraesCS1B02G053500	'TraesCS1B02G053500'	mRNA	4.396667727	1.53E-10	2.647937988	6.02E-07	2.21E-12		H00791///Disseminated superficial actinic porokeratosis (DSAP)									[R1EW01_EMIHU|diamond]SubName: Full=Uncharacterized protein {ECO:0000313|EMBL:EOD30800.1, ECO:0000313|EnsemblProtists:EOD30800};
TraesCS1B02G053600	'TraesCS1B02G053600'	mRNA	2.180625139	1.18E-109	2.547729179	1.65E-160	6.11E-113	00010///Glycolysis / Gluconeogenesis+++00030///Pentose phosphate pathway+++00500///Starch and sucrose metabolism+++00520///Amino sugar and nucleotide sugar metabolism+++01200///Carbon metabolism+++01250///Biosynthesis of nucleotide sugars	H00664///Anemia due to disorders of glycolytic enzymes	M00001///Glycolysis (Embden-Meyerhof pathway), glucose => pyruvate+++M00004///Pentose phosphate pathway (Pentose phosphate cycle)+++M00892///UDP-N-acetyl-D-glucosamine biosynthesis, eukaryotes, glucose => UDP-GlcNAc+++M00909///UDP-N-acetyl-D-glucosamine biosynthesis, prokaryotes, glucose => UDP-GlcNAc	R00771///D-glucose-6-phosphate aldose-ketose-isomerase D-Glucose 6-phosphate <=> D-Fructose 6-phosphate+++R02739///alpha-D-Glucose 6-phosphate ketol-isomerase alpha-D-Glucose 6-phosphate <=> beta-D-Glucose 6-phosphate+++R02740///alpha-D-Glucose 6-phosphate ketol-isomerase alpha-D-Glucose 6-phosphate <=> beta-D-Fructose 6-phosphate+++R03321///beta-D-Glucose 6-phosphate ketol-isomerase beta-D-Gluco…		GO:0004347///glucose-6-phosphate isomerase activity	GO:0006094///gluconeogenesis+++GO:0006096///glycolytic process	PF00342///Phosphoglucose isomerase	KOG2446///glucose-6-phosphate isomerase activity	IPR001672///Phosphoglucose isomerase (PGI)+++IPR018189///Phosphoglucose isomerase, conserved site+++IPR023096///Phosphoglucose isomerase, C-terminal+++IPR035476///Phosphoglucose isomerase, SIS domain 1+++IPR035482///Phosphoglucose isomerase, SIS domain 2	[A0A287EJH4_HORVV|diamond]RecName: Full=Glucose-6-phosphate isomerase {ECO:0000256|ARBA:ARBA00011952, ECO:0000256|RuleBase:RU000612}; EC=5.3.1.9 {ECO:0000256|ARBA:ARBA00011952, ECO:0000256|RuleBase:RU000612};
TraesCS1B02G055100	'TraesCS1B02G055100'	mRNA	6.661000117	7.70E-06	7.6090027	2.49E-08	2.28E-07											[A0A3B5YRB6_WHEAT|diamond]SubName: Full=Uncharacterized protein {ECO:0000313|EnsemblPlants:TraesCS1B02G055100.1};+++[A0A3B5YRK9_WHEAT|diamond]SubName: Full=Uncharacterized protein {ECO:0000313|EnsemblPlants:TraesCS1B02G055100.3};+++[A0A3B5YSM6_WHEAT|diamond]SubName: Full=Uncharacterized protein {ECO:0000313|EnsemblPlants:TraesCS1B02G055100.2};
TraesCS1B02G055200	'TraesCS1B02G055200'	mRNA	4.77891226	1.60E-07	7.395122453	3.73E-08	3.55E-09						GO:0003700///DNA-binding transcription factor activity+++GO:0043565///sequence-specific DNA binding		PF00249///Myb-like DNA-binding domain		IPR001005///SANT/Myb domain+++IPR009057///Homeobox-like domain superfamily+++IPR017930///Myb domain+++IPR044676///MYB-like transcription factor EOBI/EOBII-like, plant	[A0A446JII2_TRITD|diamond]SubName: Full=Uncharacterized protein {ECO:0000313|EMBL:VAH12952.1};
TraesCS1B02G055400	'TraesCS1B02G055400'	mRNA	6.860377801	2.60E-06	6.746304461	3.17E-06	6.99E-08											[A0A3B5YRL4_WHEAT|diamond]SubName: Full=Uncharacterized protein {ECO:0000313|EnsemblPlants:TraesCS1B02G055400.2};+++[A0A3B5YSN2_WHEAT|diamond]SubName: Full=Uncharacterized protein {ECO:0000313|EnsemblPlants:TraesCS1B02G055400.1};
TraesCS1B02G056500	'TraesCS1B02G056500'	mRNA	5.361579924	0.003456847	6.036360605	1.30E-04	2.01E-04						GO:0061630///ubiquitin protein ligase activity	GO:0016567///protein ubiquitination	PF00646///F-box domain+++PF08387///FBD		IPR001810///F-box domain+++IPR006566///FBD domain+++IPR036047///F-box-like domain superfamily	[A0A3B5YSE7_WHEAT|diamond]SubName: Full=Uncharacterized protein {ECO:0000313|EnsemblPlants:TraesCS1B02G056500.1};
TraesCS1B02G056700	'TraesCS1B02G056700'	mRNA	1.237596519	0.005304154	1.734398803	5.91E-07	3.30E-04					GO:0070449///elongin complex		GO:0006368///transcription elongation from RNA polymerase II promoter	PF06881///RNA polymerase II transcription factor SIII (Elongin) subunit A		IPR001810///F-box domain+++IPR010684///RNA polymerase II transcription factor SIII, subunit A	[A0A3B5YRD5_WHEAT|diamond]RecName: Full=Elongin-A {ECO:0000256|ARBA:ARBA00021346};
TraesCS1B02G057100	'TraesCS1B02G057100'	mRNA	1.753951332	0.043255852	2.201083979	0.006293776	0.00416876	03013///Nucleocytoplasmic transport+++04141///Protein processing in endoplasmic reticulum				GO:0030127///COPII vesicle coat+++GO:0031080///nuclear pore outer ring	GO:0005198///structural molecule activity	GO:0006606///protein import into nucleus+++GO:0090114///COPII-coated vesicle budding	PF00400///WD domain, G-beta repeat		IPR001680///WD40 repeat+++IPR015943///WD40/YVTN repeat-like-containing domain superfamily+++IPR017986///No_INFO+++IPR036322///WD40-repeat-containing domain superfamily+++IPR037363///Sec13/Seh1 family	[A0A3B5YRD7_WHEAT|diamond]RecName: Full=WD_REPEATS_REGION domain-containing protein {ECO:0000259|PROSITE:PS50294};
TraesCS1B02G057800	'TraesCS1B02G057800'	mRNA	3.089122548	2.08E-59	3.086103701	2.31E-88	2.34E-62					GO:0005737///cytoplasm	GO:0003723///RNA binding+++GO:0003729///mRNA binding	GO:0061157///mRNA destabilization	PF04146///YT521-B-like domain		IPR007275///YTH domain	[A0A3B5XU46_WHEAT|diamond]RecName: Full=YTH domain-containing protein {ECO:0000259|PROSITE:PS50882};+++[A0A3B5YRE7_WHEAT|diamond]RecName: Full=YTH domain-containing protein {ECO:0000259|PROSITE:PS50882};+++[A0A3B5YRF1_WHEAT|diamond]RecName: Full=YTH domain-containing protein {ECO:0000259|PROSITE:PS50882};+++[A0A3B5YSQ9_WHEAT|diamond]RecName: Full=YTH domain-containing protein {ECO:0000259|PROSITE…
TraesCS1B02G057900	'TraesCS1B02G057900'	mRNA	2.900475689	1.67E-07	2.944205425	2.56E-07	3.71E-09	00790///Folate biosynthesis+++01240///Biosynthesis of cofactors		M00126///Tetrahydrofolate biosynthesis, GTP => THF+++M00840///Tetrahydrofolate biosynthesis, mediated by ribA and trpF, GTP => THF	R03504///7,8-dihydroneopterin glycolaldehyde-lyase [6-(hydroxymethyl)-7,8-dihydropterin-forming] 7,8-Dihydroneopterin <=> Glycolaldehyde + 6-(Hydroxymethyl)-7,8-dihydropterin+++R11037///7,8-dihydroneopterin:oxygen oxidoreductase 7,8-Dihydroneopterin + Oxygen <=> 7,8-Dihydroxanthopterin + Formate + Glycolaldehyde+++R11073///7,8-dihydroneopterin 2'-epimerase 7,8-Dihydroneopterin <=> 7,8-Dihydromona…	GO:0005737///cytoplasm	GO:0004150///dihydroneopterin aldolase activity	GO:0006760///folic acid-containing compound metabolic process+++GO:0046654///tetrahydrofolate biosynthetic process+++GO:0046656///folic acid biosynthetic process	PF02152///Dihydroneopterin aldolase		IPR006156///Dihydroneopterin aldolase+++IPR006157///Dihydroneopterin aldolase/epimerase domain+++IPR043133///GTP cyclohydrolase I, C-terminal/NADPH-dependent 7-cyano-7-deazaguanine reductase	[A0A3B5YSR4_WHEAT|diamond]RecName: Full=7,8-dihydroneopterin aldolase {ECO:0000256|ARBA:ARBA00017026, ECO:0000256|RuleBase:RU362079}; EC=4.1.2.25 {ECO:0000256|ARBA:ARBA00013043, ECO:0000256|RuleBase:RU362079};
TraesCS1B02G058000	'TraesCS1B02G058000'	mRNA	3.087597901	1.14E-04	2.361785179	2.10E-04	4.31E-06					GO:0016021///integral component of membrane+++GO:0030173///integral component of Golgi membrane+++GO:0030176///integral component of endoplasmic reticulum membrane	GO:0015297///antiporter activity+++GO:0022857///transmembrane transporter activity+++GO:0046964///3'-phosphoadenosine 5'-phosphosulfate transmembrane transporter activity		PF08449///UAA transporter family		IPR013657///UAA transporter	[A0A3B5YRP5_WHEAT|diamond]SubName: Full=Uncharacterized protein {ECO:0000313|EnsemblPlants:TraesCS1B02G058000.1};+++[A0A3B5YSG6_WHEAT|diamond]SubName: Full=Uncharacterized protein {ECO:0000313|EnsemblPlants:TraesCS1B02G058000.2};
TraesCS1B02G059400	'TraesCS1B02G059400'	mRNA	2.099030991	0.010342812	0.988319081	0.288067488	7.23E-04	00940///Phenylpropanoid biosynthesis			R00602///methanol:hydrogen-peroxide oxidoreductase Methanol + Hydrogen peroxide <=> Formaldehyde + 2 H2O+++R02596///Donor:hydrogen-peroxide oxidoreductase Coniferyl alcohol <=> Guaiacyl lignin+++R03919///Donor:hydrogen-peroxide oxidoreductase Sinapyl alcohol <=> Syringyl lignin+++R04007///Donor:hydrogen-peroxide oxidoreductase 4-Coumaryl alcohol <=> p-Hydroxyphenyl lignin+++R07443///donor:hydroge…	GO:0016021///integral component of membrane			PF02181///Formin Homology 2 Domain	KOG1922///actin binding	IPR015425///Formin, FH2 domain+++IPR042201///Formin, FH2 domain superfamily	[A0A287EGB8_HORVV|diamond]RecName: Full=Formin-like protein {ECO:0000256|RuleBase:RU361260};
TraesCS1B02G059800	'TraesCS1B02G059800'	mRNA	3.747780327	8.80E-10	4.211688857	1.32E-11	1.39E-11						GO:0016787///hydrolase activity+++GO:0052751///GDP-mannose hydrolase activity				IPR000086///NUDIX hydrolase domain+++IPR015797///NUDIX hydrolase-like domain superfamily	[A0A3B5YRH3_WHEAT|diamond]RecName: Full=Nudix hydrolase domain-containing protein {ECO:0000259|PROSITE:PS51462};+++[A0A3B5YSI7_WHEAT|diamond]RecName: Full=Nudix hydrolase domain-containing protein {ECO:0000259|PROSITE:PS51462};
TraesCS1B02G060100	'TraesCS1B02G060100'	mRNA	3.823695157	1.54E-43	4.107768314	1.09E-39	2.78E-46					GO:0005789///endoplasmic reticulum membrane	GO:0071568///UFM1 transferase activity	GO:0032434///regulation of proteasomal ubiquitin-dependent protein catabolic process+++GO:0034976///response to endoplasmic reticulum stress+++GO:1990592///protein K69-linked ufmylation			IPR018611///E3 UFM1-protein ligase 1	[A0A3B5YSJ2_WHEAT|diamond]SubName: Full=Uncharacterized protein {ECO:0000313|EnsemblPlants:TraesCS1B02G060100.1};
TraesCS1B02G060500	'TraesCS1B02G060500'	mRNA	5.082170143	0.012676907	6.802566968	2.71E-06	9.26E-04					GO:0005634///nucleus	GO:0003700///DNA-binding transcription factor activity+++GO:0005516///calmodulin binding+++GO:0043565///sequence-specific DNA binding	GO:0080142///regulation of salicylic acid biosynthetic process	PF07887///Calmodulin binding protein-like N-terminal domain		IPR012416///CALMODULIN-BINDING PROTEIN60	[A0A3B5YRS2_WHEAT|diamond]SubName: Full=Uncharacterized protein {ECO:0000313|EnsemblPlants:TraesCS1B02G060500.1};
TraesCS1B02G061200	'TraesCS1B02G061200'	mRNA	1.169194072	0.004502256	0.974772236	0.008370895	2.72E-04					GO:0016020///membrane+++GO:0016021///integral component of membrane	GO:0015079///potassium ion transmembrane transporter activity	GO:0006813///potassium ion transport	PF02705///K+ potassium transporter	ENOG502QPSA///No_INFO	IPR003855///Potassium transporter	[A0A1Z5R8J4_SORBI|diamond]RecName: Full=Potassium transporter {ECO:0000256|RuleBase:RU321113};+++[A0A1Z5R912_SORBI|diamond]RecName: Full=Potassium transporter {ECO:0000256|RuleBase:RU321113};+++[A0A287EL59_HORVV|diamond]SubName: Full=Uncharacterized protein {ECO:0000313|EnsemblPlants:HORVU1Hr1G009100.7};
TraesCS1B02G061600	'TraesCS1B02G061600'	mRNA	6.334830483	5.25E-05	4.310737115	0.023240648	1.84E-06					GO:0019005///SCF ubiquitin ligase complex		GO:0031146///SCF-dependent proteasomal ubiquitin-dependent protein catabolic process	PF13516///Leucine Rich repeat		IPR001611///Leucine-rich repeat+++IPR001810///F-box domain+++IPR006553///Leucine-rich repeat, cysteine-containing subtype+++IPR032675///Leucine-rich repeat domain superfamily	[A0A3B5YRJ5_WHEAT|diamond]RecName: Full=F-box domain-containing protein {ECO:0000259|PROSITE:PS50181};
TraesCS1B02G061700	'TraesCS1B02G061700'	mRNA	4.612389716	0.043403918	3.964844126	0.13582178	0.004188644								PF13516///Leucine Rich repeat		IPR001611///Leucine-rich repeat+++IPR006553///Leucine-rich repeat, cysteine-containing subtype+++IPR032675///Leucine-rich repeat domain superfamily	[A0A446JJ22_TRITD|diamond]SubName: Full=Uncharacterized protein {ECO:0000313|EMBL:VAH13089.1};
TraesCS1B02G061900	'TraesCS1B02G061900'	mRNA	3.998068116	1.74E-14	5.966107391	4.93E-23	1.68E-16					GO:0016021///integral component of membrane						[A0A3B5YSL2_WHEAT|diamond]SubName: Full=Uncharacterized protein {ECO:0000313|EnsemblPlants:TraesCS1B02G061900.1};
TraesCS1B02G063800	'TraesCS1B02G063800'	mRNA	3.098456877	5.46E-09	3.620106798	1.78E-11	9.60E-11						GO:0008289///lipid binding	GO:0006869///lipid transport	PF14368///Probable lipid transfer		IPR000528///Plant non-specific lipid-transfer protein/Par allergen+++IPR016140///Bifunctional inhibitor/plant lipid transfer protein/seed storage helical domain+++IPR036312///Bifunctional inhibitor/plant lipid transfer protein/seed storage helical domain superfamily+++IPR043325///Alpha-Amylase Inhibitors (AAI), Lipid Transfer (LT) and Seed Storage (SS) Protein	[A0A3B5YSX8_WHEAT|diamond]RecName: Full=AAI domain-containing protein {ECO:0000259|SMART:SM00499};
TraesCS1B02G064400	'TraesCS1B02G064400'	mRNA	4.337197932	0.027164306	5.162426127	0.001386529	0.00233897											[A0A3B5YRW2_WHEAT|diamond]SubName: Full=Uncharacterized protein {ECO:0000313|EnsemblPlants:TraesCS1B02G064400.1.cds1};
TraesCS1B02G066700	'TraesCS1B02G066700'	mRNA	4.813789263	0.0216869	5.007555411	0.008289072	0.001771687								PF01535///PPR repeat+++PF13041///PPR repeat family		IPR002885///Pentatricopeptide repeat+++IPR011990///Tetratricopeptide-like helical domain superfamily	[A0A3B5YSR5_WHEAT|diamond]SubName: Full=Uncharacterized protein {ECO:0000313|EnsemblPlants:TraesCS1B02G066700.1.cds1};
TraesCS1B02G068200	'TraesCS1B02G068200'	mRNA	4.534541793	7.16E-16	5.407614249	1.45E-15	6.15E-18	00590///Arachidonic acid metabolism			R02265///(5Z,13E)-(15S)-9alpha,11alpha-epidioxy-15-hydroxyprosta-5,13- dienoate E-isomerase Prostaglandin H2 <=> Prostaglandin E2	GO:0005634///nucleus+++GO:0005829///cytosol	GO:0051087///chaperone binding+++GO:0051879///Hsp90 protein binding	GO:0006457///protein folding+++GO:0051131///chaperone-mediated protein complex assembly	PF04969///CS domain	KOG3158///prostaglandin-E synthase activity	IPR007052///CS domain+++IPR008978///HSP20-like chaperone	[I1H4Z7_BRADI|diamond]RecName: Full=CS domain-containing protein {ECO:0000259|PROSITE:PS51203};
TraesCS1B02G068500	'TraesCS1B02G068500'	mRNA	2.309070776	1.97E-43	3.661517292	1.48E-170	3.58E-46	03015///mRNA surveillance pathway+++03040///Spliceosome+++04141///Protein processing in endoplasmic reticulum+++04145///Phagosome	H00058///Amyotrophic lateral sclerosis (ALS)+++H01577///Essential tremor+++H01605///Myelofibrosis+++H01612///Essential thrombocytosis									[A0A3B5YRR9_WHEAT|diamond]SubName: Full=Uncharacterized protein {ECO:0000313|EnsemblPlants:TraesCS1B02G068500.2};+++[A0A3B5YST5_WHEAT|diamond]SubName: Full=Uncharacterized protein {ECO:0000313|EnsemblPlants:TraesCS1B02G068500.1};
TraesCS1B02G068700	'TraesCS1B02G068700'	mRNA	7.2275032	3.25E-07	6.770745348	2.88E-06	7.58E-09								PF15054///Domain of unknown function (DUF4535)		IPR027854///Short transmembrane mitochondrial protein 1	[A0A3B5ZNL4_WHEAT|diamond]SubName: Full=Uncharacterized protein {ECO:0000313|EnsemblPlants:TraesCS1D02G053900.1};
TraesCS1B02G069300	'TraesCS1B02G069300'	mRNA	1.608198179	8.51E-33	2.366676612	2.56E-76	2.37E-35										IPR008528///Protein unc-13 homologue+++IPR014770///Munc13 homology 1+++IPR014772///Mammalian uncoordinated homology 13, domain 2	[A0A3B5XUD0_WHEAT|diamond]SubName: Full=Uncharacterized protein {ECO:0000313|EnsemblPlants:TraesCS1A02G052200.2};+++[A0A3B5YRS8_WHEAT|diamond]SubName: Full=Uncharacterized protein {ECO:0000313|EnsemblPlants:TraesCS1B02G069300.2};+++[A0A3B5YRS9_WHEAT|diamond]SubName: Full=Uncharacterized protein {ECO:0000313|EnsemblPlants:TraesCS1B02G069300.1};
TraesCS1B02G071200	'TraesCS1B02G071200'	mRNA	3.065620471	1.67E-04	3.128886896	4.59E-06	6.57E-06								PF07985///SRR1 domain	KOG3131///rhythmic process	IPR012942///SRR1-like domain+++IPR040044///SRR1-like protein	[A0A0D9WC41_9ORYZ|diamond]RecName: Full=SRR1 domain-containing protein {ECO:0000259|Pfam:PF07985};
TraesCS1B02G071500	'TraesCS1B02G071500'	mRNA	1.440791062	1.18E-04	1.674174543	3.81E-08	4.50E-06		H01876///Microcephaly with or without chorioretinopathy, lymphedema, or mental retardation			GO:0005874///microtubule	GO:0005524///ATP binding+++GO:0008017///microtubule binding+++GO:1990939///ATP-dependent microtubule motor activity	GO:0007018///microtubule-based movement	PF00225///Kinesin motor domain		IPR001752///Kinesin motor domain+++IPR019821///Kinesin motor domain, conserved site+++IPR027417///P-loop containing nucleoside triphosphate hydrolase+++IPR036961///Kinesin motor domain superfamily	[A0A3B5XUM4_WHEAT|diamond]RecName: Full=Kinesin motor domain-containing protein {ECO:0000259|PROSITE:PS50067};
TraesCS1B02G071800	'TraesCS1B02G071800'	mRNA	1.342124214	5.87E-10	1.551918248	8.69E-15	9.12E-12					GO:0016021///integral component of membrane			PF03741///Integral membrane protein TerC family		IPR005496///Integral membrane protein TerC+++IPR022369///Integral membrane protein TerC, riboswitch-linked	[A0A3B5YS52_WHEAT|diamond]SubName: Full=Uncharacterized protein {ECO:0000313|EnsemblPlants:TraesCS1B02G071800.1};
TraesCS1B02G075200	'TraesCS1B02G075200'	mRNA	1.417626528	8.31E-30	1.311087222	5.28E-29	2.76E-32	00860///Porphyrin metabolism+++01240///Biosynthesis of cofactors		M00121///Heme biosynthesis, plants and bacteria, glutamate => heme+++M00846///Siroheme biosynthesis, glutamyl-tRNA => siroheme+++M00926///Heme biosynthesis, bacteria, glutamyl-tRNA => coproporphyrin III => heme	R04109///L-glutamate-semialdehyde: NADP+ oxidoreductase(L-glutamyl-tRNA(Glu)-forming) L-Glutamyl-tRNA(Glu) + NADPH + H+ <=> (S)-4-Amino-5-oxopentanoate + tRNA(Glu) + NADP+		GO:0008883///glutamyl-tRNA reductase activity+++GO:0050661///NADP binding	GO:0006782///protoporphyrinogen IX biosynthetic process	PF00745///Glutamyl-tRNAGlu reductase, dimerisation domain+++PF01488///Shikimate / quinate 5-dehydrogenase+++PF05201///Glutamyl-tRNAGlu reductase, N-terminal domain		IPR000343///Glutamyl-tRNA reductase+++IPR006151///Quinate/shikimate 5-dehydrogenase/glutamyl-tRNA reductase+++IPR015895///Glutamyl-tRNA reductase, N-terminal+++IPR015896///Tetrapyrrole biosynthesis, glutamyl-tRNA reductase, dimerisation domain+++IPR018214///Glutamyl-tRNA reductase, conserved site+++IPR036291///NAD(P)-binding domain superfamily+++IPR036343///Glutamyl-tRNA reductase, N-terminal dom…	[A0A3B5YS00_WHEAT|diamond]RecName: Full=Glutamyl-tRNA reductase {ECO:0000256|ARBA:ARBA00012970, ECO:0000256|RuleBase:RU000584}; EC=1.2.1.70 {ECO:0000256|ARBA:ARBA00012970, ECO:0000256|RuleBase:RU000584};
TraesCS1B02G076900	'TraesCS1B02G076900'	mRNA	1.862092065	1.47E-04	2.058175524	2.11E-10	5.70E-06											[A0A3B5YS21_WHEAT|diamond]SubName: Full=Uncharacterized protein {ECO:0000313|EnsemblPlants:TraesCS1B02G076900.2};
TraesCS1B02G077000	'TraesCS1B02G077000'	mRNA	1.58412579	0.022967312	2.997276627	4.30E-06	0.001901837					GO:0005794///Golgi apparatus+++GO:0016021///integral component of membrane	GO:0015297///antiporter activity		PF03151///Triose-phosphate Transporter family		IPR004853///Sugar phosphate transporter domain	[A0A3B5YS23_WHEAT|diamond]RecName: Full=TPT domain-containing protein {ECO:0000259|Pfam:PF03151};
TraesCS1B02G077300	'TraesCS1B02G077300'	mRNA	1.135598193	1.08E-08	1.384455678	5.00E-13	1.99E-10	00040///Pentose and glucuronate interconversions			R01526///ATP:D-ribulose 5-phosphotransferase ATP + D-Ribulose <=> ADP + D-Ribulose 5-phosphate	GO:0009507///chloroplast	GO:0005524///ATP binding+++GO:0016773///phosphotransferase activity, alcohol group as acceptor+++GO:0019150///D-ribulokinase activity	GO:0005975///carbohydrate metabolic process	PF00370///FGGY family of carbohydrate kinases, N-terminal domain+++PF02782///FGGY family of carbohydrate kinases, C-terminal domain	ENOG502QVMB///No_INFO	IPR018484///Carbohydrate kinase, FGGY, N-terminal+++IPR018485///Carbohydrate kinase, FGGY, C-terminal+++IPR043129///ATPase, nucleotide binding domain	[A0A3B5YT61_WHEAT|diamond]RecName: Full=FGGY_C domain-containing protein {ECO:0000259|Pfam:PF02782};+++[M8A5S4_TRIUA|diamond]SubName: Full=Xylulose kinase {ECO:0000313|EMBL:EMS67371.1, ECO:0000313|EnsemblPlants:TRIUR3_25819-P1};
TraesCS1B02G077500	'TraesCS1B02G077500'	mRNA	2.535018462	3.63E-12	5.063888308	3.48E-26	4.47E-14						GO:0004620///phospholipase activity+++GO:0047372///acylglycerol lipase activity	GO:0016042///lipid catabolic process	PF01734///Patatin-like phospholipase		IPR002641///Patatin-like phospholipase domain+++IPR016035///Acyl transferase/acyl hydrolase/lysophospholipase	[A0A3B5YTD3_WHEAT|diamond]RecName: Full=Patatin {ECO:0000256|RuleBase:RU361262}; EC=3.1.1.- {ECO:0000256|RuleBase:RU361262};
TraesCS1B02G078600	'TraesCS1B02G078600'	mRNA	1.939021242	5.34E-07	2.235279738	1.44E-12	1.28E-08	00563///Glycosylphosphatidylinositol (GPI)-anchor biosynthesis	H01489///Inherited glycosylphosphatidylinositol deficiencies			GO:0042765///GPI-anchor transamidase complex	GO:0003923///GPI-anchor transamidase activity	GO:0016255///attachment of GPI anchor to protein	PF01650///Peptidase C13 family		IPR001096///Peptidase C13, legumain+++IPR028361///GPI-anchor transamidase	[A0A452XT28_AEGTS|diamond]SubName: Full=Uncharacterized protein {ECO:0000313|EnsemblPlants:AET1Gv20148500.3};
TraesCS1B02G079800	'TraesCS1B02G079800'	mRNA	5.361297863	0.003338117	5.399536704	0.001856236	1.93E-04											[A0A3B5YS54_WHEAT|diamond]SubName: Full=Uncharacterized protein {ECO:0000313|EnsemblPlants:TraesCS1B02G079800.1};
TraesCS1B02G081300	'TraesCS1B02G081300'	mRNA	-4.090887782	0.049570824	-1.476390985	0.751212375	0.004941502										IPR036312///Bifunctional inhibitor/plant lipid transfer protein/seed storage helical domain superfamily	[A0A446JKH0_TRITD|diamond]SubName: Full=Uncharacterized protein {ECO:0000313|EMBL:VAH13496.1};
TraesCS1B02G081500	'TraesCS1B02G081500'	mRNA	2.330598184	2.87E-08	3.045114313	5.06E-15	5.67E-10		H00238///Fanconi anemia			GO:0005634///nucleus	GO:0016740///transferase activity+++GO:0061631///ubiquitin conjugating enzyme activity	GO:0000209///protein polyubiquitination+++GO:0006974///cellular response to DNA damage stimulus	PF00179///Ubiquitin-conjugating enzyme		IPR000608///Ubiquitin-conjugating enzyme E2+++IPR016135///Ubiquitin-conjugating enzyme/RWD-like+++IPR023313///Ubiquitin-conjugating enzyme, active site	[A0A3B5XUP9_WHEAT|diamond]RecName: Full=UBC core domain-containing protein {ECO:0000259|PROSITE:PS50127};+++[A0A3B5XUX5_WHEAT|diamond]RecName: Full=UBC core domain-containing protein {ECO:0000259|PROSITE:PS50127};+++[A0A3B5YTB5_WHEAT|diamond]RecName: Full=UBC core domain-containing protein {ECO:0000259|PROSITE:PS50127};
TraesCS1B02G081900	'TraesCS1B02G081900'	mRNA	1.493791565	3.41E-12	2.423607825	1.10E-34	4.19E-14					GO:0000139///Golgi membrane+++GO:0016021///integral component of membrane	GO:0015018///galactosylgalactosylxylosylprotein 3-beta-glucuronosyltransferase activity+++GO:0042285///xylosyltransferase activity	GO:0005975///carbohydrate metabolic process+++GO:0009834///plant-type secondary cell wall biogenesis+++GO:0010417///glucuronoxylan biosynthetic process+++GO:0071555///cell wall organization	PF03360///Glycosyltransferase family 43		IPR005027///Glycosyl transferase, family 43+++IPR029044///Nucleotide-diphospho-sugar transferases	[A0A3B5YS81_WHEAT|diamond]RecName: Full=Glycosyltransferases {ECO:0000256|RuleBase:RU363127}; EC=2.4.-.- {ECO:0000256|RuleBase:RU363127};
TraesCS1B02G083400	'TraesCS1B02G083400'	mRNA	1.198637923	0.007886468	1.849714028	2.63E-09	5.22E-04								PF00400///WD domain, G-beta repeat		IPR001680///WD40 repeat+++IPR015943///WD40/YVTN repeat-like-containing domain superfamily+++IPR017986///No_INFO+++IPR036322///WD40-repeat-containing domain superfamily	[A0A3B5YTK6_WHEAT|diamond]RecName: Full=WD_REPEATS_REGION domain-containing protein {ECO:0000259|PROSITE:PS50294};
TraesCS1B02G084500	'TraesCS1B02G084500'	mRNA	1.201683535	9.63E-06	1.672155359	1.12E-14	2.91E-07	00500///Starch and sucrose metabolism			R02108///1,4-alpha-D-Glucan glucanohydrolase Starch + H2O <=> Dextrin + Starch+++R02112///1,4-alpha-D-Glucan maltohydrolase Starch <=> Dextrin + Maltose+++R11262///maltodextrin maltohydrolase Maltodextrin + H2O <=> Maltose	GO:0005886///plasma membrane+++GO:0016021///integral component of membrane	GO:0004675///transmembrane receptor protein serine/threonine kinase activity+++GO:0005524///ATP binding+++GO:0030246///carbohydrate binding	GO:0002229///defense response to oomycetes+++GO:0042742///defense response to bacterium	PF00069///Protein kinase domain+++PF00139///Legume lectin domain		IPR000719///Protein kinase domain+++IPR001220///Legume lectin domain+++IPR008271///Serine/threonine-protein kinase, active site+++IPR011009///Protein kinase-like domain superfamily+++IPR013320///Concanavalin A-like lectin/glucanase domain superfamily+++IPR017441///Protein kinase, ATP binding site	[A0A3B5XW21_WHEAT|diamond]RecName: Full=Protein kinase domain-containing protein {ECO:0000259|PROSITE:PS50011};
TraesCS1B02G084700	'TraesCS1B02G084700'	mRNA	2.660932159	1.95E-11	3.172484773	9.71E-19	2.59E-13	00010///Glycolysis / Gluconeogenesis+++00020///Citrate cycle (TCA cycle)+++00260///Glycine, serine and threonine metabolism+++00280///Valine, leucine and isoleucine degradation+++00310///Lysine degradation+++00380///Tryptophan metabolism+++00620///Pyruvate metabolism+++00630///Glyoxylate and dicarboxylate metabolism+++00640///Propanoate metabolism+++01200///Carbon metabolism+++01240///Biosynthesi…	H00072///Pyruvate dehydrogenase complex deficiency+++H00172///Maple syrup urine disease+++H02000///Dihydrolipoamide dehydrogenase deficiency+++H02006///Alpha-ketoglutarate dehydrogenase complex deficiency	M00009///Citrate cycle (TCA cycle, Krebs cycle)+++M00011///Citrate cycle, second carbon oxidation, 2-oxoglutarate => oxaloacetate+++M00032///Lysine degradation, lysine => saccharopine => acetoacetyl-CoA+++M00036///Leucine degradation, leucine => acetoacetate + acetyl-CoA+++M00307///Pyruvate oxidation, pyruvate => acetyl-CoA+++M00532///Photorespiration	R00209///pyruvate:NAD+ 2-oxidoreductase (CoA-acetylating); pyruvate Pyruvate + CoA + NAD+ <=> Acetyl-CoA + CO2 + NADH + H++++R01221///glycine:NAD+ 2-oxidoreductase (tetrahydrofolate-methylene-adding); glycine Glycine + Tetrahydrofolate + NAD+ <=> 5,10-Methylenetetrahydrofolate + Ammonia + CO2 + NADH + H++++R01698///Dihydrolipoamide:NAD+ oxidoreductase Dihydrolipoamide + NAD+ <=> Lipoamide + NADH …	GO:0005739///mitochondrion+++GO:0045252///oxoglutarate dehydrogenase complex	GO:0004148///dihydrolipoyl dehydrogenase activity+++GO:0050660///flavin adenine dinucleotide binding	GO:0045454///cell redox homeostasis	PF02852///Pyridine nucleotide-disulphide oxidoreductase, dimerisation domain+++PF07992///Pyridine nucleotide-disulphide oxidoreductase		IPR001100///Pyridine nucleotide-disulphide oxidoreductase, class I+++IPR004099///Pyridine nucleotide-disulphide oxidoreductase, dimerisation domain+++IPR006258///Dihydrolipoamide dehydrogenase+++IPR012999///Pyridine nucleotide-disulphide oxidoreductase, class I, active site+++IPR016156///FAD/NAD-linked reductase, dimerisation domain superfamily+++IPR023753///FAD/NAD(P)-binding domain+++IPR036188/…	[A0A1D6MSE3_MAIZE|diamond]RecName: Full=Dihydrolipoyl dehydrogenase {ECO:0000256|RuleBase:RU003692}; EC=1.8.1.4 {ECO:0000256|RuleBase:RU003692};
TraesCS1B02G084900	'TraesCS1B02G084900'	mRNA	5.090647045	1.31E-04	7.026230639	3.48E-07	5.03E-06								PF14929///TAF RNA Polymerase I subunit A		IPR039495///TATA box-binding protein-associated factor RNA polymerase I subunit A-like	[A0A3B5YSC3_WHEAT|diamond]SubName: Full=Uncharacterized protein {ECO:0000313|EnsemblPlants:TraesCS1B02G084900.1};
TraesCS1B02G085200	'TraesCS1B02G085200'	mRNA	1.363724101	1.44E-08	2.163694943	6.24E-17	2.73E-10						GO:0005524///ATP binding+++GO:0016887///ATPase activity		PF00004///ATPase family associated with various cellular activities (AAA)		IPR003593///AAA+ ATPase domain+++IPR003959///ATPase, AAA-type, core+++IPR027417///P-loop containing nucleoside triphosphate hydrolase+++IPR034081///AAA domain-containing protein, R3H domain	[A0A3B5XV43_WHEAT|diamond]RecName: Full=AAA domain-containing protein {ECO:0000259|SMART:SM00382};
TraesCS1B02G086100	'TraesCS1B02G086100'	mRNA	2.539737724	0.001311877	1.331259228	0.460024116	6.65E-05					GO:0005886///plasma membrane+++GO:0009506///plasmodesma+++GO:0016021///integral component of membrane			PF00335///Tetraspanin family		IPR018499///Tetraspanin/Peripherin	[A0A3B5YSD7_WHEAT|diamond]SubName: Full=Uncharacterized protein {ECO:0000313|EnsemblPlants:TraesCS1B02G086100.1};+++[A0A3B5YTP6_WHEAT|diamond]SubName: Full=Uncharacterized protein {ECO:0000313|EnsemblPlants:TraesCS1B02G086100.2};
TraesCS1B02G087300	'TraesCS1B02G087300'	mRNA	6.205789471	8.04E-11	6.861485212	9.26E-23	1.14E-12	03410///Base excision repair				GO:0005634///nucleus	GO:0003677///DNA binding+++GO:0003824///catalytic activity	GO:0006281///DNA repair			IPR011257///DNA glycosylase	[A0A3B5YSF0_WHEAT|diamond]SubName: Full=Uncharacterized protein {ECO:0000313|EnsemblPlants:TraesCS1B02G087300.1};
TraesCS1B02G087700	'TraesCS1B02G087700'	mRNA	4.226226111	7.28E-23	3.841219538	8.96E-19	3.71E-25					GO:0005794///Golgi apparatus	GO:0005525///GTP binding	GO:0006886///intracellular protein transport+++GO:0033365///protein localization to organelle+++GO:0043001///Golgi to plasma membrane protein transport	PF00025///ADP-ribosylation factor family		IPR005225///Small GTP-binding protein domain+++IPR006689///Small GTPase superfamily, ARF/SAR type+++IPR027417///P-loop containing nucleoside triphosphate hydrolase	[A0A3B5YTI6_WHEAT|diamond]SubName: Full=Uncharacterized protein {ECO:0000313|EnsemblPlants:TraesCS1B02G087700.1};
TraesCS1B02G088200	'TraesCS1B02G088200'	mRNA	5.902734442	3.19E-04	6.008416536	1.37E-04	1.36E-05							GO:0006355///regulation of transcription, DNA-templated			IPR007592///GLABROUS1 enhancer-binding protein family	[A0A3B5YSG0_WHEAT|diamond]SubName: Full=Uncharacterized protein {ECO:0000313|EnsemblPlants:TraesCS1B02G088200.1.cds1};
TraesCS1B02G088700	'TraesCS1B02G088700'	mRNA	1.888321623	1.86E-06	3.462484073	8.74E-12	4.86E-08					GO:0005829///cytosol	GO:0051082///unfolded protein binding+++GO:0051087///chaperone binding	GO:0051085///chaperone cofactor-dependent protein refolding	PF00226///DnaJ domain+++PF01556///DnaJ C terminal domain		IPR001623///DnaJ domain+++IPR002939///Chaperone DnaJ, C-terminal+++IPR008971///HSP40/DnaJ peptide-binding+++IPR018253///DnaJ domain, conserved site+++IPR036869///Chaperone J-domain superfamily	[A0A3B5YSG5_WHEAT|diamond]RecName: Full=J domain-containing protein {ECO:0000259|PROSITE:PS50076};
TraesCS1B02G089800	'TraesCS1B02G089800'	mRNA	5.037034482	1.17E-08	3.832925145	0.001848434	2.18E-10		H02197///Mitochondrial pyruvate carrier deficiency			GO:0005743///mitochondrial inner membrane+++GO:0016021///integral component of membrane		GO:0006850///mitochondrial pyruvate transmembrane transport	PF03650///Mitochondrial pyruvate carriers		IPR005336///Mitochondrial pyruvate carrier	[A0A446ILK8_TRITD|diamond]RecName: Full=Mitochondrial pyruvate carrier {ECO:0000256|RuleBase:RU363100};
TraesCS1B02G089900	'TraesCS1B02G089900'	mRNA	8.004583523	1.63E-09	5.537330543	9.72E-22	2.67E-11								PF12452///Protein of unknown function (DUF3685)		IPR022552///Uncharacterised protein family Ycf55	[A0A3B5YSI3_WHEAT|diamond]SubName: Full=Uncharacterized protein {ECO:0000313|EnsemblPlants:TraesCS1B02G089900.1};
TraesCS1B02G090300	'TraesCS1B02G090300'	mRNA	2.162228659	7.63E-16	2.19595587	4.32E-26	6.59E-18	00906///Carotenoid biosynthesis		M00097///beta-Carotene biosynthesis, GGAP => beta-carotene	R07512///7,9,7',9'-tetracis-lycopene cis-trans-isomerase 7,9,7',9'-tetracis-Lycopene <=> Lycopene	GO:0031969///chloroplast membrane	GO:0016491///oxidoreductase activity+++GO:0046608///carotenoid isomerase activity	GO:0016117///carotenoid biosynthetic process	PF01593///Flavin containing amine oxidoreductase		IPR002937///Amine oxidase+++IPR014101///Prolycopene isomerase+++IPR036188///FAD/NAD(P)-binding domain superfamily	[A0A3B5YSI4_WHEAT|diamond]RecName: Full=Prolycopene isomerase {ECO:0000256|ARBA:ARBA00012419}; EC=5.2.1.13 {ECO:0000256|ARBA:ARBA00012419};
TraesCS1B02G090600	'TraesCS1B02G090600'	mRNA	1.650354215	6.08E-20	1.722748101	2.32E-23	3.75E-22	00220///Arginine biosynthesis+++01210///2-Oxocarboxylic acid metabolism+++01230///Biosynthesis of amino acids		M00028///Ornithine biosynthesis, glutamate => ornithine	R02283///N2-Acetyl-L-ornithine:2-oxoglutarate aminotransferase N-Acetylornithine + 2-Oxoglutarate <=> N-Acetyl-L-glutamate 5-semialdehyde + L-Glutamate		GO:0003992///N2-acetyl-L-ornithine:2-oxoglutarate 5-aminotransferase activity+++GO:0030170///pyridoxal phosphate binding	GO:0006526///arginine biosynthetic process	PF00202///Aminotransferase class-III		IPR004636///Acetylornithine/Succinylornithine transaminase family+++IPR005814///Aminotransferase class-III+++IPR015421///Pyridoxal phosphate-dependent transferase, major domain+++IPR015422///Pyridoxal phosphate-dependent transferase, small domain+++IPR015424///Pyridoxal phosphate-dependent transferase	[A0A446ILM8_TRITD|diamond]RecName: Full=Acetylornithine transaminase {ECO:0000256|ARBA:ARBA00012919}; EC=2.6.1.11 {ECO:0000256|ARBA:ARBA00012919};
TraesCS1B02G091500	'TraesCS1B02G091500'	mRNA	4.403377453	0.002952648	6.448295476	5.31E-06	1.68E-04						GO:0003700///DNA-binding transcription factor activity		PF07716///Basic region leucine zipper		IPR004827///Basic-leucine zipper domain	[A0A446JL62_TRITD|diamond]RecName: Full=BZIP domain-containing protein {ECO:0000259|PROSITE:PS50217};
TraesCS1B02G091800	'TraesCS1B02G091800'	mRNA	1.34016544	5.76E-05	1.760080024	4.62E-09	2.05E-06								PF00515///Tetratricopeptide repeat+++PF13181///Tetratricopeptide repeat+++PF13877///Potential Monad-binding region of RPAP3		IPR001440///Tetratricopeptide repeat 1+++IPR011990///Tetratricopeptide-like helical domain superfamily+++IPR013026///No_INFO+++IPR019734///Tetratricopeptide repeat+++IPR025986///RNA-polymerase II-associated protein 3-like, C-terminal domain	[A0A452XVQ9_AEGTS|diamond]SubName: Full=Uncharacterized protein {ECO:0000313|EnsemblPlants:AET1Gv20187200.5};
TraesCS1B02G093400	'TraesCS1B02G093400'	mRNA	1.576773008	1.54E-10	1.573038801	9.55E-20	2.23E-12					GO:0016021///integral component of membrane						[A0A3B5YSL8_WHEAT|diamond]SubName: Full=Uncharacterized protein {ECO:0000313|EnsemblPlants:TraesCS1B02G093400.1};
TraesCS1B02G093700	'TraesCS1B02G093700'	mRNA	1.087111122	0.012509555	0.855178748	0.04188252	9.11E-04	04626///Plant-pathogen interaction							PF05641///Agenet domain		IPR002999///Tudor domain+++IPR008395///Agenet-like domain+++IPR014002///Agenet domain, plant type	[A0A3B5YSX9_WHEAT|diamond]SubName: Full=Uncharacterized protein {ECO:0000313|EnsemblPlants:TraesCS1B02G093700.1};
TraesCS1B02G094200	'TraesCS1B02G094200'	mRNA	1.617897163	5.67E-04	1.521161388	1.86E-06	2.60E-05		H00768///Autosomal recessive intellectual developmental disorder				GO:0004721///phosphoprotein phosphatase activity		PF02181///Formin Homology 2 Domain+++PF10409///C2 domain of PTEN tumour-suppressor protein		IPR014020///Tensin phosphatase, C2 domain+++IPR015425///Formin, FH2 domain+++IPR029021///Protein-tyrosine phosphatase-like+++IPR029023///Tensin-type phosphatase domain+++IPR042201///Formin, FH2 domain superfamily	[A0A3B5YSY3_WHEAT|diamond]RecName: Full=Formin-like protein {ECO:0000256|RuleBase:RU361260};
TraesCS1B02G094300	'TraesCS1B02G094300'	mRNA	1.88153879	1.66E-23	2.14796579	7.89E-33	8.03E-26					GO:0005794///Golgi apparatus+++GO:0016021///integral component of membrane+++GO:0031969///chloroplast membrane	GO:0015297///antiporter activity+++GO:0022857///transmembrane transporter activity		PF03151///Triose-phosphate Transporter family		IPR004696///Triose phosphate/phosphoenolpyruvate translocator+++IPR004853///Sugar phosphate transporter domain	[A0A3B5YSM8_WHEAT|diamond]RecName: Full=TPT domain-containing protein {ECO:0000259|Pfam:PF03151};+++[A0A3B5YTR0_WHEAT|diamond]RecName: Full=TPT domain-containing protein {ECO:0000259|Pfam:PF03151};
TraesCS1B02G094600	'TraesCS1B02G094600'	mRNA	5.654114334	1.71E-31	5.960223171	8.59E-39	5.19E-34					GO:0012505///endomembrane system	GO:0003924///GTPase activity+++GO:0030234///enzyme regulator activity	GO:0006808///regulation of nitrogen utilization+++GO:0006886///intracellular protein transport	PF00543///Nitrogen regulatory protein P-II		IPR002187///Nitrogen regulatory protein PII+++IPR011322///Nitrogen regulatory PII-like, alpha/beta+++IPR015867///Nitrogen regulatory protein PII/ATP phosphoribosyltransferase, C-terminal+++IPR017918///Nitrogen regulatory protein PII, conserved site	[A0A3B5YSY8_WHEAT|diamond]SubName: Full=Uncharacterized protein {ECO:0000313|EnsemblPlants:TraesCS1B02G094600.1};
TraesCS1B02G094700	'TraesCS1B02G094700'	mRNA	1.055776389	5.58E-06	1.580451572	3.39E-14	1.60E-07	00010///Glycolysis / Gluconeogenesis+++00030///Pentose phosphate pathway+++00052///Galactose metabolism+++00230///Purine metabolism+++00500///Starch and sucrose metabolism+++00520///Amino sugar and nucleotide sugar metabolism+++01250///Biosynthesis of nucleotide sugars	H00069///Glycogen storage disease+++H00118///Congenital disorders of glycosylation type I+++H01762///Muscle glycogen storage disease+++H01954///Glycogen storage disease type XIV	M00549///Nucleotide sugar biosynthesis, glucose => UDP-glucose+++M00855///Glycogen degradation, glycogen => glucose-6P	R00959///alpha-D-Glucose 1-phosphate 1,6-phosphomutase D-Glucose 1-phosphate <=> alpha-D-Glucose 6-phosphate+++R01057///D-Ribose 1,5-phosphomutase alpha-D-Ribose 1-phosphate <=> D-Ribose 5-phosphate+++R08639///alpha-D-glucose 1,6-phosphomutase D-Glucose 1-phosphate <=> D-Glucose 6-phosphate	GO:0005794///Golgi apparatus+++GO:0009507///chloroplast	GO:0016740///transferase activity	GO:0006004///fucose metabolic process+++GO:0010197///polar nucleus fusion+++GO:0048868///pollen tube development	PF10250///GDP-fucose protein O-fucosyltransferase	ENOG502QQP9///No_INFO	IPR019378///GDP-fucose protein O-fucosyltransferase	[A0A0D3G2W8_9ORYZ|diamond]RecName: Full=O-fucosyltransferase family protein {ECO:0000256|ARBA:ARBA00019955};+++[A0A2K2DCN0_BRADI|diamond]RecName: Full=O-fucosyltransferase family protein {ECO:0000256|ARBA:ARBA00019955};
TraesCS1B02G095000	'TraesCS1B02G095000'	mRNA	1.126793841	5.36E-08	0.909102235	1.75E-10	1.10E-09							GO:0006355///regulation of transcription, DNA-templated+++GO:0007623///circadian rhythm			IPR039928///LNK family	[A0A3B5YSZ4_WHEAT|diamond]SubName: Full=Uncharacterized protein {ECO:0000313|EnsemblPlants:TraesCS1B02G095000.1};
TraesCS1B02G095600	'TraesCS1B02G095600'	mRNA	2.321649843	7.12E-22	2.742290912	1.00E-85	3.83E-24						GO:0004722///protein serine/threonine phosphatase activity+++GO:0046872///metal ion binding	GO:0006470///protein dephosphorylation	PF00481///Protein phosphatase 2C		IPR000222///PPM-type phosphatase, divalent cation binding+++IPR001932///PPM-type phosphatase domain+++IPR015655///Protein phosphatase 2C family+++IPR036457///PPM-type phosphatase domain superfamily	[A0A3B5YSP2_WHEAT|diamond]RecName: Full=Protein-serine/threonine phosphatase {ECO:0000256|ARBA:ARBA00013081}; EC=3.1.3.16 {ECO:0000256|ARBA:ARBA00013081};
TraesCS1B02G095700	'TraesCS1B02G095700'	mRNA	1.316126987	0.010769034	2.584794224	1.84E-12	7.59E-04						GO:0016985///mannan endo-1,4-beta-mannosidase activity		PF04181///Rtr1/RPAP2 family		IPR007308///Rtr1/RPAP2 domain+++IPR038534///Rtr1/RPAP2 domain superfamily	[A0A3B5YSP5_WHEAT|diamond]RecName: Full=RTR1-type domain-containing protein {ECO:0000259|PROSITE:PS51479};+++[A0A3B5YU00_WHEAT|diamond]SubName: Full=Uncharacterized protein {ECO:0000313|EnsemblPlants:TraesCS1B02G095700.2};
TraesCS1B02G095800	'TraesCS1B02G095800'	mRNA	1.964893964	6.72E-49	3.457851749	2.53E-137	1.09E-51	00940///Phenylpropanoid biosynthesis			R00602///methanol:hydrogen-peroxide oxidoreductase Methanol + Hydrogen peroxide <=> Formaldehyde + 2 H2O+++R02596///Donor:hydrogen-peroxide oxidoreductase Coniferyl alcohol <=> Guaiacyl lignin+++R03919///Donor:hydrogen-peroxide oxidoreductase Sinapyl alcohol <=> Syringyl lignin+++R04007///Donor:hydrogen-peroxide oxidoreductase 4-Coumaryl alcohol <=> p-Hydroxyphenyl lignin+++R07443///donor:hydroge…	GO:0005576///extracellular region+++GO:0009505///plant-type cell wall+++GO:0009506///plasmodesma	GO:0004601///peroxidase activity+++GO:0020037///heme binding+++GO:0046872///metal ion binding	GO:0006979///response to oxidative stress+++GO:0042744///hydrogen peroxide catabolic process	PF00141///Peroxidase		IPR000823///Plant peroxidase+++IPR002016///Haem peroxidase+++IPR010255///Haem peroxidase superfamily+++IPR019793///Peroxidases heam-ligand binding site+++IPR019794///Peroxidase, active site+++IPR033905///Secretory peroxidase	[A0A3B5YT02_WHEAT|diamond]RecName: Full=Peroxidase {ECO:0000256|ARBA:ARBA00012313, ECO:0000256|RuleBase:RU362060}; EC=1.11.1.7 {ECO:0000256|ARBA:ARBA00012313, ECO:0000256|RuleBase:RU362060};
TraesCS1B02G096200	'TraesCS1B02G096200'	mRNA	1.237931664	4.02E-13	2.304444948	2.08E-17	4.52E-15	00940///Phenylpropanoid biosynthesis			R00602///methanol:hydrogen-peroxide oxidoreductase Methanol + Hydrogen peroxide <=> Formaldehyde + 2 H2O+++R02596///Donor:hydrogen-peroxide oxidoreductase Coniferyl alcohol <=> Guaiacyl lignin+++R03919///Donor:hydrogen-peroxide oxidoreductase Sinapyl alcohol <=> Syringyl lignin+++R04007///Donor:hydrogen-peroxide oxidoreductase 4-Coumaryl alcohol <=> p-Hydroxyphenyl lignin+++R07443///donor:hydroge…	GO:0005576///extracellular region	GO:0004601///peroxidase activity+++GO:0020037///heme binding+++GO:0046872///metal ion binding	GO:0006979///response to oxidative stress+++GO:0042744///hydrogen peroxide catabolic process	PF00141///Peroxidase		IPR000823///Plant peroxidase+++IPR002016///Haem peroxidase+++IPR010255///Haem peroxidase superfamily+++IPR019793///Peroxidases heam-ligand binding site+++IPR019794///Peroxidase, active site+++IPR033905///Secretory peroxidase	[A0A1E5VAY0_9POAL|diamond]RecName: Full=Peroxidase {ECO:0000256|ARBA:ARBA00012313, ECO:0000256|RuleBase:RU362060}; EC=1.11.1.7 {ECO:0000256|ARBA:ARBA00012313, ECO:0000256|RuleBase:RU362060};
TraesCS1B02G096700	'TraesCS1B02G096700'	mRNA	1.527082426	4.42E-12	1.692678126	1.12E-14	5.50E-14					GO:0016020///membrane+++GO:0016021///integral component of membrane	GO:0016709///oxidoreductase activity, acting on paired donors, with incorporation or reduction of molecular oxygen, NAD(P)H as one donor, and incorporation of one atom of oxygen					[A0A3B5YU10_WHEAT|diamond]SubName: Full=Uncharacterized protein {ECO:0000313|EnsemblPlants:TraesCS1B02G096700.1};
TraesCS1B02G097200	'TraesCS1B02G097200'	mRNA	1.68846384	7.86E-52	1.679933319	5.06E-47	1.10E-54	00480///Glutathione metabolism			R03522///RX:glutathione R-transferase RX + Glutathione <=> Halide + R-S-Glutathione+++R07002///(1R)-hydroxy-(2R)-glutathionyl-1,2-dihydronaphthalene glutathione-lyase (epoxide-forming) (1R,2S)-Naphthalene 1,2-oxide + Glutathione <=> (1R)-Hydroxy-(2R)-glutathionyl-1,2-dihydronaphthalene+++R07003///(1R)-glutathionyl-(2R)-hydroxy-1,2-dihydronaphthalene glutathione-lyase (epoxide-forming) (1S,2R)-Nap…	GO:0005737///cytoplasm	GO:0004364///glutathione transferase activity+++GO:0043295///glutathione binding	GO:0006749///glutathione metabolic process	PF00043///Glutathione S-transferase, C-terminal domain+++PF02798///Glutathione S-transferase, N-terminal domain		IPR004045///Glutathione S-transferase, N-terminal+++IPR004046///Glutathione S-transferase, C-terminal+++IPR010987///Glutathione S-transferase, C-terminal-like+++IPR034347///Glutathione S-transferases Phi, C-terminal+++IPR036249///Thioredoxin-like superfamily+++IPR036282///Glutathione S-transferase, C-terminal domain superfamily	[A0A3B5YU15_WHEAT|diamond]RecName: Full=Glutathione transferase {ECO:0000256|ARBA:ARBA00012452}; EC=2.5.1.18 {ECO:0000256|ARBA:ARBA00012452};
TraesCS1B02G097400	'TraesCS1B02G097400'	mRNA	3.790296766	4.62E-60	4.173473276	3.49E-90	4.90E-63	00480///Glutathione metabolism			R03522///RX:glutathione R-transferase RX + Glutathione <=> Halide + R-S-Glutathione+++R07002///(1R)-hydroxy-(2R)-glutathionyl-1,2-dihydronaphthalene glutathione-lyase (epoxide-forming) (1R,2S)-Naphthalene 1,2-oxide + Glutathione <=> (1R)-Hydroxy-(2R)-glutathionyl-1,2-dihydronaphthalene+++R07003///(1R)-glutathionyl-(2R)-hydroxy-1,2-dihydronaphthalene glutathione-lyase (epoxide-forming) (1S,2R)-Nap…	GO:0005737///cytoplasm	GO:0004364///glutathione transferase activity+++GO:0043295///glutathione binding	GO:0006749///glutathione metabolic process	PF00043///Glutathione S-transferase, C-terminal domain+++PF02798///Glutathione S-transferase, N-terminal domain		IPR004045///Glutathione S-transferase, N-terminal+++IPR004046///Glutathione S-transferase, C-terminal+++IPR010987///Glutathione S-transferase, C-terminal-like+++IPR034347///Glutathione S-transferases Phi, C-terminal+++IPR036249///Thioredoxin-like superfamily+++IPR036282///Glutathione S-transferase, C-terminal domain superfamily+++IPR040079///Glutathione Transferase family	[A0A3B5YTU4_WHEAT|diamond]RecName: Full=Glutathione transferase {ECO:0000256|ARBA:ARBA00012452}; EC=2.5.1.18 {ECO:0000256|ARBA:ARBA00012452};
TraesCS1B02G098000	'TraesCS1B02G098000'	mRNA	2.198956346	1.15E-04	2.789066456	1.08E-08	4.36E-06					GO:0005618///cell wall+++GO:0009506///plasmodesma+++GO:0048046///apoplast	GO:0030145///manganese ion binding	GO:0010497///plasmodesmata-mediated intercellular transport+++GO:2000280///regulation of root development	PF00190///Cupin		IPR001929///Germin+++IPR006045///Cupin 1+++IPR011051///RmlC-like cupin domain superfamily+++IPR014710///RmlC-like jelly roll fold+++IPR019780///Germin, manganese binding site	[A0A3B5YSR7_WHEAT|diamond]RecName: Full=Germin-like protein {ECO:0000256|RuleBase:RU366015};
TraesCS1B02G098100	'TraesCS1B02G098100'	mRNA	4.898509475	0.004700669	4.743938024	0.00562966	2.86E-04	00940///Phenylpropanoid biosynthesis			R00602///methanol:hydrogen-peroxide oxidoreductase Methanol + Hydrogen peroxide <=> Formaldehyde + 2 H2O+++R02596///Donor:hydrogen-peroxide oxidoreductase Coniferyl alcohol <=> Guaiacyl lignin+++R03919///Donor:hydrogen-peroxide oxidoreductase Sinapyl alcohol <=> Syringyl lignin+++R04007///Donor:hydrogen-peroxide oxidoreductase 4-Coumaryl alcohol <=> p-Hydroxyphenyl lignin+++R07443///donor:hydroge…				PF05548///Gametolysin peptidase M11		IPR008752///Peptidase M11, gametolysin+++IPR008979///Galactose-binding-like domain superfamily	[R1G664_EMIHU|diamond]RecName: Full=Peptidase_M11 domain-containing protein {ECO:0000259|Pfam:PF05548};
TraesCS1B02G098700	'TraesCS1B02G098700'	mRNA	2.001505999	6.41E-40	1.817685644	1.53E-40	1.32E-42	04213///Longevity regulating pathway - multiple species					GO:0004674///protein serine/threonine kinase activity+++GO:0005524///ATP binding	GO:0007165///signal transduction	PF00069///Protein kinase domain+++PF03822///NAF domain		IPR000719///Protein kinase domain+++IPR004041///NAF domain+++IPR008271///Serine/threonine-protein kinase, active site+++IPR011009///Protein kinase-like domain superfamily+++IPR017441///Protein kinase, ATP binding site+++IPR018451///NAF/FISL domain	[A0A3B5YT47_WHEAT|diamond]SubName: Full=Non-specific serine/threonine protein kinase {ECO:0000313|EnsemblPlants:TraesCS1B02G098700.1};+++[A0A3B5YTV8_WHEAT|diamond]RecName: Full=Non-specific serine/threonine protein kinase {ECO:0000256|ARBA:ARBA00012513}; EC=2.7.11.1 {ECO:0000256|ARBA:ARBA00012513};
TraesCS1B02G099000	'TraesCS1B02G099000'	mRNA	1.297000039	1.77E-37	2.22248582	2.27E-156	4.02E-40	02010///ABC transporters	H01227///Inflammatory bowel disease (IBD)+++H01529///Avascular necrosis of femoral head+++H01709///Glucocorticoid-induced osteonecrosis			GO:0016021///integral component of membrane	GO:0005524///ATP binding+++GO:0042626///ATPase activity, coupled to transmembrane movement of substances		PF00005///ABC transporter+++PF00664///ABC transporter transmembrane region	KOG0055///ATPase activity, coupled to transmembrane movement of substances	IPR003439///ABC transporter-like, ATP-binding domain+++IPR003593///AAA+ ATPase domain+++IPR011527///ABC transporter type 1, transmembrane domain+++IPR017871///ABC transporter-like, conserved site+++IPR027417///P-loop containing nucleoside triphosphate hydrolase+++IPR036640///ABC transporter type 1, transmembrane domain superfamily+++IPR039421///Type 1 protein exporter	[A0A0D9ZTX4_9ORYZ|diamond]SubName: Full=Uncharacterized protein {ECO:0000313|EnsemblPlants:OGLUM05G02560.1};
TraesCS1B02G099800	'TraesCS1B02G099800'	mRNA	4.583957114	8.05E-07	4.308739259	2.36E-08	1.98E-08	00130///Ubiquinone and other terpenoid-quinone biosynthesis+++01240///Biosynthesis of cofactors		M00116///Menaquinone biosynthesis, chorismate (+ polyprenyl-PP) => menaquinol+++M00932///Phylloquinone biosynthesis, chorismate (+ phytyl-PP) => phylloquinol	R07262///1,4-dihydroxy-2-naphthoyl-CoA hydrolase 1,4-Dihydroxy-2-naphthoyl-CoA + H2O <=> 1,4-Dihydroxy-2-naphthoate + CoA	GO:0005777///peroxisome	GO:0061522///1,4-dihydroxy-2-naphthoyl-CoA thioesterase activity	GO:0042372///phylloquinone biosynthetic process	PF03061///Thioesterase superfamily		IPR003736///Phenylacetic acid degradation-related domain+++IPR006683///Thioesterase domain+++IPR029069///HotDog domain superfamily	[A0A3B5YST6_WHEAT|diamond]RecName: Full=4HBT domain-containing protein {ECO:0000259|Pfam:PF03061};
TraesCS1B02G099900	'TraesCS1B02G099900'	mRNA	3.412263026	2.31E-07	4.27725148	3.94E-07	5.28E-09
TraesCS1B02G100100	'TraesCS1B02G100100'	mRNA	6.482172187	1.38E-146	7.670892783	2.07E-214	4.10E-150
TraesCS1B02G100300	'TraesCS1B02G100300'	mRNA	6.811146233	3.51E-06	5.948487004	1.73E-04	9.65E-08	04075///Plant hormone signal transduction				GO:0005634///nucleus		GO:0006355///regulation of transcription, DNA-templated+++GO:0009734///auxin-activated signaling pathway	PF02309///AUX/IAA family		IPR000270///PB1 domain+++IPR003311///AUX/IAA protein+++IPR033389///AUX/IAA domain	[A0A3B5YSU1_WHEAT|diamond]RecName: Full=Auxin-responsive protein {ECO:0000256|RuleBase:RU004549};+++[A0A3B5YSU2_WHEAT|diamond]RecName: Full=Auxin-responsive protein {ECO:0000256|RuleBase:RU004549};+++[A0A3B5YU50_WHEAT|diamond]RecName: Full=Auxin-responsive protein {ECO:0000256|RuleBase:RU004549};
TraesCS1B02G100400	'TraesCS1B02G100400'	mRNA	1.802922539	1.89E-25	1.899506242	1.70E-30	8.31E-28	04075///Plant hormone signal transduction+++04712///Circadian rhythm - plant				GO:0009507///chloroplast	GO:0000287///magnesium ion binding+++GO:0003700///DNA-binding transcription factor activity+++GO:0010333///terpene synthase activity+++GO:0046983///protein dimerization activity	GO:0009686///gibberellin biosynthetic process+++GO:0016102///diterpenoid biosynthetic process	PF00010///Helix-loop-helix DNA-binding domain		IPR011598///Myc-type, basic helix-loop-helix (bHLH) domain+++IPR036638///Helix-loop-helix DNA-binding domain superfamily+++IPR044273///Transcription factor PIF3-like	[A0A3B5YTX7_WHEAT|diamond]RecName: Full=BHLH domain-containing protein {ECO:0000259|PROSITE:PS50888};+++[A0A452XXP3_AEGTS|diamond]SubName: Full=Uncharacterized protein {ECO:0000313|EnsemblPlants:AET1Gv20204300.3};
TraesCS1B02G100800	'TraesCS1B02G100800'	mRNA	6.609381337	5.63E-25	6.062397767	6.84E-34	2.53E-27	03013///Nucleocytoplasmic transport+++03015///mRNA surveillance pathway+++03040///Spliceosome	H01847///Thrombocytopenia-absent radius syndrome			GO:0005634///nucleus+++GO:0005737///cytoplasm	GO:0003729///mRNA binding	GO:0006396///RNA processing	PF00076///RNA recognition motif. (a.k.a. RRM, RBD, or RNP domain)		IPR000504///RNA recognition motif domain+++IPR008111///RNA-binding motif protein 8+++IPR012677///Nucleotide-binding alpha-beta plait domain superfamily+++IPR033744///RBM8, RNA recognition motif+++IPR035979///RNA-binding domain superfamily	[A0A446JM96_TRITD|diamond]RecName: Full=RRM domain-containing protein {ECO:0000259|PROSITE:PS50102};
TraesCS1B02G101000	'TraesCS1B02G101000'	mRNA	1.974775316	4.68E-05	2.469753319	3.04E-10	1.63E-06	03030///DNA replication+++03420///Nucleotide excision repair+++03430///Mismatch repair+++03440///Homologous recombination							PF05641///Agenet domain		IPR008395///Agenet-like domain+++IPR014002///Agenet domain, plant type+++IPR016197///Chromo-like domain superfamily	[A0A3B5YSV2_WHEAT|diamond]RecName: Full=Agenet domain-containing protein {ECO:0000259|SMART:SM00743};+++[A0A3B5YT71_WHEAT|diamond]RecName: Full=Agenet domain-containing protein {ECO:0000259|SMART:SM00743};+++[A0A3B5YU62_WHEAT|diamond]RecName: Full=Agenet domain-containing protein {ECO:0000259|SMART:SM00743};
TraesCS1B02G101100	'TraesCS1B02G101100'	mRNA	1.141438403	3.49E-13	2.749573996	3.03E-56	3.90E-15	00061///Fatty acid biosynthesis+++00780///Biotin metabolism+++01212///Fatty acid metabolism+++01240///Biosynthesis of cofactors		M00083///Fatty acid biosynthesis, elongation+++M00572///Pimeloyl-ACP biosynthesis, BioC-BioH pathway, malonyl-ACP => pimeloyl-ACP+++M00874///Fatty acid biosynthesis in mitochondria, fungi	R02767///(3R)-3-hydroxyacyl-[acyl-carrier-protein]:NADP+ oxidoreductase (3R)-3-Hydroxyacyl-[acyl-carrier protein] + NADP+ <=> 3-Oxoacyl-[acyl-carrier protein] + NADPH + H++++R04533///(3R)-3-hydroxybutanoyl-[acyl-carrier protein]:NADP+ oxidoreductase (3R)-3-Hydroxybutanoyl-[acyl-carrier protein] + NADP+ <=> Acetoacetyl-[acp] + NADPH + H++++R04534///(3R)-3-hydroxydecanoyl-[acyl-carrier-protein]:NAD…		GO:0016491///oxidoreductase activity				IPR002347///Short-chain dehydrogenase/reductase SDR+++IPR020904///Short-chain dehydrogenase/reductase, conserved site+++IPR036291///NAD(P)-binding domain superfamily	[A0A3B5YTY7_WHEAT|diamond]SubName: Full=Uncharacterized protein {ECO:0000313|EnsemblPlants:TraesCS1B02G101100.1};
TraesCS1B02G101600	'TraesCS1B02G101600'	mRNA	2.597153458	7.30E-08	2.313941766	2.03E-08	1.52E-09						GO:0003723///RNA binding+++GO:0008173///RNA methyltransferase activity	GO:0006396///RNA processing	PF00588///SpoU rRNA Methylase family		IPR001537///tRNA/rRNA methyltransferase, SpoU type+++IPR029026///tRNA (guanine-N1-)-methyltransferase, N-terminal+++IPR029028///Alpha/beta knot methyltransferases	[A0A287ESL2_HORVV|diamond]RecName: Full=SpoU_methylase domain-containing protein {ECO:0000259|Pfam:PF00588};
TraesCS1B02G101800	'TraesCS1B02G101800'	mRNA	2.80422216	1.94E-06	2.191856209	2.02E-07	5.09E-08						GO:0003824///catalytic activity+++GO:0016791///phosphatase activity		PF00300///Histidine phosphatase superfamily (branch 1)		IPR001345///Phosphoglycerate/bisphosphoglycerate mutase, active site+++IPR013078///Histidine phosphatase superfamily, clade-1+++IPR029033///Histidine phosphatase superfamily	[A0A3B5YT80_WHEAT|diamond]SubName: Full=Uncharacterized protein {ECO:0000313|EnsemblPlants:TraesCS1B02G101800.2};+++[A0A3B5YU72_WHEAT|diamond]SubName: Full=Uncharacterized protein {ECO:0000313|EnsemblPlants:TraesCS1B02G101800.1};
TraesCS1B02G102500	'TraesCS1B02G102500'	mRNA	1.866273865	3.58E-04	1.359524022	0.1439179	1.55E-05											[A0A3B5YSX1_WHEAT|diamond]SubName: Full=Uncharacterized protein {ECO:0000313|EnsemblPlants:TraesCS1B02G102500.1.cds1};
TraesCS1B02G102600	'TraesCS1B02G102600'	mRNA	4.389593507	2.47E-17	4.277673189	7.26E-17	1.90E-19						GO:0008080///N-acetyltransferase activity		PF00583///Acetyltransferase (GNAT) family		IPR000182///GNAT domain+++IPR016181///Acyl-CoA N-acyltransferase	[A0A452XXY9_AEGTS|diamond]RecName: Full=N-acetyltransferase domain-containing protein {ECO:0000259|PROSITE:PS51186};
TraesCS1B02G102800	'TraesCS1B02G102800'	mRNA	4.408867372	0.025594448	2.709406793	0.110868381	0.002174335								PF08387///FBD		IPR006566///FBD domain+++IPR032675///Leucine-rich repeat domain superfamily+++IPR036047///F-box-like domain superfamily	[A0A3B5YU07_WHEAT|diamond]RecName: Full=FBD domain-containing protein {ECO:0000259|SMART:SM00579};
TraesCS1B02G103000	'TraesCS1B02G103000'	mRNA	4.561525806	0.001825635	5.19875062	0.00619155	9.69E-05								PF08387///FBD		IPR006566///FBD domain	[A0A341P0U6_WHEAT|diamond]RecName: Full=FBD domain-containing protein {ECO:0000259|SMART:SM00579};
TraesCS1B02G103100	'TraesCS1B02G103100'	mRNA	6.394721194	3.05E-05	6.287268319	3.42E-05	1.01E-06										IPR032675///Leucine-rich repeat domain superfamily+++IPR036047///F-box-like domain superfamily	[A0A3B5YU87_WHEAT|diamond]SubName: Full=Uncharacterized protein {ECO:0000313|EnsemblPlants:TraesCS1B02G103100.1.cds1};
TraesCS1B02G103400	'TraesCS1B02G103400'	mRNA	4.713585079	0.027534003	3.306022592	0.357912136	0.002380064								PF08387///FBD		IPR006566///FBD domain	[A0A3B5YSY0_WHEAT|diamond]RecName: Full=FBD domain-containing protein {ECO:0000259|SMART:SM00579};
TraesCS1B02G103600	'TraesCS1B02G103600'	mRNA	6.188603338	8.17E-05	3.085788209	0.034810956	2.99E-06								PF08387///FBD		IPR001810///F-box domain+++IPR006566///FBD domain+++IPR032675///Leucine-rich repeat domain superfamily+++IPR036047///F-box-like domain superfamily	[A0A3B5YU92_WHEAT|diamond]RecName: Full=F-box domain-containing protein {ECO:0000259|PROSITE:PS50181};
TraesCS1B02G103800	'TraesCS1B02G103800'	mRNA	2.901480999	0.002421538	3.432954302	0.002220723	1.34E-04										IPR032675///Leucine-rich repeat domain superfamily+++IPR036047///F-box-like domain superfamily	[A0A3B5YU17_WHEAT|diamond]SubName: Full=Uncharacterized protein {ECO:0000313|EnsemblPlants:TraesCS1B02G103800.1.cds1};
TraesCS1B02G104400	'TraesCS1B02G104400'	mRNA	1.673340452	0.016919002	1.952699095	5.25E-04	0.001307347								PF10294///Lysine methyltransferase		IPR019410///Lysine methyltransferase+++IPR029063///S-adenosyl-L-methionine-dependent methyltransferase	[A0A452XY32_AEGTS|diamond]SubName: Full=Uncharacterized protein {ECO:0000313|EnsemblPlants:AET1Gv20213400.4};
TraesCS1B02G104800	'TraesCS1B02G104800'	mRNA	7.789444272	1.27E-08	8.622773252	5.08E-11	2.38E-10										IPR011043///Galactose oxidase/kelch, beta-propeller+++IPR036047///F-box-like domain superfamily	[A0A3B5YTA7_WHEAT|diamond]SubName: Full=Uncharacterized protein {ECO:0000313|EnsemblPlants:TraesCS1B02G104800.1};
TraesCS1B02G104900	'TraesCS1B02G104900'	mRNA	1.795809348	6.31E-28	1.833533762	5.94E-40	2.35E-30	04011///MAPK signaling pathway - yeast+++04111///Cell cycle - yeast	H01738///Noonan syndrome				GO:0004707///MAP kinase activity+++GO:0005524///ATP binding		PF00069///Protein kinase domain		IPR000719///Protein kinase domain+++IPR003527///Mitogen-activated protein (MAP) kinase, conserved site+++IPR011009///Protein kinase-like domain superfamily+++IPR017441///Protein kinase, ATP binding site	[A0A5J9U371_9POAL|diamond]RecName: Full=Mitogen-activated protein kinase {ECO:0000256|ARBA:ARBA00012411}; EC=2.7.11.24 {ECO:0000256|ARBA:ARBA00012411};
TraesCS1B02G105200	'TraesCS1B02G105200'	mRNA	1.527463288	3.55E-13	2.283989846	2.40E-24	3.97E-15					GO:0080008///Cul4-RING E3 ubiquitin ligase complex		GO:0043161///proteasome-mediated ubiquitin-dependent protein catabolic process	PF00400///WD domain, G-beta repeat		IPR001680///WD40 repeat+++IPR015943///WD40/YVTN repeat-like-containing domain superfamily+++IPR017986///No_INFO+++IPR036322///WD40-repeat-containing domain superfamily	[A0A3B5YTB2_WHEAT|diamond]RecName: Full=WD_REPEATS_REGION domain-containing protein {ECO:0000259|PROSITE:PS50294};
TraesCS1B02G105300	'TraesCS1B02G105300'	mRNA	3.46696036	1.06E-24	3.648365565	5.77E-25	4.86E-27					GO:0005783///endoplasmic reticulum+++GO:0016021///integral component of membrane	GO:0016746///transferase activity, transferring acyl groups		PF03062///MBOAT, membrane-bound O-acyltransferase family	KOG3860///regulation of N-terminal protein palmitoylation	IPR004299///Membrane bound O-acyl transferase, MBOAT	[A0A287ESX6_HORVV|diamond]SubName: Full=Uncharacterized protein {ECO:0000313|EnsemblPlants:HORVU1Hr1G018780.1};+++[A0A3B5YSZ7_WHEAT|diamond]SubName: Full=Uncharacterized protein {ECO:0000313|EnsemblPlants:TraesCS1B02G105300.2};
TraesCS1B02G107000	'TraesCS1B02G107000'	mRNA	1.084111036	1.23E-07	1.70216525	7.91E-29	2.66E-09					GO:0005634///nucleus	GO:0046872///metal ion binding	GO:0009742///brassinosteroid mediated signaling pathway	PF00149///Calcineurin-like phosphoesterase		IPR004843///Calcineurin-like phosphoesterase domain, ApaH type+++IPR006186///Serine/threonine-specific protein phosphatase/bis(5-nucleosyl)-tetraphosphatase+++IPR012391///Serine/threonine protein phosphatase, BSU1+++IPR015915///Kelch-type beta propeller+++IPR029052///Metallo-dependent phosphatase-like+++IPR041758///Phosphatase BSL, C-terminal metallophosphatase domain	[A0A1D5S273_WHEAT|diamond]RecName: Full=Serine/threonine-protein phosphatase {ECO:0000256|PIRNR:PIRNR036363, ECO:0000256|RuleBase:RU004273}; EC=3.1.3.16 {ECO:0000256|PIRNR:PIRNR036363, ECO:0000256|RuleBase:RU004273};+++[A0A3B5XVJ6_WHEAT|diamond]RecName: Full=Serine/threonine-protein phosphatase {ECO:0000256|PIRNR:PIRNR036363, ECO:0000256|RuleBase:RU004273}; EC=3.1.3.16 {ECO:0000256|PIRNR:PIRNR036…
TraesCS1B02G107100	'TraesCS1B02G107100'	mRNA	6.26221854	1.22E-36	6.301423148	1.42E-74	2.92E-39						GO:0016740///transferase activity		PF00023///Ankyrin repeat		IPR001841///Zinc finger, RING-type+++IPR002110///Ankyrin repeat+++IPR013083///Zinc finger, RING/FYVE/PHD-type+++IPR020683///Domain of unknown function DUF3447+++IPR036770///Ankyrin repeat-containing domain superfamily	[A0A3B5YT22_WHEAT|diamond]SubName: Full=Uncharacterized protein {ECO:0000313|EnsemblPlants:TraesCS1B02G107100.1};
TraesCS1B02G107200	'TraesCS1B02G107200'	mRNA	1.131917565	0.006512627	1.635032128	3.96E-09	4.18E-04	03022///Basal transcription factors+++03420///Nucleotide excision repair	H00403///Disorders of nucleotide excision repair+++H00866///Trichothiodystrophy+++H01428///Xeroderma pigmentosum			GO:0005634///nucleus	GO:0003677///DNA binding+++GO:0003678///DNA helicase activity+++GO:0005524///ATP binding+++GO:0016818///hydrolase activity, acting on acid anhydrides, in phosphorus-containing anhydrides	GO:0006289///nucleotide-excision repair	PF06733///DEAD_2+++PF06777///Helical and beta-bridge domain+++PF13307///Helicase C-terminal domain		IPR001945///RAD3/XPD family+++IPR006554///Helicase-like, DEXD box c2 type+++IPR006555///ATP-dependent helicase, C-terminal+++IPR010614///DEAD2+++IPR010643///Helical and beta-bridge domain+++IPR013020///ATP-dependent helicase Rad3/Chl1-like+++IPR014013///Helicase superfamily 1/2, ATP-binding domain, DinG/Rad3-type+++IPR027417///P-loop containing nucleoside triphosphate hydrolase	[A0A0Q3HMV8_BRADI|diamond]RecName: Full=General transcription and DNA repair factor IIH helicase subunit XPD {ECO:0000256|ARBA:ARBA00014344}; EC=3.6.4.12 {ECO:0000256|ARBA:ARBA00012551};
TraesCS1B02G107600	'TraesCS1B02G107600'	mRNA	2.767033947	0.003934016	2.217543835	0.00467473	2.32E-04	00500///Starch and sucrose metabolism			R00805///sucrose-6F-phosphate phosphohydrolase Sucrose 6'-phosphate + H2O <=> Sucrose + Orthophosphate+++R06211///No_INFO Sucrose 6'-phosphate + H2O <=> Sucrose + Orthophosphate		GO:0000287///magnesium ion binding+++GO:0050307///sucrose-phosphate phosphatase activity	GO:0005986///sucrose biosynthetic process	PF05116///Sucrose-6F-phosphate phosphohydrolase+++PF08472///Sucrose-6-phosphate phosphohydrolase C-terminal		IPR006379///HAD-superfamily hydrolase, subfamily IIB+++IPR006380///Sucrose-phosphatase-like, N-terminal+++IPR012847///Sucrose phosphatase, plant/cyanobacteria+++IPR013679///Sucrose-phosphatase, C-terminal+++IPR023214///HAD superfamily+++IPR032710///NTF2-like domain superfamily+++IPR036412///HAD-like superfamily	[A0A452XYL5_AEGTS|diamond]RecName: Full=Sucrose-phosphatase {ECO:0000256|RuleBase:RU368007}; EC=3.1.3.24 {ECO:0000256|RuleBase:RU368007};+++[A0A452XYM9_AEGTS|diamond]RecName: Full=Sucrose-phosphate phosphatase {ECO:0000256|ARBA:ARBA00013112}; EC=3.1.3.24 {ECO:0000256|ARBA:ARBA00013112};
TraesCS1B02G108500	'TraesCS1B02G108500'	mRNA	4.406939694	0.002873426	4.356271602	1.04E-11	1.63E-04	04626///Plant-pathogen interaction+++04626///Plant-pathogen interaction					GO:0005524///ATP binding+++GO:0043531///ADP binding	GO:0006952///defense response	PF00931///NB-ARC domain+++PF18052///Rx N-terminal domain		IPR002182///NB-ARC+++IPR027417///P-loop containing nucleoside triphosphate hydrolase+++IPR032675///Leucine-rich repeat domain superfamily+++IPR038005///Virus X resistance protein-like, coiled-coil domain+++IPR041118///Rx, N-terminal	[A0A3B5YT27_WHEAT|diamond]SubName: Full=Uncharacterized protein {ECO:0000313|EnsemblPlants:TraesCS1B02G108500.4};+++[A0A3B5YTF5_WHEAT|diamond]RecName: Full=NB-ARC domain-containing protein {ECO:0000259|Pfam:PF00931};
TraesCS1B02G108700	'TraesCS1B02G108700'	mRNA	1.531867189	9.23E-09	1.48203796	1.14E-09	1.69E-10					GO:0016021///integral component of membrane			PF07738///Sad1 / UNC-like C-terminal		IPR008979///Galactose-binding-like domain superfamily+++IPR012919///SUN domain	[A0A3B5YUG0_WHEAT|diamond]RecName: Full=SUN domain-containing protein {ECO:0000259|PROSITE:PS51469};
TraesCS1B02G108800	'TraesCS1B02G108800'	mRNA	1.823314637	3.88E-12	1.70927956	1.19E-15	4.78E-14					GO:0005739///mitochondrion			PF01535///PPR repeat+++PF17177///Pentacotripeptide-repeat region of PRORP		IPR002885///Pentatricopeptide repeat+++IPR011990///Tetratricopeptide-like helical domain superfamily+++IPR033443///Pentacotripeptide-repeat region of PRORP	[A0A3B5YTG2_WHEAT|diamond]RecName: Full=PPR_long domain-containing protein {ECO:0000259|Pfam:PF17177};
TraesCS1B02G110000	'TraesCS1B02G110000'	mRNA	1.76536526	0.044469549	-0.001073057	0.999141463	0.004313339		H02460///Neurodevelopmental disorder with dysmorphic facies and skeletal anomalies						PF00646///F-box domain+++PF03478///Protein of unknown function (DUF295)		IPR001810///F-box domain+++IPR005174///Domain unknown function DUF295+++IPR036047///F-box-like domain superfamily	[A0A3B5YT53_WHEAT|diamond]RecName: Full=F-box domain-containing protein {ECO:0000259|PROSITE:PS50181};
TraesCS1B02G110400	'TraesCS1B02G110400'	mRNA	1.553776148	3.74E-117	1.399641824	3.29E-98	1.65E-120						GO:0004252///serine-type endopeptidase activity		PF13180///PDZ domain+++PF17815///PDZ domain		IPR001478///PDZ domain+++IPR001940///Peptidase S1C+++IPR009003///Peptidase S1, PA clan+++IPR036034///PDZ superfamily+++IPR041517///Protease Do-like, PDZ domain+++IPR043504///Peptidase S1, PA clan, chymotrypsin-like fold	[A0A287ETU8_HORVV|diamond]RecName: Full=PDZ domain-containing protein {ECO:0000259|PROSITE:PS50106};
TraesCS1B02G110800	'TraesCS1B02G110800'	mRNA	9.639088971	6.04E-14	10.69265131	2.06E-17	6.23E-16					GO:0016021///integral component of membrane						[A0A3B5YUI2_WHEAT|diamond]SubName: Full=Uncharacterized protein {ECO:0000313|EnsemblPlants:TraesCS1B02G110800.1.cds1};
TraesCS1B02G111300	'TraesCS1B02G111300'	mRNA	3.258446554	0.002023033	4.37109694	3.91E-09	1.09E-04					GO:0016021///integral component of membrane					IPR036047///F-box-like domain superfamily	[A0A3B5XVZ6_WHEAT|diamond]SubName: Full=Uncharacterized protein {ECO:0000313|EnsemblPlants:TraesCS1A02G100200.2};
TraesCS1B02G111700	'TraesCS1B02G111700'	mRNA	2.410083019	0.02061114	3.453949422	0.009303922	0.001659011								PF01535///PPR repeat+++PF13041///PPR repeat family		IPR002885///Pentatricopeptide repeat+++IPR011990///Tetratricopeptide-like helical domain superfamily	[A0A3B5YT74_WHEAT|diamond]SubName: Full=Uncharacterized protein {ECO:0000313|EnsemblPlants:TraesCS1B02G111700.1.cds1};
TraesCS1B02G111900	'TraesCS1B02G111900'	mRNA	3.638675586	0.044429182	5.81045244	3.17E-04	0.004308746		H02460///Neurodevelopmental disorder with dysmorphic facies and skeletal anomalies						PF00651///BTB/POZ domain		IPR000210///BTB/POZ domain+++IPR002083///MATH/TRAF domain+++IPR008974///TRAF-like+++IPR011333///SKP1/BTB/POZ domain superfamily	[A0A3B5YTJ2_WHEAT|diamond]SubName: Full=Uncharacterized protein {ECO:0000313|EnsemblPlants:TraesCS1B02G111900.1.cds1};
TraesCS1B02G112700	'TraesCS1B02G112700'	mRNA	1.47767636	1.62E-12	2.299255351	1.37E-31	1.94E-14					GO:0009941///chloroplast envelope+++GO:0016021///integral component of membrane	GO:0015385///sodium:proton antiporter activity	GO:0006885///regulation of pH	PF00999///Sodium/hydrogen exchanger family		IPR004709///Na+/H+ exchanger+++IPR006153///Cation/H+ exchanger+++IPR018422///Cation/H+ exchanger, CPA1 family+++IPR038770///Sodium/solute symporter superfamily	[A0A6G1ELL1_9ORYZ|diamond]RecName: Full=Na_H_Exchanger domain-containing protein {ECO:0000259|Pfam:PF00999};
TraesCS1B02G113300	'TraesCS1B02G113300'	mRNA	4.493947565	1.57E-44	4.210034237	1.93E-43	2.74E-47	00261///Monobactam biosynthesis+++00300///Lysine biosynthesis+++01230///Biosynthesis of amino acids		M00016///Lysine biosynthesis, succinyl-DAP pathway, aspartate => lysine+++M00525///Lysine biosynthesis, acetyl-DAP pathway, aspartate => lysine+++M00526///Lysine biosynthesis, DAP dehydrogenase pathway, aspartate => lysine+++M00527///Lysine biosynthesis, DAP aminotransferase pathway, aspartate => lysine	R04198///2,3,4,5-tetrahydrodipicolinate:NAD+ 4-oxidoreductase 2,3,4,5-Tetrahydrodipicolinate + NAD+ + H2O <=> (2S,4S)-4-Hydroxy-2,3,4,5-tetrahydrodipicolinate + NADH + H++++R04199///2,3,4,5-tetrahydrodipicolinate:NADP+ 4-oxidoreductase 2,3,4,5-Tetrahydrodipicolinate + NADP+ + H2O <=> (2S,4S)-4-Hydroxy-2,3,4,5-tetrahydrodipicolinate + NADPH + H+	GO:0009570///chloroplast stroma	GO:0008839///4-hydroxy-tetrahydrodipicolinate reductase+++GO:0070402///NADPH binding	GO:0009089///lysine biosynthetic process via diaminopimelate+++GO:0019877///diaminopimelate biosynthetic process	PF01113///Dihydrodipicolinate reductase, N-terminus+++PF05173///Dihydrodipicolinate reductase, C-terminus		IPR000846///Dihydrodipicolinate reductase, N-terminal+++IPR011859///Dihydrodipicolinate reductase, plant-type+++IPR022663///Dihydrodipicolinate reductase, C-terminal+++IPR023940///Dihydrodipicolinate reductase+++IPR036291///NAD(P)-binding domain superfamily	[A0A3B5YT89_WHEAT|diamond]RecName: Full=DapB_N domain-containing protein {ECO:0000259|Pfam:PF01113};+++[A0A3B5YT91_WHEAT|diamond]SubName: Full=Uncharacterized protein {ECO:0000313|EnsemblPlants:TraesCS1B02G113300.2};+++[A0A452XZM7_AEGTS|diamond]SubName: Full=Uncharacterized protein {ECO:0000313|EnsemblPlants:AET1Gv20230700.1};
TraesCS1B02G113700	'TraesCS1B02G113700'	mRNA	2.353528868	3.62E-07	2.379011872	2.92E-08	8.51E-09	00480///Glutathione metabolism			R03522///RX:glutathione R-transferase RX + Glutathione <=> Halide + R-S-Glutathione+++R07002///(1R)-hydroxy-(2R)-glutathionyl-1,2-dihydronaphthalene glutathione-lyase (epoxide-forming) (1R,2S)-Naphthalene 1,2-oxide + Glutathione <=> (1R)-Hydroxy-(2R)-glutathionyl-1,2-dihydronaphthalene+++R07003///(1R)-glutathionyl-(2R)-hydroxy-1,2-dihydronaphthalene glutathione-lyase (epoxide-forming) (1S,2R)-Nap…	GO:0005737///cytoplasm	GO:0004364///glutathione transferase activity+++GO:0043295///glutathione binding	GO:0006749///glutathione metabolic process	PF00043///Glutathione S-transferase, C-terminal domain+++PF02798///Glutathione S-transferase, N-terminal domain	KOG0867///Belongs to the GST superfamily	IPR004045///Glutathione S-transferase, N-terminal+++IPR004046///Glutathione S-transferase, C-terminal+++IPR010987///Glutathione S-transferase, C-terminal-like+++IPR034347///Glutathione S-transferases Phi, C-terminal+++IPR036249///Thioredoxin-like superfamily+++IPR036282///Glutathione S-transferase, C-terminal domain superfamily+++IPR040079///Glutathione Transferase family	[A0A287EUT4_HORVV|diamond]RecName: Full=Glutathione transferase {ECO:0000256|ARBA:ARBA00012452}; EC=2.5.1.18 {ECO:0000256|ARBA:ARBA00012452};
TraesCS1B02G113800	'TraesCS1B02G113800'	mRNA	3.255335031	5.04E-04	4.096810575	3.44E-11	2.29E-05	00480///Glutathione metabolism			R03522///RX:glutathione R-transferase RX + Glutathione <=> Halide + R-S-Glutathione+++R07002///(1R)-hydroxy-(2R)-glutathionyl-1,2-dihydronaphthalene glutathione-lyase (epoxide-forming) (1R,2S)-Naphthalene 1,2-oxide + Glutathione <=> (1R)-Hydroxy-(2R)-glutathionyl-1,2-dihydronaphthalene+++R07003///(1R)-glutathionyl-(2R)-hydroxy-1,2-dihydronaphthalene glutathione-lyase (epoxide-forming) (1S,2R)-Nap…	GO:0005737///cytoplasm	GO:0004364///glutathione transferase activity+++GO:0043295///glutathione binding	GO:0006749///glutathione metabolic process	PF00043///Glutathione S-transferase, C-terminal domain+++PF02798///Glutathione S-transferase, N-terminal domain		IPR004045///Glutathione S-transferase, N-terminal+++IPR004046///Glutathione S-transferase, C-terminal+++IPR010987///Glutathione S-transferase, C-terminal-like+++IPR034347///Glutathione S-transferases Phi, C-terminal+++IPR036249///Thioredoxin-like superfamily+++IPR036282///Glutathione S-transferase, C-terminal domain superfamily	[A0A3B5YUL7_WHEAT|diamond]RecName: Full=Glutathione transferase {ECO:0000256|ARBA:ARBA00012452}; EC=2.5.1.18 {ECO:0000256|ARBA:ARBA00012452};
TraesCS1B02G115300	'TraesCS1B02G115300'	mRNA	4.004882591	7.93E-05	4.403335813	2.32E-06	2.90E-06					GO:0000139///Golgi membrane+++GO:0016021///integral component of membrane	GO:0016757///transferase activity, transferring glycosyl groups		PF05637///galactosyl transferase GMA12/MNN10 family	KOG4748///xyloglucan 6-xylosyltransferase activity	IPR008630///Glycosyltransferase 34+++IPR029044///Nucleotide-diphospho-sugar transferases	[J3LMY0_ORYBR|diamond]SubName: Full=Uncharacterized protein {ECO:0000313|EnsemblPlants:OB03G24060.1};
TraesCS1B02G115400	'TraesCS1B02G115400'	mRNA	4.028126826	9.07E-05	5.807221494	2.05E-06	3.34E-06					GO:0005737///cytoplasm			PF01753///MYND finger+++PF04194///Programmed cell death protein 2, C-terminal putative domain		IPR002893///Zinc finger, MYND-type+++IPR007320///Programmed cell death protein 2, C-terminal	[A0A3B5YTB7_WHEAT|diamond]RecName: Full=MYND-type domain-containing protein {ECO:0000259|PROSITE:PS50865};
TraesCS1B02G115500	'TraesCS1B02G115500'	mRNA	5.37261549	8.84E-04	6.724426245	3.57E-06	4.27E-05	03008///Ribosome biogenesis in eukaryotes				GO:0005730///nucleolus			PF00400///WD domain, G-beta repeat+++PF04003///Dip2/Utp12 Family		IPR001680///WD40 repeat+++IPR007148///Small-subunit processome, Utp12+++IPR011047///Quinoprotein alcohol dehydrogenase-like superfamily+++IPR015943///WD40/YVTN repeat-like-containing domain superfamily+++IPR017986///No_INFO+++IPR019775///WD40 repeat, conserved site	[A0A3B5YTB4_WHEAT|diamond]RecName: Full=WD_REPEATS_REGION domain-containing protein {ECO:0000259|PROSITE:PS50294};
TraesCS1B02G116200	'TraesCS1B02G116200'	mRNA	2.002205595	0.003412921	3.531023849	9.44E-16	1.98E-04					GO:0005634///nucleus+++GO:0005667///transcription factor complex	GO:0000981///DNA-binding transcription factor activity, RNA polymerase II-specific	GO:0006357///regulation of transcription by RNA polymerase II+++GO:0051726///regulation of cell cycle			IPR015648///Transcription factor DP	[A0A3B5YTC6_WHEAT|diamond]SubName: Full=Uncharacterized protein {ECO:0000313|EnsemblPlants:TraesCS1B02G116200.3};
TraesCS1B02G117000	'TraesCS1B02G117000'	mRNA	3.215327892	0.033547738	2.748700631	0.215176975	0.003032674											[A0A3B5YTD7_WHEAT|diamond]SubName: Full=Uncharacterized protein {ECO:0000313|EnsemblPlants:TraesCS1B02G117000.2};+++[A0A446JNC8_TRITD|diamond]SubName: Full=Uncharacterized protein {ECO:0000313|EMBL:VAH14475.1};
TraesCS1B02G117200	'TraesCS1B02G117200'	mRNA	4.584270106	1.70E-08	4.200295231	2.13E-09	3.25E-10											[A0A3B5YTQ6_WHEAT|diamond]SubName: Full=Uncharacterized protein {ECO:0000313|EnsemblPlants:TraesCS1B02G117200.1};
TraesCS1B02G117400	'TraesCS1B02G117400'	mRNA	3.187888769	7.82E-26	5.3874507	2.73E-05	3.32E-28	00270///Cysteine and methionine metabolism		M00368///Ethylene biosynthesis, methionine => ethylene	R07214///1-aminocyclopropane-1-carboxylate oxygenase (ethylene-forming) 1-Aminocyclopropane-1-carboxylate + Ascorbate + Oxygen <=> Ethylene + Cyanide ion + Dehydroascorbate + CO2 + 2 H2O		GO:0016491///oxidoreductase activity+++GO:0046872///metal ion binding		PF03171///2OG-Fe(II) oxygenase superfamily+++PF14226///non-haem dioxygenase in morphine synthesis N-terminal		IPR005123///Oxoglutarate/iron-dependent dioxygenase+++IPR026992///Non-haem dioxygenase N-terminal domain+++IPR027443///Isopenicillin N synthase-like superfamily	[A0A3B5YTE1_WHEAT|diamond]RecName: Full=Fe2OG dioxygenase domain-containing protein {ECO:0000259|PROSITE:PS51471};
TraesCS1B02G118000	'TraesCS1B02G118000'	mRNA	2.160505836	2.73E-62	2.553169152	1.41E-119	2.75E-65	04111///Cell cycle - yeast+++04120///Ubiquitin mediated proteolysis+++04141///Protein processing in endoplasmic reticulum				GO:0031461///cullin-RING ubiquitin ligase complex	GO:0031625///ubiquitin protein ligase binding	GO:0006511///ubiquitin-dependent protein catabolic process	PF00888///Cullin family+++PF10557///Cullin protein neddylation domain	KOG2166///ubiquitin protein ligase binding	IPR001373///Cullin, N-terminal+++IPR016157///Cullin, conserved site+++IPR016158///Cullin homology domain+++IPR016159///Cullin repeat-like-containing domain superfamily+++IPR019559///Cullin protein, neddylation domain+++IPR036317///Cullin homology domain superfamily+++IPR036388///Winged helix-like DNA-binding domain superfamily+++IPR036390///Winged helix DNA-binding domain superfamily	[A0A0E0C201_9ORYZ|diamond]RecName: Full=CULLIN_2 domain-containing protein {ECO:0000259|PROSITE:PS50069};+++[A0A287EUC7_HORVV|diamond]RecName: Full=CULLIN_2 domain-containing protein {ECO:0000259|PROSITE:PS50069};+++[A0A3B5XWU5_WHEAT|diamond]RecName: Full=CULLIN_2 domain-containing protein {ECO:0000259|PROSITE:PS50069};
TraesCS1B02G118900	'TraesCS1B02G118900'	mRNA	3.230810695	3.58E-68	3.320104834	6.24E-102	3.15E-71					GO:0005634///nucleus	GO:0003676///nucleic acid binding+++GO:0005524///ATP binding+++GO:0016818///hydrolase activity, acting on acid anhydrides, in phosphorus-containing anhydrides+++GO:0031491///nucleosome binding+++GO:0070615///nucleosome-dependent ATPase activity	GO:0043044///ATP-dependent chromatin remodeling	PF00176///SNF2-related domain+++PF00271///Helicase conserved C-terminal domain+++PF09110///HAND+++PF09111///SLIDE	KOG0385///helicase activity	IPR000330///SNF2, N-terminal+++IPR001005///SANT/Myb domain+++IPR001650///Helicase, C-terminal+++IPR009057///Homeobox-like domain superfamily+++IPR014001///Helicase superfamily 1/2, ATP-binding domain+++IPR015194///ISWI, HAND domain+++IPR015195///SLIDE domain+++IPR017884///SANT domain+++IPR027417///P-loop containing nucleoside triphosphate hydrolase+++IPR036306///ISWI, HAND domain superfamily+++IP…	[A0A0D2SA25_GOSRA|diamond]SubName: Full=Uncharacterized protein {ECO:0000313|EMBL:KJB38641.1};+++[A0A3B5YTG1_WHEAT|diamond]SubName: Full=Chromatin-remodeling complex ATPase {ECO:0000313|EnsemblPlants:TraesCS1B02G118900.4};
TraesCS1B02G119000	'TraesCS1B02G119000'	mRNA	1.118936449	5.88E-05	1.309032388	2.70E-08	2.09E-06						GO:0003725///double-stranded RNA binding		PF00035///Double-stranded RNA binding motif		IPR014720///Double-stranded RNA-binding domain+++IPR044450///AtDRB-like, first double-stranded RNA binding domain, plant+++IPR044451///AtDRB-like, second double-stranded RNA binding domain, plant	[A0A3B5XWW1_WHEAT|diamond]SubName: Full=Uncharacterized protein {ECO:0000313|EnsemblPlants:TraesCS1A02G091200.2};
TraesCS1B02G119300	'TraesCS1B02G119300'	mRNA	7.331427423	1.75E-07	5.638267493	9.00E-09	3.91E-09	00500///Starch and sucrose metabolism		M00565///Trehalose biosynthesis, D-glucose 1P => trehalose+++M00854///Glycogen biosynthesis, glucose-1P => glycogen/starch	R02421///ADP-glucose:1,4-alpha-D-glucan 4-alpha-D-glucosyltransferase ADP-glucose + Amylose <=> ADP + Amylose	GO:0009501///amyloplast+++GO:0009507///chloroplast	GO:0004373///glycogen (starch) synthase activity+++GO:0016757///transferase activity, transferring glycosyl groups+++GO:2001070///starch binding	GO:0019252///starch biosynthetic process	PF00534///Glycosyl transferases group 1+++PF08323///Starch synthase catalytic domain+++PF16760///Starch/carbohydrate-binding module (family 53)		IPR001296///Glycosyl transferase, family 1+++IPR005085///Carbohydrate binding module family 25+++IPR011835///Bacterial/plant glycogen synthase+++IPR013534///Starch synthase, catalytic domain	[A0A3B5YTG6_WHEAT|diamond]SubName: Full=Uncharacterized protein {ECO:0000313|EnsemblPlants:TraesCS1B02G119300.2};+++[A0A3B5YUK4_WHEAT|diamond]SubName: Full=Uncharacterized protein {ECO:0000313|EnsemblPlants:TraesCS1B02G119300.1};
TraesCS1B02G120300	'TraesCS1B02G120300'	mRNA	1.402943898	3.28E-20	1.023687892	4.35E-12	1.98E-22	00670///One carbon pool by folate+++01240///Biosynthesis of cofactors	H00262///Spina bifida	M00141///C1-unit interconversion, eukaryotes	R00943///Formate:tetrahydrofolate ligase (ADP-forming) Tetrahydrofolate + Formate + ATP <=> ADP + Orthophosphate + 10-Formyltetrahydrofolate+++R01220///5,10-methylenetetrahydrofolate:NADP+ oxidoreductase 5,10-Methylenetetrahydrofolate + NADP+ <=> 5,10-Methenyltetrahydrofolate + NADPH+++R01655///5,10-Methenyltetrahydrofolate 5-hydrolase (decyclizing) 5,10-Methenyltetrahydrofolate + H2O <=> 10-Form…		GO:0004477///methenyltetrahydrofolate cyclohydrolase activity+++GO:0004488///methylenetetrahydrofolate dehydrogenase (NADP+) activity	GO:0006730///one-carbon metabolic process	PF00763///Tetrahydrofolate dehydrogenase/cyclohydrolase, catalytic domain+++PF02882///Tetrahydrofolate dehydrogenase/cyclohydrolase, NAD(P)-binding domain	KOG0089///methenyltetrahydrofolate cyclohydrolase activity	IPR000672///Tetrahydrofolate dehydrogenase/cyclohydrolase+++IPR020630///Tetrahydrofolate dehydrogenase/cyclohydrolase, catalytic domain+++IPR020631///Tetrahydrofolate dehydrogenase/cyclohydrolase, NAD(P)-binding domain+++IPR020867///Tetrahydrofolate dehydrogenase/cyclohydrolase, conserved site+++IPR036291///NAD(P)-binding domain superfamily	[A0A0D3G3B4_9ORYZ|diamond]RecName: Full=Methenyltetrahydrofolate cyclohydrolase {ECO:0000256|ARBA:ARBA00013842}; EC=3.5.4.9 {ECO:0000256|ARBA:ARBA00012776};+++[A0A3B5XVQ2_WHEAT|diamond]RecName: Full=Methenyltetrahydrofolate cyclohydrolase {ECO:0000256|ARBA:ARBA00013842}; EC=3.5.4.9 {ECO:0000256|ARBA:ARBA00012776};
TraesCS1B02G121000	'TraesCS1B02G121000'	mRNA	3.251002615	0.007958936	5.884729758	2.58E-04	5.28E-04		H02460///Neurodevelopmental disorder with dysmorphic facies and skeletal anomalies						PF00651///BTB/POZ domain		IPR000210///BTB/POZ domain+++IPR011333///SKP1/BTB/POZ domain superfamily	[A0A3B5YTI8_WHEAT|diamond]RecName: Full=BTB domain-containing protein {ECO:0000259|Pfam:PF00651};
TraesCS1B02G121500	'TraesCS1B02G121500'	mRNA	4.607940134	0.038085206	5.774369333	4.32E-04	0.003562067		H00237///Diamond-Blackfan anemia					GO:0000462///maturation of SSU-rRNA from tricistronic rRNA transcript (SSU-rRNA, 5.8S rRNA, LSU-rRNA)	PF10273///Pre-rRNA-processing protein TSR2		IPR019398///Pre-rRNA-processing protein TSR2	[A0A3B5YTJ3_WHEAT|diamond]SubName: Full=Uncharacterized protein {ECO:0000313|EnsemblPlants:TraesCS1B02G121500.1};
TraesCS1B02G121600	'TraesCS1B02G121600'	mRNA	5.055951459	6.66E-11	7.071230926	1.65E-19	9.34E-13					GO:0005737///cytoplasm+++GO:0015629///actin cytoskeleton	GO:0016985///mannan endo-1,4-beta-mannosidase activity+++GO:0051015///actin filament binding	GO:0005975///carbohydrate metabolic process+++GO:0007163///establishment or maintenance of cell polarity+++GO:0016477///cell migration+++GO:0051017///actin filament bundle assembly	PF00150///Cellulase (glycosyl hydrolase family 5)		IPR001547///Glycoside hydrolase, family 5+++IPR008999///Actin-crosslinking+++IPR010431///Fascin+++IPR017853///Glycoside hydrolase superfamily+++IPR018087///Glycoside hydrolase, family 5, conserved site	[A0A3B5YTJ5_WHEAT|diamond]RecName: Full=Mannan endo-1,4-beta-mannosidase {ECO:0000256|ARBA:ARBA00012706}; EC=3.2.1.78 {ECO:0000256|ARBA:ARBA00012706};
TraesCS1B02G122100	'TraesCS1B02G122100'	mRNA	2.45700627	4.36E-04	3.21041243	1.41E-07	1.93E-05					GO:0016021///integral component of membrane	GO:0015020///glucuronosyltransferase activity		PF02485///Core-2/I-Branching enzyme		IPR003406///Glycosyl transferase, family 14+++IPR044610///Beta-glucuronosyltransferase GlcAT14A/B/C	[A0A3B5YTK4_WHEAT|diamond]SubName: Full=Uncharacterized protein {ECO:0000313|EnsemblPlants:TraesCS1B02G122100.1};
TraesCS1B02G122400	'TraesCS1B02G122400'	mRNA	3.008194157	0.022154084	4.191733084	0.028607411	0.001817304	03440///Homologous recombination				GO:0005634///nucleus+++GO:0048476///Holliday junction resolvase complex	GO:0003677///DNA binding+++GO:0048257///3'-flap endonuclease activity	GO:0000712///resolution of meiotic recombination intermediates+++GO:0000727///double-strand break repair via break-induced replication+++GO:0031573///intra-S DNA damage checkpoint	PF02732///ERCC4 domain		IPR006166///ERCC4 domain+++IPR011335///Restriction endonuclease type II-like+++IPR036388///Winged helix-like DNA-binding domain superfamily	[A0A3B5YTK7_WHEAT|diamond]RecName: Full=ERCC4 domain-containing protein {ECO:0000259|SMART:SM00891};
TraesCS1B02G123600	'TraesCS1B02G123600'	mRNA	1.262651869	0.037097151	2.603599063	2.54E-08	0.003441661	03020///RNA polymerase				GO:0009536///plastid	GO:0003677///DNA binding+++GO:0003899///DNA-directed 5'-3' RNA polymerase activity	GO:0006351///transcription, DNA-templated	PF00623///RNA polymerase Rpb1, domain 2+++PF04983///RNA polymerase Rpb1, domain 3+++PF04997///RNA polymerase Rpb1, domain 1+++PF05000///RNA polymerase Rpb1, domain 4		IPR000722///RNA polymerase, alpha subunit+++IPR006592///RNA polymerase, N-terminal+++IPR007066///RNA polymerase Rpb1, domain 3+++IPR007080///RNA polymerase Rpb1, domain 1+++IPR007083///RNA polymerase Rpb1, domain 4+++IPR038120///RNA polymerase Rpb1, funnel domain superfamily+++IPR042102///RNA polymerase Rpb1, domain 3 superfamily	[A0A3B5YU02_WHEAT|diamond]RecName: Full=DNA-directed RNA polymerase subunit {ECO:0000256|RuleBase:RU004279}; EC=2.7.7.6 {ECO:0000256|RuleBase:RU004279};+++[A0A3B5YUS0_WHEAT|diamond]RecName: Full=DNA-directed RNA polymerase subunit {ECO:0000256|RuleBase:RU004279}; EC=2.7.7.6 {ECO:0000256|RuleBase:RU004279};
TraesCS1B02G124700	'TraesCS1B02G124700'	mRNA	1.281594013	2.09E-06	1.697917211	3.33E-18	5.50E-08								PF04802///Phosphatase 4 regulatory subunit 3		IPR006887///Domain of unknown function DUF625+++IPR011989///Armadillo-like helical+++IPR011993///PH-like domain superfamily+++IPR016024///Armadillo-type fold	[A0A3B5XW70_WHEAT|diamond]RecName: Full=SMK-1 domain-containing protein {ECO:0000259|Pfam:PF04802};
TraesCS1B02G124800	'TraesCS1B02G124800'	mRNA	1.718886872	2.30E-07	1.826774642	3.00E-13	5.24E-09		H01881///Complex cortical dysplasia with other brain malformations			GO:0000930///gamma-tubulin complex+++GO:0005634///nucleus+++GO:0005737///cytoplasm+++GO:0005819///spindle+++GO:0005874///microtubule	GO:0003924///GTPase activity+++GO:0005200///structural constituent of cytoskeleton+++GO:0005525///GTP binding	GO:0000070///mitotic sister chromatid segregation+++GO:0000212///meiotic spindle organization+++GO:0000226///microtubule cytoskeleton organization+++GO:0000278///mitotic cell cycle+++GO:0007020///microtubule nucleation+++GO:0007052///mitotic spindle organization+++GO:0031122///cytoplasmic microtubule organization	PF00091///Tubulin/FtsZ family, GTPase domain+++PF03953///Tubulin C-terminal domain	KOG1374///microtubule nucleation	IPR000217///Tubulin+++IPR002454///Gamma tubulin+++IPR003008///Tubulin/FtsZ, GTPase domain+++IPR008280///Tubulin/FtsZ, C-terminal+++IPR017975///Tubulin, conserved site+++IPR018316///Tubulin/FtsZ, 2-layer sandwich domain+++IPR023123///Tubulin, C-terminal+++IPR036525///Tubulin/FtsZ, GTPase domain superfamily+++IPR037103///Tubulin/FtsZ-like, C-terminal domain	[A0A287EWW5_HORVV|diamond]RecName: Full=Tubulin gamma chain {ECO:0000256|RuleBase:RU000352};
TraesCS1B02G125100	'TraesCS1B02G125100'	mRNA	5.392075037	1.79E-20	5.206123166	2.07E-23	1.06E-22	04141///Protein processing in endoplasmic reticulum	H00542///Polycystic kidney disease				GO:0030544///Hsp70 protein binding+++GO:0051082///unfolded protein binding	GO:0006457///protein folding	PF00226///DnaJ domain+++PF01556///DnaJ C terminal domain		IPR001623///DnaJ domain+++IPR002939///Chaperone DnaJ, C-terminal+++IPR008971///HSP40/DnaJ peptide-binding+++IPR018253///DnaJ domain, conserved site+++IPR036869///Chaperone J-domain superfamily+++IPR044713///DnaJ homolog subfamily A member 1/2-like	[A0A3B5YV18_WHEAT|diamond]RecName: Full=J domain-containing protein {ECO:0000259|PROSITE:PS50076};
TraesCS1B02G125400	'TraesCS1B02G125400'	mRNA	2.194501309	2.48E-04	3.552855378	1.12E-11	1.02E-05	04146///Peroxisome	H00264///Charcot-Marie-Tooth disease+++H00469///Mitochondrial DNA depletion syndrome			GO:0016021///integral component of membrane			PF04117///Mpv17 / PMP22 family		IPR007248///Mpv17/PMP22	[A0A452Y2D0_AEGTS|diamond]SubName: Full=Uncharacterized protein {ECO:0000313|EnsemblPlants:AET1Gv20262700.2};
TraesCS1B02G126100	'TraesCS1B02G126100'	mRNA	1.653044427	4.01E-108	1.644061518	4.82E-91	2.13E-111	04141///Protein processing in endoplasmic reticulum				GO:0005783///endoplasmic reticulum+++GO:0016021///integral component of membrane	GO:0003756///protein disulfide isomerase activity		PF00085///Thioredoxin+++PF07749///Endoplasmic reticulum protein ERp29, C-terminal domain		IPR005788///Disulphide isomerase+++IPR011679///Endoplasmic reticulum resident protein 29, C-terminal+++IPR013766///Thioredoxin domain+++IPR017937///Thioredoxin, conserved site+++IPR036249///Thioredoxin-like superfamily+++IPR036356///Endoplasmic reticulum resident protein 29, C-terminal domain superfamily	[A0A452Y1Q8_AEGTS|diamond]RecName: Full=Protein disulfide-isomerase {ECO:0000256|ARBA:ARBA00012723}; EC=5.3.4.1 {ECO:0000256|ARBA:ARBA00012723};
TraesCS1B02G126200	'TraesCS1B02G126200'	mRNA	6.398174647	3.14E-05	6.35540521	8.65E-06	1.05E-06											[A0A452Y1F8_AEGTS|diamond]SubName: Full=Uncharacterized protein {ECO:0000313|EnsemblPlants:AET1Gv20253900.2};
TraesCS1B02G126700	'TraesCS1B02G126700'	mRNA	3.051336761	1.49E-61	3.309411747	3.46E-80	1.56E-64		H01894///Multiple mitochondrial dysfunctions syndrome			GO:0005739///mitochondrion	GO:0005506///iron ion binding+++GO:0051539///4 iron, 4 sulfur cluster binding	GO:0016226///iron-sulfur cluster assembly+++GO:0097428///protein maturation by iron-sulfur cluster transfer	PF01106///NifU-like domain+++PF08712///Scaffold protein Nfu/NifU N terminal		IPR001075///NIF system FeS cluster assembly, NifU, C-terminal+++IPR014824///Scaffold protein Nfu/NifU, N-terminal+++IPR034904///Fe-S cluster assembly domain superfamily+++IPR035433///NFU1-like+++IPR036498///Scaffold protein Nfu/NifU, N-terminal domain superfamily	[A0A3B5YV37_WHEAT|diamond]RecName: Full=Nfu_N domain-containing protein {ECO:0000259|SMART:SM00932};
TraesCS1B02G126800	'TraesCS1B02G126800'	mRNA	2.668822598	0.017725022	2.511488904	0.007179932	0.001383268	03020///RNA polymerase				GO:0005666///RNA polymerase III complex	GO:0003677///DNA binding+++GO:0003899///DNA-directed 5'-3' RNA polymerase activity	GO:0006383///transcription by RNA polymerase III	PF05132///RNA polymerase III RPC4		IPR007811///DNA-directed RNA polymerase III subunit RPC4	[A0A3B5YU48_WHEAT|diamond]SubName: Full=Uncharacterized protein {ECO:0000313|EnsemblPlants:TraesCS1B02G126800.1};
TraesCS1B02G127000	'TraesCS1B02G127000'	mRNA	2.444675882	3.01E-20	2.914334799	8.89E-32	1.80E-22	04016///MAPK signaling pathway - plant+++04075///Plant hormone signal transduction				GO:0016021///integral component of membrane	GO:0000155///phosphorelay sensor kinase activity		PF00512///His Kinase A (phospho-acceptor) domain+++PF01590///GAF domain+++PF02518///Histidine kinase-, DNA gyrase B-, and HSP90-like ATPase	KOG0519///phosphorelay sensor kinase activity	IPR003018///GAF domain+++IPR003594///Histidine kinase/HSP90-like ATPase+++IPR003661///Signal transduction histidine kinase, dimerisation/phosphoacceptor domain+++IPR004358///Signal transduction histidine kinase-related protein, C-terminal+++IPR005467///Histidine kinase domain+++IPR029016///GAF-like domain superfamily+++IPR036097///Signal transduction histidine kinase, dimerisation/phosphoacceptor…	[A0A0D9WD01_9ORYZ|diamond]RecName: Full=Histidine kinase domain-containing protein {ECO:0000259|PROSITE:PS50109};
TraesCS1B02G127200	'TraesCS1B02G127200'	mRNA	9.573383688	9.89E-14	8.571397803	3.98E-11	1.04E-15	03010///Ribosome	H00237///Diamond-Blackfan anemia			GO:0022625///cytosolic large ribosomal subunit	GO:0003723///RNA binding+++GO:0003735///structural constituent of ribosome	GO:0006412///translation	PF17135///Ribosomal protein 60S L18 and 50S L18e		IPR000039///Ribosomal protein L18e+++IPR021131///Ribosomal protein L18e/L15P+++IPR021132///Ribosomal protein L18e, conserved site+++IPR036227///Ribosomal L18e/L15P superfamily	[A0A341P0J7_WHEAT|diamond]RecName: Full=Ribosomal_L18e/L15P domain-containing protein {ECO:0000259|Pfam:PF17135};
TraesCS1B02G127600	'TraesCS1B02G127600'	mRNA	2.609135532	2.62E-04	2.568438989	1.91E-04	1.09E-05					GO:0016592///mediator complex		GO:0006355///regulation of transcription, DNA-templated			IPR034456///Mediator of RNA polymerase II transcription subunit 28	[A0A3B5YU63_WHEAT|diamond]SubName: Full=Uncharacterized protein {ECO:0000313|EnsemblPlants:TraesCS1B02G127600.1};
TraesCS1B02G127700	'TraesCS1B02G127700'	mRNA	1.393310616	3.71E-10	1.651494859	1.16E-15	5.61E-12	03040///Spliceosome					GO:0003723///RNA binding		PF00076///RNA recognition motif. (a.k.a. RRM, RBD, or RNP domain)		IPR000504///RNA recognition motif domain+++IPR012677///Nucleotide-binding alpha-beta plait domain superfamily+++IPR035979///RNA-binding domain superfamily	[A0A3B5YTT3_WHEAT|diamond]SubName: Full=Uncharacterized protein {ECO:0000313|EnsemblPlants:TraesCS1B02G127700.2};+++[A0A3B5YUX9_WHEAT|diamond]SubName: Full=Uncharacterized protein {ECO:0000313|EnsemblPlants:TraesCS1B02G127700.1};
TraesCS1B02G127900	'TraesCS1B02G127900'	mRNA	6.114620782	1.12E-04	5.421939791	4.65E-04	4.25E-06	00480///Glutathione metabolism			R00899///L-cysteinylglycine dipeptidase Cys-Gly + H2O <=> L-Cysteine + Glycine+++R04951///No_INFO R-S-Cysteinylglycine + H2O <=> S-Substituted L-cysteine + Glycine	GO:0005737///cytoplasm	GO:0030145///manganese ion binding+++GO:0070006///metalloaminopeptidase activity		PF00883///Cytosol aminopeptidase family, catalytic domain+++PF02789///Cytosol aminopeptidase family, N-terminal domain		IPR000819///Peptidase M17, leucyl aminopeptidase, C-terminal+++IPR008283///Peptidase M17, leucyl aminopeptidase, N-terminal+++IPR011356///Peptidase M17, leucine aminopeptidase/peptidase B+++IPR023042///Peptidase M17, leucine aminopeptidase+++IPR043472///Macro domain-like	[A0A446JNP6_TRITD|diamond]RecName: Full=CYTOSOL_AP domain-containing protein {ECO:0000259|PROSITE:PS00631};+++[A0A446JNP7_TRITD|diamond]RecName: Full=CYTOSOL_AP domain-containing protein {ECO:0000259|PROSITE:PS00631};
TraesCS1B02G128100	'TraesCS1B02G128100'	mRNA	2.473359638	2.41E-15	2.537144246	8.26E-37	2.20E-17	03015///mRNA surveillance pathway+++04113///Meiosis - yeast	H00523///Noonan syndrome and related disorders+++H02191///Noonan-like syndrome with loose anagen hair			GO:0005634///nucleus+++GO:0005737///cytoplasm	GO:0004722///protein serine/threonine phosphatase activity		PF00149///Calcineurin-like phosphoesterase+++PF16891///Serine-threonine protein phosphatase N-terminal domain		IPR004843///Calcineurin-like phosphoesterase domain, ApaH type+++IPR006186///Serine/threonine-specific protein phosphatase/bis(5-nucleosyl)-tetraphosphatase+++IPR029052///Metallo-dependent phosphatase-like+++IPR031675///Serine-threonine protein phosphatase, N-terminal	[A0A3B5YTT7_WHEAT|diamond]RecName: Full=Serine/threonine-protein phosphatase {ECO:0000256|RuleBase:RU004273}; EC=3.1.3.16 {ECO:0000256|RuleBase:RU004273};
TraesCS1B02G128400	'TraesCS1B02G128400'	mRNA	4.788026828	1.39E-56	4.163059382	2.07E-60	1.64E-59					GO:0000139///Golgi membrane+++GO:0016021///integral component of membrane			PF05832///Eukaryotic protein of unknown function (DUF846)		IPR008564///Golgi apparatus membrane protein TVP23-like	[A0A446JP59_TRITD|diamond]RecName: Full=Golgi apparatus membrane protein TVP23 {ECO:0000256|RuleBase:RU361206};
TraesCS1B02G128500	'TraesCS1B02G128500'	mRNA	2.417833902	5.69E-07	2.964747988	1.07E-04	1.37E-08	00511///Other glycan degradation	H00141///Fucosidosis+++H00422///Glycoproteinoses			GO:0016021///integral component of membrane	GO:0016788///hydrolase activity, acting on ester bonds		PF00657///GDSL-like Lipase/Acylhydrolase		IPR001087///GDSL lipase/esterase+++IPR035669///GDSL lipase/esterase-like, plant+++IPR036514///SGNH hydrolase superfamily	[A0A3B5YU73_WHEAT|diamond]SubName: Full=Uncharacterized protein {ECO:0000313|EnsemblPlants:TraesCS1B02G128500.1};
TraesCS1B02G128600	'TraesCS1B02G128600'	mRNA	1.305580847	5.67E-14	2.252686775	3.69E-35	5.80E-16	00511///Other glycan degradation	H00141///Fucosidosis+++H00422///Glycoproteinoses			GO:0016021///integral component of membrane	GO:0016788///hydrolase activity, acting on ester bonds		PF00657///GDSL-like Lipase/Acylhydrolase		IPR001087///GDSL lipase/esterase+++IPR035669///GDSL lipase/esterase-like, plant+++IPR036514///SGNH hydrolase superfamily	[A0A3B5YUY9_WHEAT|diamond]SubName: Full=Uncharacterized protein {ECO:0000313|EnsemblPlants:TraesCS1B02G128600.1};
TraesCS1B02G128800	'TraesCS1B02G128800'	mRNA	1.272264382	0.002223831	1.120075387	8.82E-05	1.22E-04					GO:0005886///plasma membrane+++GO:0016021///integral component of membrane	GO:0005385///zinc ion transmembrane transporter activity		PF02535///ZIP Zinc transporter		IPR003689///Zinc/iron permease+++IPR004698///Zinc/iron permease, fungal/plant	[A0A452Y3F5_AEGTS|diamond]SubName: Full=Uncharacterized protein {ECO:0000313|EnsemblPlants:AET1Gv20277300.2};
TraesCS1B02G129000	'TraesCS1B02G129000'	mRNA	1.18009857	3.28E-19	1.393381036	3.77E-26	2.18E-21	00051///Fructose and mannose metabolism			R02731///D-Fructose-2,6-bisphosphate 2-phosphohydrolase beta-D-Fructose 2,6-bisphosphate + H2O <=> beta-D-Fructose 6-phosphate + Orthophosphate	GO:0005829///cytosol	GO:0003873///6-phosphofructo-2-kinase activity+++GO:0004331///fructose-2,6-bisphosphate 2-phosphatase activity+++GO:0005524///ATP binding+++GO:2001070///starch binding	GO:0006000///fructose metabolic process+++GO:0006003///fructose 2,6-bisphosphate metabolic process	PF00300///Histidine phosphatase superfamily (branch 1)+++PF01591///6-phosphofructo-2-kinase		IPR001345///Phosphoglycerate/bisphosphoglycerate mutase, active site+++IPR002044///Carbohydrate binding module family 20+++IPR003094///Fructose-2,6-bisphosphatase+++IPR013078///Histidine phosphatase superfamily, clade-1+++IPR013079///6-phosphofructo-2-kinase+++IPR013783///Immunoglobulin-like fold+++IPR013784///Carbohydrate-binding-like fold+++IPR027417///P-loop containing nucleoside triphosphate …	[A0A3B5XWB2_WHEAT|diamond]RecName: Full=CBM20 domain-containing protein {ECO:0000259|PROSITE:PS51166};+++[A0A3B5XXK2_WHEAT|diamond]RecName: Full=CBM20 domain-containing protein {ECO:0000259|PROSITE:PS51166};
TraesCS1B02G129400	'TraesCS1B02G129400'	mRNA	1.225297272	4.61E-06	1.615865	3.30E-09	1.30E-07					GO:0005634///nucleus	GO:0042393///histone binding+++GO:0046872///metal ion binding	GO:0006355///regulation of transcription, DNA-templated	PF00628///PHD-finger+++PF12165///Alfin		IPR001965///Zinc finger, PHD-type+++IPR011011///Zinc finger, FYVE/PHD-type+++IPR013083///Zinc finger, RING/FYVE/PHD-type+++IPR019786///Zinc finger, PHD-type, conserved site+++IPR019787///Zinc finger, PHD-finger+++IPR021998///Alfin, N-terminal+++IPR044104///Alfin1-like, PHD finger	[A0A452Y3G6_AEGTS|diamond]RecName: Full=PHD-type domain-containing protein {ECO:0000259|PROSITE:PS50016};
TraesCS1B02G129500	'TraesCS1B02G129500'	mRNA	1.788420712	6.06E-06	2.104870165	4.36E-05	1.74E-07					GO:0005886///plasma membrane		GO:0009834///plant-type secondary cell wall biogenesis	PF02469///Fasciclin domain		IPR000782///FAS1 domain+++IPR036378///FAS1 domain superfamily	[A0A3B5YV01_WHEAT|diamond]RecName: Full=FAS1 domain-containing protein {ECO:0000259|PROSITE:PS50213};
TraesCS1B02G129600	'TraesCS1B02G129600'	mRNA	1.850085465	6.28E-11	2.72172551	9.15E-37	8.78E-13						GO:0061630///ubiquitin protein ligase activity		PF13639///Ring finger domain		IPR001841///Zinc finger, RING-type+++IPR013083///Zinc finger, RING/FYVE/PHD-type	[A0A3B5YTV2_WHEAT|diamond]RecName: Full=RING-type domain-containing protein {ECO:0000259|PROSITE:PS50089};+++[A0A3B5YTV9_WHEAT|diamond]RecName: Full=RING-type domain-containing protein {ECO:0000259|PROSITE:PS50089};+++[A0A3B5YU88_WHEAT|diamond]RecName: Full=RING-type domain-containing protein {ECO:0000259|PROSITE:PS50089};+++[A0A3B5YV03_WHEAT|diamond]SubName: Full=Uncharacterized protein {ECO:000…
TraesCS1B02G130200	'TraesCS1B02G130200'	mRNA	1.823400069	0.006826411	2.574370176	2.80E-08	4.42E-04	03040///Spliceosome				GO:0016607///nuclear speck	GO:0003723///RNA binding+++GO:0003729///mRNA binding+++GO:0008270///zinc ion binding	GO:0000398///mRNA splicing, via spliceosome	PF00076///RNA recognition motif. (a.k.a. RRM, RBD, or RNP domain)+++PF00098///Zinc knuckle		IPR000504///RNA recognition motif domain+++IPR001878///Zinc finger, CCHC-type+++IPR012677///Nucleotide-binding alpha-beta plait domain superfamily+++IPR035979///RNA-binding domain superfamily+++IPR036875///Zinc finger, CCHC-type superfamily	[A0A3B5YTW6_WHEAT|diamond]SubName: Full=Uncharacterized protein {ECO:0000313|EnsemblPlants:TraesCS1B02G130200.4};+++[A0A3B5YU98_WHEAT|diamond]SubName: Full=Uncharacterized protein {ECO:0000313|EnsemblPlants:TraesCS1B02G130200.2};+++[A0A3B5YV12_WHEAT|diamond]SubName: Full=Uncharacterized protein {ECO:0000313|EnsemblPlants:TraesCS1B02G130200.3};+++[A0A3B5YV85_WHEAT|diamond]SubName: Full=Uncharacter…
TraesCS1B02G130300	'TraesCS1B02G130300'	mRNA	1.042915634	0.007417409	2.581170241	7.19E-16	4.86E-04	04626///Plant-pathogen interaction				GO:0005886///plasma membrane+++GO:0009506///plasmodesma+++GO:0016021///integral component of membrane	GO:0004672///protein kinase activity+++GO:0004674///protein serine/threonine kinase activity+++GO:0005524///ATP binding	GO:0046777///protein autophosphorylation	PF07714///Protein tyrosine and serine/threonine kinase+++PF12819///Malectin-like domain		IPR000719///Protein kinase domain+++IPR001245///Serine-threonine/tyrosine-protein kinase, catalytic domain+++IPR008271///Serine/threonine-protein kinase, active site+++IPR011009///Protein kinase-like domain superfamily+++IPR017441///Protein kinase, ATP binding site+++IPR024788///Malectin-like domain	[A0A3B5XW90_WHEAT|diamond]RecName: Full=Protein kinase domain-containing protein {ECO:0000259|PROSITE:PS50011};+++[A0A3B5YTX5_WHEAT|diamond]RecName: Full=Protein kinase domain-containing protein {ECO:0000259|PROSITE:PS50011};
TraesCS1B02G130500	'TraesCS1B02G130500'	mRNA	3.842536518	1.82E-15	3.362441209	8.14E-07	1.63E-17											[A0A3B5YUA2_WHEAT|diamond]SubName: Full=Uncharacterized protein {ECO:0000313|EnsemblPlants:TraesCS1B02G130500.1};
TraesCS1B02G130800	'TraesCS1B02G130800'	mRNA	5.203507387	3.09E-27	6.200308358	3.54E-25	1.21E-29	00230///Purine metabolism			R00429///ATP:GTP 3'-diphosphotransferase ATP + GTP <=> AMP + Guanosine 3'-diphosphate 5'-triphosphate		GO:0005509///calcium ion binding+++GO:0005525///GTP binding+++GO:0008728///GTP diphosphokinase activity+++GO:0016301///kinase activity	GO:0015969///guanosine tetraphosphate metabolic process	PF04607///Region found in RelA / SpoT proteins+++PF13499///EF-hand domain pair	KOG1157///HD domain containing 3	IPR002048///EF-hand domain+++IPR003607///HD/PDEase domain+++IPR007685///RelA/SpoT+++IPR011992///EF-hand domain pair+++IPR018247///EF-Hand 1, calcium-binding site+++IPR043519///Nucleotidyltransferase superfamily	[A0A287EXJ2_HORVV|diamond]RecName: Full=GTP diphosphokinase {ECO:0000256|ARBA:ARBA00013251}; EC=2.7.6.5 {ECO:0000256|ARBA:ARBA00013251};+++[A0A3B5YTX6_WHEAT|diamond]RecName: Full=GTP diphosphokinase {ECO:0000256|ARBA:ARBA00013251}; EC=2.7.6.5 {ECO:0000256|ARBA:ARBA00013251};
TraesCS1B02G131000	'TraesCS1B02G131000'	mRNA	4.60589715	4.69E-20	4.978506632	4.40E-25	2.87E-22					GO:0005737///cytoplasm	GO:0046872///metal ion binding+++GO:0061630///ubiquitin protein ligase activity	GO:0045721///negative regulation of gluconeogenesis	PF10607///CTLH/CRA C-terminal to LisH motif domain		IPR006594///LIS1 homology motif+++IPR006595///CTLH, C-terminal LisH motif+++IPR013083///Zinc finger, RING/FYVE/PHD-type+++IPR013144///CRA domain+++IPR024964///CTLH/CRA C-terminal to LisH motif domain+++IPR027714///Protein Fyv10/E3 ubiquitin-protein transferase MAEA+++IPR044063///Gid-type RING finger domain	[A0A452Y302_AEGTS|diamond]SubName: Full=Uncharacterized protein {ECO:0000313|EnsemblPlants:AET1Gv20268800.1};
TraesCS1B02G132000	'TraesCS1B02G132000'	mRNA	2.049725271	1.15E-06	2.035840312	5.95E-08	2.89E-08											[A0A3B5YVB0_WHEAT|diamond]SubName: Full=Uncharacterized protein {ECO:0000313|EnsemblPlants:TraesCS1B02G132000.1.cds1};
TraesCS1B02G132200	'TraesCS1B02G132200'	mRNA	4.471109348	1.25E-15	5.550571448	1.33E-16	1.11E-17										IPR001810///F-box domain+++IPR032675///Leucine-rich repeat domain superfamily+++IPR036047///F-box-like domain superfamily	[A0A3B5YV35_WHEAT|diamond]RecName: Full=F-box domain-containing protein {ECO:0000259|PROSITE:PS50181};
TraesCS1B02G132800	'TraesCS1B02G132800'	mRNA	1.160382722	1.76E-05	1.410221162	2.57E-12	5.59E-07					GO:0016021///integral component of membrane	GO:0061630///ubiquitin protein ligase activity	GO:1904294///positive regulation of ERAD pathway			IPR001841///Zinc finger, RING-type+++IPR013083///Zinc finger, RING/FYVE/PHD-type+++IPR017907///Zinc finger, RING-type, conserved site+++IPR044235///RING finger and transmembrane domain-containing protein 1/2	[A0A3B5YVC0_WHEAT|diamond]RecName: Full=RING-type domain-containing protein {ECO:0000259|PROSITE:PS50089};
TraesCS1B02G132900	'TraesCS1B02G132900'	mRNA	2.365088548	3.63E-04	2.919035045	1.05E-05	1.58E-05		H00833///Neurodegeneration with brain iron accumulation+++H02470///Neurodevelopmental disorder with structural brain abnormalities								IPR001680///WD40 repeat+++IPR015943///WD40/YVTN repeat-like-containing domain superfamily+++IPR036322///WD40-repeat-containing domain superfamily	[A0A446JPI9_TRITD|diamond]SubName: Full=Uncharacterized protein {ECO:0000313|EMBL:VAH15001.1};
TraesCS1B02G133100	'TraesCS1B02G133100'	mRNA	4.013576204	1.89E-24	4.054294087	6.87E-23	8.70E-27	03020///RNA polymerase				GO:0005665///RNA polymerase II, core complex	GO:0001055///RNA polymerase II activity+++GO:0003677///DNA binding+++GO:0046983///protein dimerization activity		PF13656///RNA polymerase Rpb3/Rpb11 dimerisation domain		IPR008193///DNA-directed RNA polymerase Rpb11, 13-16kDa subunit, conserved site+++IPR009025///DNA-directed RNA polymerase, RBP11-like dimerisation domain+++IPR036603///RNA polymerase, RBP11-like subunit+++IPR037685///RNA polymerase RBP11	[A0A077RRR4_WHEAT|diamond]RecName: Full=RNA_pol_L_2 domain-containing protein {ECO:0000259|Pfam:PF13656};
TraesCS1B02G134600	'TraesCS1B02G134600'	mRNA	1.412275524	2.28E-10	1.268723358	4.13E-09	3.37E-12	04016///MAPK signaling pathway - plant+++04626///Plant-pathogen interaction				GO:0005886///plasma membrane+++GO:0016021///integral component of membrane			PF08263///Leucine rich repeat N-terminal domain+++PF13855///Leucine rich repeat		IPR001611///Leucine-rich repeat+++IPR003591///Leucine-rich repeat, typical subtype+++IPR013210///Leucine-rich repeat-containing N-terminal, plant-type+++IPR032675///Leucine-rich repeat domain superfamily	[A0A3B5YVE0_WHEAT|diamond]RecName: Full=LRRNT_2 domain-containing protein {ECO:0000259|Pfam:PF08263};
TraesCS1B02G134900	'TraesCS1B02G134900'	mRNA	4.904842759	4.68E-20	4.918105131	2.02E-28	2.86E-22								PF04379///ApaG domain		IPR001943///UVR domain+++IPR007474///ApaG domain+++IPR036767///ApaG domain superfamily	[A0A3B5YU18_WHEAT|diamond]SubName: Full=Uncharacterized protein {ECO:0000313|EnsemblPlants:TraesCS1B02G134900.1};
TraesCS1B02G135000	'TraesCS1B02G135000'	mRNA	1.959463319	1.51E-11	2.257848488	3.78E-19	1.99E-13	03015///mRNA surveillance pathway			R03805///S-adenosyl-L-methionine:mRNA (guanine-N7-)-methyltransferase S-Adenosyl-L-methionine + G(5')pppPur-mRNA + H+ <=> S-Adenosyl-L-homocysteine + m7G(5')pppR-mRNA		GO:0003723///RNA binding+++GO:0004482///mRNA (guanine-N7-)-methyltransferase activity		PF03291///mRNA capping enzyme		IPR004971///mRNA (guanine-N(7))-methyltransferase domain+++IPR029063///S-adenosyl-L-methionine-dependent methyltransferase+++IPR039753///mRNA cap guanine-N7 methyltransferase	[A0A452Y4B5_AEGTS|diamond]RecName: Full=mRNA (guanine-N(7)-)-methyltransferase {ECO:0000256|ARBA:ARBA00011926}; EC=2.1.1.56 {ECO:0000256|ARBA:ARBA00011926};
TraesCS1B02G135300	'TraesCS1B02G135300'	mRNA	2.507002747	1.42E-11	3.010161132	1.14E-17	1.85E-13								PF06232///Embryo-specific protein 3, (ATS3)		IPR010417///Embryo-specific ATS3+++IPR036392///PLAT/LH2 domain superfamily	[A0A446IQ68_TRITD|diamond]SubName: Full=Uncharacterized protein {ECO:0000313|EMBL:VAH02970.1};
TraesCS1B02G135400	'TraesCS1B02G135400'	mRNA	2.851387818	0.002133853	5.716777971	3.60E-06	1.16E-04		H02480///Fontaine progeroid syndrome			GO:0016021///integral component of membrane		GO:0055085///transmembrane transport	PF00153///Mitochondrial carrier protein		IPR002067///Mitochondrial carrier protein+++IPR018108///Mitochondrial substrate/solute carrier+++IPR023395///Mitochondrial carrier domain superfamily	[A0A3B5YU29_WHEAT|diamond]SubName: Full=Uncharacterized protein {ECO:0000313|EnsemblPlants:TraesCS1B02G135400.1};
TraesCS1B02G135800	'TraesCS1B02G135800'	mRNA	6.007248078	5.77E-05	8.086885523	1.51E-09	2.05E-06						GO:0046872///metal ion binding		PF01439///Metallothionein		IPR000347///Metallothionein, family 15, plant	[A0A3B5YU34_WHEAT|diamond]SubName: Full=Uncharacterized protein {ECO:0000313|EnsemblPlants:TraesCS1B02G135800.1};
TraesCS1B02G135900	'TraesCS1B02G135900'	mRNA	2.793522815	9.39E-18	3.234074681	4.84E-18	6.93E-20						GO:0005525///GTP binding	GO:0042254///ribosome biogenesis	PF01018///GTP1/OBG+++PF01926///50S ribosome-binding GTPase		IPR006073///GTP binding domain+++IPR006169///GTP1/OBG domain+++IPR027417///P-loop containing nucleoside triphosphate hydrolase+++IPR031167///OBG-type guanine nucleotide-binding (G) domain+++IPR035101///No_INFO+++IPR036726///GTP1/OBG domain superfamily	[A0A446JPS6_TRITD|diamond]SubName: Full=Uncharacterized protein {ECO:0000313|EMBL:VAH15076.1};+++[A0A446JPU3_TRITD|diamond]SubName: Full=Uncharacterized protein {ECO:0000313|EMBL:VAH15075.1};
TraesCS1B02G136200	'TraesCS1B02G136200'	mRNA	1.123557912	8.10E-43	1.890359495	9.68E-126	1.49E-45					GO:0005634///nucleus+++GO:0005886///plasma membrane+++GO:0016021///integral component of membrane	GO:0003723///RNA binding+++GO:0016760///cellulose synthase (UDP-forming) activity+++GO:0046872///metal ion binding	GO:0030244///cellulose biosynthetic process+++GO:0071555///cell wall organization	PF03552///Cellulose synthase+++PF14569///Zinc-binding RING-finger		IPR005150///Cellulose synthase+++IPR013083///Zinc finger, RING/FYVE/PHD-type+++IPR027934///Cellulose synthase, RING-type zinc finger+++IPR029044///Nucleotide-diphospho-sugar transferases	[A0A3B5YU39_WHEAT|diamond]RecName: Full=Cellulose synthase {ECO:0000256|RuleBase:RU361116}; EC=2.4.1.12 {ECO:0000256|RuleBase:RU361116};
TraesCS1B02G136700	'TraesCS1B02G136700'	mRNA	2.555645594	1.36E-06	2.565891795	2.06E-27	3.48E-08										IPR040414///PAM2-containing protein CID1/CID2	[A0A3B5YVG4_WHEAT|diamond]SubName: Full=Uncharacterized protein {ECO:0000313|EnsemblPlants:TraesCS1B02G136700.1};+++[A0A452Y4L5_AEGTS|diamond]SubName: Full=Uncharacterized protein {ECO:0000313|EnsemblPlants:AET1Gv20289500.4};
TraesCS1B02G136800	'TraesCS1B02G136800'	mRNA	2.811155303	2.33E-09	3.617166976	4.18E-34	3.87E-11											[A0A452Y4L6_AEGTS|diamond]SubName: Full=Uncharacterized protein {ECO:0000313|EnsemblPlants:AET1Gv20289800.1};
TraesCS1B02G137200	'TraesCS1B02G137200'	mRNA	3.915419479	3.06E-55	3.651034114	3.95E-89	3.84E-58											[A0A3B5YUI0_WHEAT|diamond]SubName: Full=Uncharacterized protein {ECO:0000313|EnsemblPlants:TraesCS1B02G137200.1.cds1};
TraesCS1B02G137700	'TraesCS1B02G137700'	mRNA	7.014617229	1.12E-06	5.4695937	0.001387671	2.83E-08							GO:0016567///protein ubiquitination	PF03000///NPH3 family		IPR027356///NPH3 domain+++IPR043454///NPH3/RPT2-like family	[A0A3B5YU51_WHEAT|diamond]RecName: Full=NPH3 domain-containing protein {ECO:0000259|PROSITE:PS51649};+++[A0A3B5YV99_WHEAT|diamond]RecName: Full=NPH3 domain-containing protein {ECO:0000259|PROSITE:PS51649};
TraesCS1B02G138100	'TraesCS1B02G138100'	mRNA	3.082696689	3.56E-15	3.460233778	2.73E-24	3.33E-17	04075///Plant hormone signal transduction							PF05548///Gametolysin peptidase M11		IPR008752///Peptidase M11, gametolysin+++IPR008979///Galactose-binding-like domain superfamily	[R1G664_EMIHU|diamond]RecName: Full=Peptidase_M11 domain-containing protein {ECO:0000259|Pfam:PF05548};
TraesCS1B02G138200	'TraesCS1B02G138200'	mRNA	1.200095281	5.15E-09	1.090328813	2.02E-06	8.99E-11	03040///Spliceosome				GO:0071011///precatalytic spliceosome		GO:0000398///mRNA splicing, via spliceosome	PF03371///PRP38 family		IPR005037///Pre-mRNA-splicing factor 38	[A0A3B5YU56_WHEAT|diamond]RecName: Full=Pre-mRNA-splicing factor 38 {ECO:0000256|RuleBase:RU367025};
TraesCS1B02G138300	'TraesCS1B02G138300'	mRNA	1.766721346	1.23E-09	2.487531681	2.75E-17	1.98E-11					GO:0016021///integral component of membrane	GO:0008270///zinc ion binding		PF13639///Ring finger domain		IPR001841///Zinc finger, RING-type+++IPR011016///Zinc finger, RING-CH-type+++IPR013083///Zinc finger, RING/FYVE/PHD-type	[A0A446JPZ0_TRITD|diamond]RecName: Full=RING-type domain-containing protein {ECO:0000259|PROSITE:PS50089};
TraesCS1B02G139500	'TraesCS1B02G139500'	mRNA	2.132008576	2.38E-09	2.30549433	1.63E-13	3.96E-11					GO:0005634///nucleus+++GO:0005829///cytosol	GO:0005524///ATP binding+++GO:0016887///ATPase activity		PF00012///Hsp70 protein		IPR013126///Heat shock protein 70 family+++IPR029047///Heat shock protein 70kD, peptide-binding domain superfamily+++IPR029048///Heat shock protein 70kD, C-terminal domain superfamily+++IPR043129///ATPase, nucleotide binding domain	[A0A0Q3K8J1_BRADI|diamond]SubName: Full=Uncharacterized protein {ECO:0000313|EMBL:KQK07193.1, ECO:0000313|EnsemblPlants:KQK07193};+++[A0A3B5XXV7_WHEAT|diamond]SubName: Full=Uncharacterized protein {ECO:0000313|EnsemblPlants:TraesCS1A02G120100.4};
TraesCS1B02G139600	'TraesCS1B02G139600'	mRNA	2.116784652	3.04E-134	2.463534566	2.68E-202	1.10E-137						GO:0005524///ATP binding+++GO:0016887///ATPase activity		PF00012///Hsp70 protein		IPR013126///Heat shock protein 70 family+++IPR029047///Heat shock protein 70kD, peptide-binding domain superfamily+++IPR029048///Heat shock protein 70kD, C-terminal domain superfamily+++IPR043129///ATPase, nucleotide binding domain	[A0A3B5YU71_WHEAT|diamond]SubName: Full=Uncharacterized protein {ECO:0000313|EnsemblPlants:TraesCS1B02G139600.2};
TraesCS1B02G139900	'TraesCS1B02G139900'	mRNA	1.815223683	4.07E-07	1.915660238	2.77E-10	9.65E-09											[A0A452Y5A1_AEGTS|diamond]SubName: Full=Uncharacterized protein {ECO:0000313|EnsemblPlants:AET1Gv20297700.1};
TraesCS1B02G140200	'TraesCS1B02G140200'	mRNA	1.358905123	1.08E-04	1.227391317	1.53E-04	4.07E-06	00230///Purine metabolism	H00194///Lesch-Nyhan syndrome		R00190///AMP:diphosphate phospho-D-ribosyltransferase AMP + Diphosphate <=> Adenine + 5-Phospho-alpha-D-ribose 1-diphosphate+++R01132///IMP:diphosphate phospho-D-ribosyltransferase IMP + Diphosphate <=> Hypoxanthine + 5-Phospho-alpha-D-ribose 1-diphosphate+++R01229///GMP:diphosphate 5-phospho-alpha-D-ribosyltransferase GMP + Diphosphate <=> Guanine + 5-Phospho-alpha-D-ribose 1-diphosphate+++R0214…	GO:0005737///cytoplasm	GO:0000166///nucleotide binding+++GO:0000287///magnesium ion binding+++GO:0004422///hypoxanthine phosphoribosyltransferase activity+++GO:0052657///guanine phosphoribosyltransferase activity	GO:0006168///adenine salvage+++GO:0006178///guanine salvage+++GO:0032263///GMP salvage+++GO:0032264///IMP salvage+++GO:0046100///hypoxanthine metabolic process	PF00156///Phosphoribosyl transferase domain		IPR000836///Phosphoribosyltransferase domain+++IPR005904///Hypoxanthine phosphoribosyl transferase+++IPR029057///Phosphoribosyltransferase-like	[A0A3B5YVK4_WHEAT|diamond]RecName: Full=Hypoxanthine phosphoribosyltransferase {ECO:0000256|RuleBase:RU364099}; EC=2.4.2.8 {ECO:0000256|RuleBase:RU364099};
TraesCS1B02G140300	'TraesCS1B02G140300'	mRNA	4.348374593	1.51E-12	3.81040227	1.05E-13	1.81E-14	04120///Ubiquitin mediated proteolysis	H00658///Syndromic X-linked mental retardation			GO:0005737///cytoplasm	GO:0005524///ATP binding+++GO:0061631///ubiquitin conjugating enzyme activity	GO:0000209///protein polyubiquitination+++GO:0006281///DNA repair+++GO:0016574///histone ubiquitination+++GO:0043161///proteasome-mediated ubiquitin-dependent protein catabolic process	PF00179///Ubiquitin-conjugating enzyme		IPR000608///Ubiquitin-conjugating enzyme E2+++IPR016135///Ubiquitin-conjugating enzyme/RWD-like+++IPR023313///Ubiquitin-conjugating enzyme, active site	[A0A287EZT2_HORVV|diamond]RecName: Full=UBC core domain-containing protein {ECO:0000259|PROSITE:PS50127};
TraesCS1B02G140800	'TraesCS1B02G140800'	mRNA	1.784228192	3.24E-09	2.447123664	1.58E-13	5.53E-11								PF12776///Myb/SANT-like DNA-binding domain		IPR024752///Myb/SANT-like domain	[A0A3B5YUM2_WHEAT|diamond]RecName: Full=Myb_DNA-bind_3 domain-containing protein {ECO:0000259|Pfam:PF12776};
TraesCS1B02G140900	'TraesCS1B02G140900'	mRNA	2.173370339	2.73E-08	3.052598091	9.65E-25	5.38E-10						GO:0004674///protein serine/threonine kinase activity+++GO:0005524///ATP binding	GO:0018105///peptidyl-serine phosphorylation+++GO:0035556///intracellular signal transduction	PF00069///Protein kinase domain+++PF00433///Protein kinase C terminal domain		IPR000719///Protein kinase domain+++IPR000961///AGC-kinase, C-terminal+++IPR008271///Serine/threonine-protein kinase, active site+++IPR011009///Protein kinase-like domain superfamily+++IPR017441///Protein kinase, ATP binding site+++IPR017892///Protein kinase, C-terminal	[A0A3B5XXY3_WHEAT|diamond]SubName: Full=Non-specific serine/threonine protein kinase {ECO:0000313|EnsemblPlants:TraesCS1A02G121700.4};+++[A0A3B5YU91_WHEAT|diamond]SubName: Full=Non-specific serine/threonine protein kinase {ECO:0000313|EnsemblPlants:TraesCS1B02G140900.2};+++[A0A3B5YU97_WHEAT|diamond]SubName: Full=Non-specific serine/threonine protein kinase {ECO:0000313|EnsemblPlants:TraesCS1B02G1…
TraesCS1B02G141100	'TraesCS1B02G141100'	mRNA	-2.299263609	0.003641753	-0.146102691	0.940710881	2.13E-04	00940///Phenylpropanoid biosynthesis			R00602///methanol:hydrogen-peroxide oxidoreductase Methanol + Hydrogen peroxide <=> Formaldehyde + 2 H2O+++R02596///Donor:hydrogen-peroxide oxidoreductase Coniferyl alcohol <=> Guaiacyl lignin+++R03919///Donor:hydrogen-peroxide oxidoreductase Sinapyl alcohol <=> Syringyl lignin+++R04007///Donor:hydrogen-peroxide oxidoreductase 4-Coumaryl alcohol <=> p-Hydroxyphenyl lignin+++R07443///donor:hydroge…							[A0A3B5YUM7_WHEAT|diamond]SubName: Full=Uncharacterized protein {ECO:0000313|EnsemblPlants:TraesCS1B02G141000.1.cds1};
TraesCS1B02G141200	'TraesCS1B02G141200'	mRNA	3.592346976	3.36E-39	3.66611729	2.20E-32	7.22E-42								PF00903///Glyoxalase/Bleomycin resistance protein/Dioxygenase superfamily		IPR004360///Glyoxalase/fosfomycin resistance/dioxygenase domain+++IPR029068///Glyoxalase/Bleomycin resistance protein/Dihydroxybiphenyl dioxygenase+++IPR037523///Vicinal oxygen chelate (VOC) domain	[A0A3B5YU95_WHEAT|diamond]RecName: Full=VOC domain-containing protein {ECO:0000259|PROSITE:PS51819};
TraesCS1B02G141500	'TraesCS1B02G141500'	mRNA	1.532524447	3.13E-04	2.606959895	0.003329135	1.33E-05	04075///Plant hormone signal transduction						GO:0000160///phosphorelay signal transduction system+++GO:0009736///cytokinin-activated signaling pathway	PF01627///Hpt domain		IPR008207///Signal transduction histidine kinase, phosphotransfer (Hpt) domain+++IPR036641///HPT domain superfamily	[A0A287F070_HORVV|diamond]RecName: Full=HPt domain-containing protein {ECO:0000259|PROSITE:PS50894};
TraesCS1B02G141900	'TraesCS1B02G141900'	mRNA	1.116119279	2.81E-27	1.342778141	8.36E-41	1.10E-29	03050///Proteasome				GO:0005634///nucleus+++GO:0005737///cytoplasm+++GO:0005839///proteasome core complex	GO:0004175///endopeptidase activity+++GO:0004298///threonine-type endopeptidase activity	GO:0010499///proteasomal ubiquitin-independent protein catabolic process+++GO:0043161///proteasome-mediated ubiquitin-dependent protein catabolic process+++GO:0051603///proteolysis involved in cellular protein catabolic process	PF00227///Proteasome subunit	KOG0173///threonine-type endopeptidase activity	IPR000243///Peptidase T1A, proteasome beta-subunit+++IPR001353///Proteasome, subunit alpha/beta+++IPR016050///Proteasome beta-type subunit, conserved site+++IPR023333///Proteasome B-type subunit+++IPR029055///Nucleophile aminohydrolases, N-terminal	[A0A287F0C4_HORVV|diamond]RecName: Full=Proteasome subunit beta {ECO:0000256|RuleBase:RU004203};+++[A0A3B5YVN4_WHEAT|diamond]RecName: Full=Proteasome subunit beta {ECO:0000256|RuleBase:RU004203};
TraesCS1B02G142000	'TraesCS1B02G142000'	mRNA	2.381298411	4.63E-05	3.479075924	8.87E-12	1.61E-06	00010///Glycolysis / Gluconeogenesis+++00051///Fructose and mannose metabolism+++00052///Galactose metabolism+++00500///Starch and sucrose metabolism+++00520///Amino sugar and nucleotide sugar metabolism+++00524///Neomycin, kanamycin and gentamicin biosynthesis+++01200///Carbon metabolism+++01250///Biosynthesis of nucleotide sugars	H00527///Retinitis pigmentosa+++H00664///Anemia due to disorders of glycolytic enzymes+++H02470///Neurodevelopmental disorder with structural brain abnormalities	M00001///Glycolysis (Embden-Meyerhof pathway), glucose => pyruvate+++M00549///Nucleotide sugar biosynthesis, glucose => UDP-glucose+++M00892///UDP-N-acetyl-D-glucosamine biosynthesis, eukaryotes, glucose => UDP-GlcNAc	R00299///ATP:D-glucose 6-phosphotransferase ATP + D-Glucose <=> ADP + D-Glucose 6-phosphate+++R00760///ATP:D-fructose 6-phosphotransferase ATP + D-Fructose <=> ADP + D-Fructose 6-phosphate+++R00867///ATP:D-fructose 6-phosphotransferase ATP + D-Fructose <=> ADP + beta-D-Fructose 6-phosphate+++R01326///ATP:D-mannose 6-phosphotransferase ATP + D-Mannose <=> ADP + D-Mannose 6-phosphate+++R01600///ATP…	GO:0005739///mitochondrion+++GO:0005829///cytosol	GO:0004340///glucokinase activity+++GO:0005524///ATP binding+++GO:0005536///glucose binding+++GO:0008865///fructokinase activity+++GO:0019158///mannokinase activity	GO:0001678///cellular glucose homeostasis+++GO:0006096///glycolytic process+++GO:0019318///hexose metabolic process+++GO:0051156///glucose 6-phosphate metabolic process	PF00349///Hexokinase+++PF03727///Hexokinase		IPR001312///Hexokinase+++IPR022672///Hexokinase, N-terminal+++IPR022673///Hexokinase, C-terminal+++IPR043129///ATPase, nucleotide binding domain	[A0A3B5YUP3_WHEAT|diamond]RecName: Full=Phosphotransferase {ECO:0000256|RuleBase:RU362007}; EC=2.7.1.- {ECO:0000256|RuleBase:RU362007};
TraesCS1B02G142200	'TraesCS1B02G142200'	mRNA	1.829762455	7.87E-19	1.762260783	6.07E-06	5.30E-21	04141///Protein processing in endoplasmic reticulum				GO:0000839///Hrd1p ubiquitin ligase ERAD-L complex+++GO:0005789///endoplasmic reticulum membrane+++GO:0016021///integral component of membrane+++GO:0030176///integral component of endoplasmic reticulum membrane	GO:0051787///misfolded protein binding+++GO:1990381///ubiquitin-specific protease binding	GO:0030433///ubiquitin-dependent ERAD pathway+++GO:0030968///endoplasmic reticulum unfolded protein response	PF04511///Der1-like family		IPR007599///Derlin	[A0A3B5YUB7_WHEAT|diamond]RecName: Full=Derlin {ECO:0000256|RuleBase:RU363059};+++[A0A3B5YVN9_WHEAT|diamond]RecName: Full=Derlin {ECO:0000256|RuleBase:RU363059};
TraesCS1B02G142300	'TraesCS1B02G142300'	mRNA	1.305606632	1.30E-20	1.268715955	1.96E-21	7.66E-23	04075///Plant hormone signal transduction					GO:0005524///ATP binding		PF00069///Protein kinase domain		IPR000719///Protein kinase domain+++IPR008271///Serine/threonine-protein kinase, active site+++IPR011009///Protein kinase-like domain superfamily+++IPR017441///Protein kinase, ATP binding site+++IPR039192///Glycogen synthase kinase 3, catalytic domain	[A0A446JQE0_TRITD|diamond]RecName: Full=Non-specific serine/threonine protein kinase {ECO:0000256|ARBA:ARBA00012513}; EC=2.7.11.1 {ECO:0000256|ARBA:ARBA00012513};
TraesCS1B02G142400	'TraesCS1B02G142400'	mRNA	1.508017023	4.91E-132	1.376224	1.98E-144	1.90E-135		H02538///Paraganglioma			GO:0016021///integral component of membrane	GO:0015367///oxoglutarate:malate antiporter activity		PF00153///Mitochondrial carrier protein		IPR018108///Mitochondrial substrate/solute carrier+++IPR023395///Mitochondrial carrier domain superfamily	[A0A341PIP8_WHEAT|diamond]SubName: Full=Uncharacterized protein {ECO:0000313|EnsemblPlants:TraesCS1B02G142400.1};
TraesCS1B02G142600	'TraesCS1B02G142600'	mRNA	1.705518541	1.39E-28	1.659638143	2.27E-24	5.01E-31								PF00085///Thioredoxin		IPR013766///Thioredoxin domain+++IPR017937///Thioredoxin, conserved site+++IPR036249///Thioredoxin-like superfamily	[A0A3B5YUC2_WHEAT|diamond]RecName: Full=Thioredoxin domain-containing protein {ECO:0000259|Pfam:PF00085};+++[A0A3B5YUQ0_WHEAT|diamond]RecName: Full=Thioredoxin domain-containing protein {ECO:0000259|Pfam:PF00085};+++[A0A3B5YVP4_WHEAT|diamond]RecName: Full=Thioredoxin domain-containing protein {ECO:0000259|PROSITE:PS51352};
TraesCS1B02G142800	'TraesCS1B02G142800'	mRNA	5.690283671	1.33E-14	4.480711942	5.78E-06	1.28E-16	00940///Phenylpropanoid biosynthesis			R00602///methanol:hydrogen-peroxide oxidoreductase Methanol + Hydrogen peroxide <=> Formaldehyde + 2 H2O+++R02596///Donor:hydrogen-peroxide oxidoreductase Coniferyl alcohol <=> Guaiacyl lignin+++R03919///Donor:hydrogen-peroxide oxidoreductase Sinapyl alcohol <=> Syringyl lignin+++R04007///Donor:hydrogen-peroxide oxidoreductase 4-Coumaryl alcohol <=> p-Hydroxyphenyl lignin+++R07443///donor:hydroge…	GO:0005576///extracellular region+++GO:0009505///plant-type cell wall+++GO:0009506///plasmodesma	GO:0004601///peroxidase activity+++GO:0020037///heme binding+++GO:0046872///metal ion binding	GO:0006979///response to oxidative stress+++GO:0042744///hydrogen peroxide catabolic process	PF00141///Peroxidase		IPR000823///Plant peroxidase+++IPR002016///Haem peroxidase+++IPR010255///Haem peroxidase superfamily+++IPR019793///Peroxidases heam-ligand binding site+++IPR019794///Peroxidase, active site+++IPR033905///Secretory peroxidase	[A0A3B5YUC7_WHEAT|diamond]RecName: Full=Peroxidase {ECO:0000256|ARBA:ARBA00012313, ECO:0000256|RuleBase:RU362060}; EC=1.11.1.7 {ECO:0000256|ARBA:ARBA00012313, ECO:0000256|RuleBase:RU362060};+++[A0A3B5YVQ0_WHEAT|diamond]RecName: Full=Peroxidase {ECO:0000256|ARBA:ARBA00012313, ECO:0000256|RuleBase:RU362060}; EC=1.11.1.7 {ECO:0000256|ARBA:ARBA00012313, ECO:0000256|RuleBase:RU362060};
TraesCS1B02G143100	'TraesCS1B02G143100'	mRNA	3.532150801	4.85E-12	3.52786404	2.28E-13	6.05E-14	04011///MAPK signaling pathway - yeast+++04392///Hippo signaling pathway - multiple species	H02478///CATIFA syndrome				GO:0004672///protein kinase activity+++GO:0005524///ATP binding		PF00069///Protein kinase domain		IPR000719///Protein kinase domain+++IPR008271///Serine/threonine-protein kinase, active site+++IPR011009///Protein kinase-like domain superfamily	[A0A3B5XY11_WHEAT|diamond]RecName: Full=Protein kinase domain-containing protein {ECO:0000259|PROSITE:PS50011};+++[A0A3B5YUC5_WHEAT|diamond]RecName: Full=Protein kinase domain-containing protein {ECO:0000259|PROSITE:PS50011};+++[A0A3B5YUD3_WHEAT|diamond]RecName: Full=Protein kinase domain-containing protein {ECO:0000259|PROSITE:PS50011};+++[A0A446IQX9_TRITD|diamond]RecName: Full=Protein kinase do…
TraesCS1B02G143600	'TraesCS1B02G143600'	mRNA	7.187706813	4.77E-07	5.789092187	2.26E-06	1.14E-08											[A0A452Y5W6_AEGTS|diamond]SubName: Full=Uncharacterized protein {ECO:0000313|EnsemblPlants:AET1Gv20304700.2};
TraesCS1B02G143800	'TraesCS1B02G143800'	mRNA	5.342943118	3.81E-99	5.13078821	4.89E-83	2.22E-102	03018///RNA degradation	H00267///Holoprosencephaly			GO:0005634///nucleus					IPR044159///IQ domain-containing protein IQM	[A0A3B5YUE3_WHEAT|diamond]SubName: Full=Uncharacterized protein {ECO:0000313|EnsemblPlants:TraesCS1B02G143800.1};
TraesCS1B02G144000	'TraesCS1B02G144000'	mRNA	1.639097638	7.40E-09	1.523058056	1.98E-08	1.33E-10	00561///Glycerolipid metabolism	H01174///Congenital diarrhea	M00089///Triacylglycerol biosynthesis	R02251///acyl-CoA:1,2-diacyl-sn-glycerol O-acyltransferase Triacylglycerol + CoA <=> 1,2-Diacyl-sn-glycerol + Acyl-CoA+++R02366///Acyl-CoA:retinol O-acyltransferase Acyl-CoA + Retinol <=> CoA + Retinyl ester+++R02367///Palmitoyl-CoA:retinol O-acyltransferase Palmitoyl-CoA + Retinol <=> CoA + Retinyl palmitate+++R08381///Palmitoyl-CoA:retinol O-acyltransferase Palmitoyl-CoA + 11-cis-Retinol <=> Co…	GO:0005789///endoplasmic reticulum membrane+++GO:0009941///chloroplast envelope+++GO:0016021///integral component of membrane	GO:0004144///diacylglycerol O-acyltransferase activity+++GO:0008374///O-acyltransferase activity	GO:0019432///triglyceride biosynthetic process	PF03062///MBOAT, membrane-bound O-acyltransferase family		IPR004299///Membrane bound O-acyl transferase, MBOAT+++IPR014371///Sterol O-acyltransferase, ACAT/DAG/ARE types+++IPR027251///Diacylglycerol O-acyltransferase 1	[A0A3B5YUR9_WHEAT|diamond]RecName: Full=O-acyltransferase {ECO:0000256|PIRNR:PIRNR000439};
TraesCS1B02G144300	'TraesCS1B02G144300'	mRNA	1.341468235	5.44E-41	1.229582523	5.93E-27	1.06E-43	03010///Ribosome	H00237///Diamond-Blackfan anemia			GO:0022625///cytosolic large ribosomal subunit	GO:0003723///RNA binding+++GO:0003735///structural constituent of ribosome	GO:0006412///translation	PF00281///Ribosomal protein L5+++PF00673///ribosomal L5P family C-terminus		IPR002132///Ribosomal protein L5+++IPR020929///Ribosomal protein L5, conserved site+++IPR022803///Ribosomal protein L5 domain superfamily+++IPR031309///Ribosomal protein L5, C-terminal+++IPR031310///Ribosomal protein L5, N-terminal	[A0A3B5YUE8_WHEAT|diamond]SubName: Full=Uncharacterized protein {ECO:0000313|EnsemblPlants:TraesCS1B02G144300.1};
TraesCS1B02G144600	'TraesCS1B02G144600'	mRNA	1.150092419	0.003157466	1.388074216	8.50E-04	1.81E-04					GO:0000139///Golgi membrane+++GO:0005829///cytosol+++GO:0016021///integral component of membrane	GO:0016758///transferase activity, transferring hexosyl groups	GO:0006486///protein glycosylation	PF01762///Galactosyltransferase		IPR002659///Glycosyl transferase, family 31	[A0A3B5YVJ4_WHEAT|diamond]RecName: Full=Hexosyltransferase {ECO:0000256|RuleBase:RU363063}; EC=2.4.1.- {ECO:0000256|RuleBase:RU363063};
TraesCS1B02G144700	'TraesCS1B02G144700'	mRNA	1.137409499	2.58E-06	1.298888881	3.66E-12	6.91E-08					GO:0005886///plasma membrane+++GO:0016021///integral component of membrane			PF03168///Late embryogenesis abundant protein	ENOG502QPUX///No_INFO	IPR004864///Late embryogenesis abundant protein, LEA_2 subgroup	[A0A287F0X2_HORVV|diamond]RecName: Full=LEA_2 domain-containing protein {ECO:0000259|Pfam:PF03168};
TraesCS1B02G145200	'TraesCS1B02G145200'	mRNA	2.920526638	1.65E-12	2.727825018	0.002771394	1.99E-14					GO:0031417///NatC complex	GO:0004596///peptide alpha-N-acetyltransferase activity	GO:0017196///N-terminal peptidyl-methionine acetylation	PF00583///Acetyltransferase (GNAT) family		IPR000182///GNAT domain+++IPR016181///Acyl-CoA N-acyltransferase+++IPR044542///N-alpha-acetyltransferase 30-like	[A0A3B5YVS9_WHEAT|diamond]RecName: Full=N-acetyltransferase domain-containing protein {ECO:0000259|PROSITE:PS51186};
TraesCS1B02G145300	'TraesCS1B02G145300'	mRNA	1.153615993	7.09E-04	1.269569727	4.90E-04	3.34E-05						GO:0016788///hydrolase activity, acting on ester bonds		PF00657///GDSL-like Lipase/Acylhydrolase		IPR001087///GDSL lipase/esterase+++IPR035669///GDSL lipase/esterase-like, plant+++IPR036514///SGNH hydrolase superfamily	[A0A452Y6S4_AEGTS|diamond]SubName: Full=Uncharacterized protein {ECO:0000313|EnsemblPlants:AET1Gv20313100.1};
TraesCS1B02G145600	'TraesCS1B02G145600'	mRNA	4.904971644	4.65E-08	6.615010967	5.09E-25	9.43E-10	00904///Diterpenoid biosynthesis			R03008///(Gibberellin-1),2-oxoglutarate:oxygen oxidoreductase (2beta-hydroxylating) Gibberellin A1 + 2-Oxoglutarate + Oxygen <=> Gibberellin A8 + Succinate + CO2+++R03809///(gibberellin-1),2-oxoglutarate:oxygen oxidoreductase (2beta-hydroxylating) Gibberellin A20 + 2-Oxoglutarate + Oxygen <=> Gibberellin A29 + Succinate + CO2+++R06337///(gibberellin-1),2-oxoglutarate:oxygen oxidoreductase (2beta-…		GO:0046872///metal ion binding+++GO:0051213///dioxygenase activity+++GO:0052634///C-19 gibberellin 2-beta-dioxygenase activity	GO:0009416///response to light stimulus+++GO:0045487///gibberellin catabolic process	PF03171///2OG-Fe(II) oxygenase superfamily+++PF14226///non-haem dioxygenase in morphine synthesis N-terminal		IPR005123///Oxoglutarate/iron-dependent dioxygenase+++IPR026992///Non-haem dioxygenase N-terminal domain+++IPR027443///Isopenicillin N synthase-like superfamily	[A0A3B5YVT6_WHEAT|diamond]RecName: Full=Fe2OG dioxygenase domain-containing protein {ECO:0000259|PROSITE:PS51471};
TraesCS1B02G145800	'TraesCS1B02G145800'	mRNA	3.039842244	7.47E-14	3.282913147	1.29E-38	7.79E-16	04016///MAPK signaling pathway - plant+++04075///Plant hormone signal transduction				GO:0005634///nucleus			PF10604///Polyketide cyclase / dehydrase and lipid transport		IPR019587///Polyketide cyclase/dehydrase+++IPR023393///START-like domain superfamily	[A0A452Y6U7_AEGTS|diamond]SubName: Full=Uncharacterized protein {ECO:0000313|EnsemblPlants:AET1Gv20314200.1};
TraesCS1B02G146000	'TraesCS1B02G146000'	mRNA	2.55995464	7.59E-08	2.762309029	7.24E-13	1.58E-09					GO:0016021///integral component of membrane	GO:0046872///metal ion binding				IPR001841///Zinc finger, RING-type+++IPR013083///Zinc finger, RING/FYVE/PHD-type+++IPR039043///Zinc finger protein-like 1	[A0A3B5YVU1_WHEAT|diamond]SubName: Full=Uncharacterized protein {ECO:0000313|EnsemblPlants:TraesCS1B02G146000.2};+++[A0A452Y759_AEGTS|diamond]RecName: Full=RING-type domain-containing protein {ECO:0000259|PROSITE:PS50089};
TraesCS1B02G146100	'TraesCS1B02G146100'	mRNA	5.572410902	2.82E-55	5.667908262	1.63E-66	3.50E-58	03010///Ribosome	H00237///Diamond-Blackfan anemia			GO:0005840///ribosome	GO:0003735///structural constituent of ribosome	GO:0006412///translation	PF01251///Ribosomal protein S7e		IPR000554///Ribosomal protein S7e	[A0A452Y775_AEGTS|diamond]RecName: Full=40S ribosomal protein S7 {ECO:0000256|RuleBase:RU364105};
TraesCS1B02G146400	'TraesCS1B02G146400'	mRNA	1.930367822	0.001395461	2.191202498	1.96E-05	7.14E-05	04120///Ubiquitin mediated proteolysis					GO:0061631///ubiquitin conjugating enzyme activity		PF00179///Ubiquitin-conjugating enzyme		IPR000608///Ubiquitin-conjugating enzyme E2+++IPR016135///Ubiquitin-conjugating enzyme/RWD-like	[A0A3B5YUH2_WHEAT|diamond]RecName: Full=UBC core domain-containing protein {ECO:0000259|PROSITE:PS50127};+++[A0A3B5YVU6_WHEAT|diamond]RecName: Full=UBC core domain-containing protein {ECO:0000259|PROSITE:PS50127};
TraesCS1B02G146500	'TraesCS1B02G146500'	mRNA	1.114602591	0.001287395	1.541328933	1.43E-06	6.51E-05					GO:0005634///nucleus	GO:0000978///RNA polymerase II proximal promoter sequence-specific DNA binding+++GO:0000981///DNA-binding transcription factor activity, RNA polymerase II-specific+++GO:0046983///protein dimerization activity	GO:0006357///regulation of transcription by RNA polymerase II			IPR011598///Myc-type, basic helix-loop-helix (bHLH) domain+++IPR036638///Helix-loop-helix DNA-binding domain superfamily	[A0A3B5YUU6_WHEAT|diamond]RecName: Full=BHLH domain-containing protein {ECO:0000259|PROSITE:PS50888};+++[A0A446JQQ9_TRITD|diamond]RecName: Full=BHLH domain-containing protein {ECO:0000259|PROSITE:PS50888};
TraesCS1B02G146600	'TraesCS1B02G146600'	mRNA	1.552338417	1.98E-10	2.053315427	1.34E-15	2.91E-12	03040///Spliceosome				GO:0005685///U1 snRNP+++GO:0071004///U2-type prespliceosome	GO:0003729///mRNA binding+++GO:0017069///snRNA binding+++GO:0030619///U1 snRNA binding	GO:0000398///mRNA splicing, via spliceosome	PF00076///RNA recognition motif. (a.k.a. RRM, RBD, or RNP domain)+++PF12220///U1 small nuclear ribonucleoprotein of 70kDa MW N terminal		IPR000504///RNA recognition motif domain+++IPR012677///Nucleotide-binding alpha-beta plait domain superfamily+++IPR022023///U1 small nuclear ribonucleoprotein of 70kDa N-terminal+++IPR034143///snRNP70, RNA recognition motif+++IPR035979///RNA-binding domain superfamily	[A0A3B5YUG9_WHEAT|diamond]RecName: Full=RRM domain-containing protein {ECO:0000259|PROSITE:PS50102};
TraesCS1B02G146700	'TraesCS1B02G146700'	mRNA	1.719642027	2.01E-08	1.950720465	1.98E-12	3.87E-10											[A0A3B5YUH7_WHEAT|diamond]SubName: Full=Uncharacterized protein {ECO:0000313|EnsemblPlants:TraesCS1B02G146700.1};+++[A0A3B5YVV1_WHEAT|diamond]SubName: Full=Uncharacterized protein {ECO:0000313|EnsemblPlants:TraesCS1B02G146700.2};
TraesCS1B02G146900	'TraesCS1B02G146900'	mRNA	1.681366289	1.25E-12	1.658724328	9.14E-17	1.49E-14		H00658///Syndromic X-linked mental retardation+++H00768///Autosomal recessive intellectual developmental disorder+++H02534///Y-linked spermatogenic failure			GO:0005634///nucleus	GO:0032452///histone demethylase activity+++GO:0034647///histone demethylase activity (H3-trimethyl-K4 specific)	GO:0006338///chromatin remodeling	PF02373///JmjC domain, hydroxylase+++PF02375///jmjN domain+++PF02928///C5HC2 zinc finger+++PF05964///F/Y-rich N-terminus+++PF05965///F/Y rich C-terminus		IPR003347///JmjC domain+++IPR003349///JmjN domain+++IPR003888///FY-rich, N-terminal+++IPR003889///FY-rich, C-terminal+++IPR004198///Zinc finger, C5HC2-type	[A0A3B5YUH4_WHEAT|diamond]SubName: Full=Uncharacterized protein {ECO:0000313|EnsemblPlants:TraesCS1B02G146900.2};+++[A0A3B5YUI1_WHEAT|diamond]SubName: Full=Uncharacterized protein {ECO:0000313|EnsemblPlants:TraesCS1B02G146900.3};+++[A0A3B5YVM5_WHEAT|diamond]SubName: Full=Uncharacterized protein {ECO:0000313|EnsemblPlants:TraesCS1B02G146900.1};
TraesCS1B02G147000	'TraesCS1B02G147000'	mRNA	1.416861707	1.47E-16	1.077414915	2.18E-12	1.20E-18					GO:0016021///integral component of membrane	GO:0004674///protein serine/threonine kinase activity+++GO:0005524///ATP binding		PF07714///Protein tyrosine and serine/threonine kinase		IPR000719///Protein kinase domain+++IPR001245///Serine-threonine/tyrosine-protein kinase, catalytic domain+++IPR008271///Serine/threonine-protein kinase, active site+++IPR011009///Protein kinase-like domain superfamily+++IPR017441///Protein kinase, ATP binding site	[A0A3B5XWY6_WHEAT|diamond]RecName: Full=Protein kinase domain-containing protein {ECO:0000259|PROSITE:PS50011};+++[A0A3B5YVN0_WHEAT|diamond]RecName: Full=Protein kinase domain-containing protein {ECO:0000259|PROSITE:PS50011};
TraesCS1B02G147300	'TraesCS1B02G147300'	mRNA	5.413042906	1.25E-25	6.213501494	1.53E-21	5.45E-28					GO:0005794///Golgi apparatus	GO:0016413///O-acetyltransferase activity		PF13839///GDSL/SGNH-like Acyl-Esterase family found in Pmr5 and Cas1p+++PF14416///PMR5 N terminal Domain		IPR025846///Trichome birefringence-like, N-terminal domain+++IPR026057///PC-Esterase+++IPR029962///Trichome birefringence-like family	[A0A3B5YUW0_WHEAT|diamond]RecName: Full=PMR5N domain-containing protein {ECO:0000259|Pfam:PF14416};
TraesCS1B02G147600	'TraesCS1B02G147600'	mRNA	3.608025804	1.38E-17	3.507135017	1.29E-17	1.02E-19								PF05670///NFACT protein RNA binding domain		IPR008532///NFACT, RNA-binding domain+++IPR039730///Jlp2/Ccd25	[A0A3B5YVW6_WHEAT|diamond]RecName: Full=NFACT-R_1 domain-containing protein {ECO:0000259|Pfam:PF05670};
TraesCS1B02G148100	'TraesCS1B02G148100'	mRNA	2.956650962	1.64E-16	3.049317359	2.56E-49	1.34E-18	03040///Spliceosome							PF10184///Uncharacterized conserved protein (DUF2358)		IPR018790///Protein of unknown function DUF2358+++IPR032710///NTF2-like domain superfamily	[A0A3B5YUX0_WHEAT|diamond]SubName: Full=Uncharacterized protein {ECO:0000313|EnsemblPlants:TraesCS1B02G148100.1};
TraesCS1B02G148200	'TraesCS1B02G148200'	mRNA	1.807702894	1.32E-04	2.258947386	1.15E-07	5.08E-06	00941///Flavonoid biosynthesis		M00137///Flavanone biosynthesis, phenylalanine => naringenin+++M00940///Flavanone biosynthesis, p-coumaroyl-CoA => liquiritigenin	R02446///flavanone lyase (decyclizing) Naringenin <=> Naringenin chalcone+++R06556///flavanone lyase (decyclizing) Isoliquiritigenin <=> Liquiritigenin+++R07990///flavanone lyase (decyclizing) Pinocembrin chalcone <=> Pinocembrin+++R07995///flavanone lyase (decyclizing) Butein <=> Butin	GO:0005794///Golgi apparatus+++GO:0016021///integral component of membrane	GO:0005509///calcium ion binding		PF02225///PA domain+++PF12662///Complement Clr-like EGF-like		IPR001881///EGF-like calcium-binding domain+++IPR003137///PA domain+++IPR018097///EGF-like calcium-binding, conserved site+++IPR026823///Complement Clr-like EGF domain+++IPR036249///Thioredoxin-like superfamily	[A0A199VHB5_ANACO|diamond]SubName: Full=Vacuolar-sorting receptor 3 {ECO:0000313|EMBL:OAY76522.1}; SubName: Full=vacuolar-sorting receptor 1-like {ECO:0000313|RefSeq:XP_020104860.1};
TraesCS1B02G148900	'TraesCS1B02G148900'	mRNA	1.228686401	1.67E-21	1.619559466	5.96E-37	9.24E-24					GO:0016021///integral component of membrane			PF00335///Tetraspanin family		IPR018499///Tetraspanin/Peripherin	[A0A3B5YUK5_WHEAT|diamond]SubName: Full=Uncharacterized protein {ECO:0000313|EnsemblPlants:TraesCS1B02G148900.1};
TraesCS1B02G149000	'TraesCS1B02G149000'	mRNA	1.252102349	7.14E-04	2.119501176	5.38E-07	3.36E-05					GO:0044545///NSL complex		GO:0043981///histone H4-K5 acetylation+++GO:0043982///histone H4-K8 acetylation+++GO:0043984///histone H4-K16 acetylation	PF13891///Potential DNA-binding domain		IPR025927///Potential DNA-binding domain+++IPR026316///KAT8 regulatory NSL complex subunit 2	[A0A3B5YVY1_WHEAT|diamond]RecName: Full=KAT8 regulatory NSL complex subunit 2 {ECO:0000256|ARBA:ARBA00015508}; AltName: Full=NSL complex protein NSL2 {ECO:0000256|ARBA:ARBA00015160}; AltName: Full=Non-specific lethal 2 homolog {ECO:0000256|ARBA:ARBA00018792};
TraesCS1B02G149500	'TraesCS1B02G149500'	mRNA	2.96519679	1.32E-28	2.778984372	2.11E-32	4.76E-31	00330///Arginine and proline metabolism	H02041///Myopia		R01252///L-Proline,2-oxoglutarate:oxygen oxidoreductase (4-hydroxylating) L-Proline + 2-Oxoglutarate + Oxygen <=> Hydroxyproline + Succinate + CO2	GO:0005789///endoplasmic reticulum membrane	GO:0004656///procollagen-proline 4-dioxygenase activity+++GO:0005506///iron ion binding+++GO:0031418///L-ascorbic acid binding		PF13640///2OG-Fe(II) oxygenase superfamily		IPR003582///ShKT domain+++IPR005123///Oxoglutarate/iron-dependent dioxygenase+++IPR006620///Prolyl 4-hydroxylase, alpha subunit	[A0A452Y8E1_AEGTS|diamond]RecName: Full=Procollagen-proline 4-dioxygenase {ECO:0000256|ARBA:ARBA00012269}; EC=1.14.11.2 {ECO:0000256|ARBA:ARBA00012269};
TraesCS1B02G149600	'TraesCS1B02G149600'	mRNA	5.107580043	6.86E-09	5.337521541	3.22E-05	1.23E-10	00561///Glycerolipid metabolism+++00564///Glycerophospholipid metabolism		M00089///Triacylglycerol biosynthesis	R00851///acyl-CoA:sn-glycerol-3-phosphate 1-O-acyltransferase sn-Glycerol 3-phosphate + Acyl-CoA <=> 1-Acyl-sn-glycerol 3-phosphate + CoA+++R06872///acyl-CoA:sn-glycerol-3-phosphate 2-O-acyltransferase sn-Glycerol 3-phosphate + Acyl-CoA <=> 2-Acyl-sn-glycerol 3-phosphate + CoA+++R09380///acyl-ACP:sn-glycerol-3-phosphate 1-O-acyltransferase Acyl-[acyl-carrier protein] + sn-Glycerol 3-phosphate <=>…		GO:0016746///transferase activity, transferring acyl groups		PF01553///Acyltransferase		IPR002123///Phospholipid/glycerol acyltransferase+++IPR023214///HAD superfamily+++IPR036412///HAD-like superfamily	[A0A452Y8G0_AEGTS|diamond]RecName: Full=PlsC domain-containing protein {ECO:0000259|SMART:SM00563};
TraesCS1B02G149700	'TraesCS1B02G149700'	mRNA	1.106390962	0.042251579	1.340572725	4.86E-05	0.004048853	03430///Mismatch repair	H00020///Colorectal cancer+++H00027///Ovarian cancer+++H00876///Mismatch repair deficiency			GO:0005634///nucleus+++GO:0032300///mismatch repair complex+++GO:0032301///MutSalpha complex+++GO:0032302///MutSbeta complex	GO:0000406///double-strand/single-strand DNA junction binding+++GO:0005524///ATP binding+++GO:0008094///DNA-dependent ATPase activity+++GO:0030983///mismatched DNA binding	GO:0006298///mismatch repair+++GO:0006301///postreplication repair+++GO:0006310///DNA recombination+++GO:0043570///maintenance of DNA repeat elements+++GO:0045910///negative regulation of DNA recombination	PF00488///MutS domain V+++PF01624///MutS domain I+++PF05188///MutS domain II+++PF05190///MutS family domain IV+++PF05192///MutS domain III		IPR000432///DNA mismatch repair protein MutS, C-terminal+++IPR007695///DNA mismatch repair protein MutS-like, N-terminal+++IPR007696///DNA mismatch repair protein MutS, core+++IPR007860///DNA mismatch repair protein MutS, connector domain+++IPR007861///DNA mismatch repair protein MutS, clamp+++IPR011184///DNA mismatch repair Msh2-type+++IPR016151///DNA mismatch repair protein MutS, N-terminal+++I…	[A0A287F1Y5_HORVV|diamond]RecName: Full=DNA_MISMATCH_REPAIR_2 domain-containing protein {ECO:0000259|PROSITE:PS00486};+++[A0A287F201_HORVV|diamond]RecName: Full=DNA_MISMATCH_REPAIR_2 domain-containing protein {ECO:0000259|PROSITE:PS00486};+++[A0A3B5YUL1_WHEAT|diamond]RecName: Full=DNA_MISMATCH_REPAIR_2 domain-containing protein {ECO:0000259|PROSITE:PS00486};
TraesCS1B02G149800	'TraesCS1B02G149800'	mRNA	1.067797974	8.53E-04	1.569345627	3.47E-10	4.10E-05	00260///Glycine, serine and threonine metabolism+++00630///Glyoxylate and dicarboxylate metabolism+++01200///Carbon metabolism		M00532///Photorespiration	R00465///glycolate:NADP+ oxidoreductase Glycolate + NADP+ <=> Glyoxylate + NADPH + H++++R01388///D-Glycerate:NAD+ 2-oxidoreductase D-Glycerate + NAD+ <=> Hydroxypyruvate + NADH + H++++R01392///D-glycerate:NADP+ 2-oxidoreductase D-Glycerate + NADP+ <=> Hydroxypyruvate + NADPH + H+		GO:0016779///nucleotidyltransferase activity+++GO:0050265///RNA uridylyltransferase activity	GO:0031123///RNA 3'-end processing+++GO:0071076///RNA 3' uridylation	PF03828///Cid1 family poly A polymerase		IPR002058///PAP/25A-associated+++IPR043519///Nucleotidyltransferase superfamily	[A0A3B5YUL4_WHEAT|diamond]RecName: Full=PAP-associated domain-containing protein {ECO:0000259|Pfam:PF03828};
TraesCS1B02G149900	'TraesCS1B02G149900'	mRNA	5.076701272	0.008698938	3.328364195	0.341984224	5.87E-04						GO:0004672///protein kinase activity+++GO:0004674///protein serine/threonine kinase activity+++GO:0005524///ATP binding		PF00069///Protein kinase domain+++PF07714///Protein tyrosine and serine/threonine kinase		IPR000719///Protein kinase domain+++IPR001245///Serine-threonine/tyrosine-protein kinase, catalytic domain+++IPR008271///Serine/threonine-protein kinase, active site+++IPR011009///Protein kinase-like domain superfamily+++IPR017441///Protein kinase, ATP binding site	[A0A3B5XXQ1_WHEAT|diamond]RecName: Full=Protein kinase domain-containing protein {ECO:0000259|PROSITE:PS50011};+++[A0A3B5YVZ0_WHEAT|diamond]RecName: Full=Protein kinase domain-containing protein {ECO:0000259|PROSITE:PS50011};
TraesCS1B02G150000	'TraesCS1B02G150000'	mRNA	3.227003436	1.18E-33	3.004151581	1.64E-44	3.12E-36					GO:0005886///plasma membrane+++GO:0016021///integral component of membrane	GO:0046873///metal ion transmembrane transporter activity		PF02535///ZIP Zinc transporter		IPR003689///Zinc/iron permease	[A0A3B5YVR8_WHEAT|diamond]SubName: Full=Uncharacterized protein {ECO:0000313|EnsemblPlants:TraesCS1B02G150000.1};+++[A0A452Y7L4_AEGTS|diamond]SubName: Full=Uncharacterized protein {ECO:0000313|EnsemblPlants:AET1Gv20323800.6};
TraesCS1B02G150100	'TraesCS1B02G150100'	mRNA	6.172471384	1.24E-110	7.229963741	6.86E-102	6.25E-114								PF13812///Pentatricopeptide repeat domain+++PF17177///Pentacotripeptide-repeat region of PRORP		IPR002885///Pentatricopeptide repeat+++IPR011990///Tetratricopeptide-like helical domain superfamily+++IPR033443///Pentacotripeptide-repeat region of PRORP	[A0A3B5YUL9_WHEAT|diamond]RecName: Full=PPR_long domain-containing protein {ECO:0000259|Pfam:PF17177};
TraesCS1B02G150200	'TraesCS1B02G150200'	mRNA	1.154482393	8.50E-45	0.986157097	3.76E-31	1.47E-47	00620///Pyruvate metabolism			R02530///(R)-S-Lactoylglutathione methylglyoxal-lyase (isomerizing) (R)-S-Lactoylglutathione <=> Glutathione + Methylglyoxal	GO:0005737///cytoplasm	GO:0004462///lactoylglutathione lyase activity+++GO:0046872///metal ion binding	GO:0019243///methylglyoxal catabolic process to D-lactate via S-lactoyl-glutathione	PF00903///Glyoxalase/Bleomycin resistance protein/Dioxygenase superfamily		IPR004360///Glyoxalase/fosfomycin resistance/dioxygenase domain+++IPR004361///Glyoxalase I+++IPR018146///Glyoxalase I, conserved site+++IPR029068///Glyoxalase/Bleomycin resistance protein/Dihydroxybiphenyl dioxygenase+++IPR037523///Vicinal oxygen chelate (VOC) domain	[A0A3B5YVZ6_WHEAT|diamond]RecName: Full=Glyoxalase I {ECO:0000256|ARBA:ARBA00017137}; EC=4.4.1.5 {ECO:0000256|ARBA:ARBA00012081};
TraesCS1B02G150400	'TraesCS1B02G150400'	mRNA	1.491724484	6.09E-30	1.724164309	2.30E-35	2.02E-32	00860///Porphyrin metabolism+++01240///Biosynthesis of cofactors	H00201///Erythropoietic porphyria+++H01763///Porphyria	M00121///Heme biosynthesis, plants and bacteria, glutamate => heme+++M00868///Heme biosynthesis, animals and fungi, glycine => heme+++M00926///Heme biosynthesis, bacteria, glutamyl-tRNA => coproporphyrin III => heme	R00310///protoheme ferro-lyase (protoporphyrin-forming) Protoporphyrin + Fe2+ <=> Heme + 2 H++++R11329///Fe-coproporphyrin-III ferro-lyase (coproporphyrin-III-forming) Fe-coproporphyrin III + 2 H+ <=> Coproporphyrin III + Fe2+	GO:0005739///mitochondrion+++GO:0009507///chloroplast	GO:0004325///ferrochelatase activity	GO:0006783///heme biosynthetic process	PF00762///Ferrochelatase		IPR001015///Ferrochelatase+++IPR019772///Ferrochelatase, active site+++IPR033644///Ferrochelatase, C-terminal+++IPR033659///Ferrochelatase, N-terminal	[A0A3B5YUM0_WHEAT|diamond]RecName: Full=Ferrochelatase {ECO:0000256|RuleBase:RU000607}; EC=4.99.1.1 {ECO:0000256|RuleBase:RU000607};+++[A0A3B5YUZ6_WHEAT|diamond]RecName: Full=Ferrochelatase {ECO:0000256|RuleBase:RU000607}; EC=4.99.1.1 {ECO:0000256|RuleBase:RU000607};+++[A0A3B5YVS3_WHEAT|diamond]RecName: Full=Ferrochelatase {ECO:0000256|RuleBase:RU000607}; EC=4.99.1.1 {ECO:0000256|RuleBase:RU00060…
TraesCS1B02G150500	'TraesCS1B02G150500'	mRNA	1.334049663	1.58E-63	1.497578571	1.84E-75	1.56E-66		H00058///Amyotrophic lateral sclerosis (ALS)+++H00848///Ataxia with ocular apraxia+++H01891///Autosomal recessive spinocerebellar ataxias				GO:0004386///helicase activity		PF13086///AAA domain+++PF13087///AAA domain	KOG1801///positive regulation of termination of RNA polymerase II transcription, poly(A)-coupled	IPR027417///P-loop containing nucleoside triphosphate hydrolase+++IPR041677///DNA2/NAM7 helicase, helicase domain+++IPR041679///DNA2/NAM7 helicase-like, C-terminal	[A0A0E0EVG4_9ORYZ|diamond]SubName: Full=Uncharacterized protein {ECO:0000313|EnsemblPlants:OMERI10G00960.6};+++[A0A3B5XX87_WHEAT|diamond]SubName: Full=Uncharacterized protein {ECO:0000313|EnsemblPlants:TraesCS1A02G135300.2};+++[A0A3B5YUM4_WHEAT|diamond]SubName: Full=Uncharacterized protein {ECO:0000313|EnsemblPlants:TraesCS1B02G150500.1};+++[A0A446IS28_TRITD|diamond]SubName: Full=Uncharacterized …
TraesCS1B02G150800	'TraesCS1B02G150800'	mRNA	2.709510096	1.32E-17	3.946171598	2.28E-32	9.79E-20					GO:0016021///integral component of membrane			PF06241///Castor and Pollux, part of voltage-gated ion channel		IPR010420///CASTOR/POLLUX/SYM8 ion channel, conserved domain	[A0A287F210_HORVV|diamond]SubName: Full=Uncharacterized protein {ECO:0000313|EnsemblPlants:HORVU1Hr1G031010.13};
TraesCS1B02G170200	'TraesCS1B02G170200'	mRNA	4.01398533	3.68E-132	2.858171285	4.66E-53	1.38E-135		H00878///Cystic leukoencephalopathy without megalencephaly			GO:0005576///extracellular region	GO:0003723///RNA binding+++GO:0004521///endoribonuclease activity+++GO:0033897///ribonuclease T2 activity	GO:0006401///RNA catabolic process	PF00445///Ribonuclease T2 family		IPR001568///Ribonuclease T2-like+++IPR033697///Ribonuclease T2, eukaryotic+++IPR036430///Ribonuclease T2-like superfamily	[A0A3B5YVU4_WHEAT|diamond]SubName: Full=Uncharacterized protein {ECO:0000313|EnsemblPlants:TraesCS1B02G170200.1};
TraesCS1B02G175100	'TraesCS1B02G175100'	mRNA	6.684362107	6.78E-06	7.221879945	2.94E-07	1.97E-07
TraesCS1B02G183500	'TraesCS1B02G183500'	mRNA	-1.22493218	0.008747056	0.557918472	0.045607286	5.90E-04					GO:0016021///integral component of membrane			PF03168///Late embryogenesis abundant protein		IPR004864///Late embryogenesis abundant protein, LEA_2 subgroup	[A0A3B5YWC0_WHEAT|diamond]RecName: Full=LEA_2 domain-containing protein {ECO:0000259|Pfam:PF03168};
TraesCS1B02G221300	'TraesCS1B02G221300'	mRNA	1.185413182	1.95E-15	0.272106663	0.101337525	1.76E-17	03018///RNA degradation	H01805///Tricho-hepato-enteric syndrome			GO:0016020///membrane+++GO:0016021///integral component of membrane						[A0A3B5YYE1_WHEAT|diamond]SubName: Full=Uncharacterized protein {ECO:0000313|EnsemblPlants:TraesCS1B02G221300.1.cds1};
TraesCS1B02G223500	'TraesCS1B02G223500'	mRNA	1.614327802	0.023479176	1.32559229	0.294521077	0.001952422							GO:1900034///regulation of cellular response to heat			IPR039313///Protein HEAT INTOLERANT 4	[A0A3B5YXB8_WHEAT|diamond]SubName: Full=Uncharacterized protein {ECO:0000313|EnsemblPlants:TraesCS1B02G223500.1};+++[A0A3B5YXD6_WHEAT|diamond]SubName: Full=Uncharacterized protein {ECO:0000313|EnsemblPlants:TraesCS1B02G223500.2};
TraesCS1B02G229400	'TraesCS1B02G229400'	mRNA	-1.159499029	0.03638879	0.362688377	0.796652486	0.003359044	04016///MAPK signaling pathway - plant+++04075///Plant hormone signal transduction					GO:0004674///protein serine/threonine kinase activity+++GO:0005524///ATP binding		PF00069///Protein kinase domain		IPR000719///Protein kinase domain+++IPR008271///Serine/threonine-protein kinase, active site+++IPR011009///Protein kinase-like domain superfamily+++IPR017441///Protein kinase, ATP binding site	[A0A452YVA7_AEGTS|diamond]RecName: Full=Protein kinase domain-containing protein {ECO:0000259|PROSITE:PS50011};
TraesCS1B02G234300	'TraesCS1B02G234300'	mRNA	6.711905155	3.73E-17	6.679630261	7.09E-30	2.91E-19	00260///Glycine, serine and threonine metabolism+++00270///Cysteine and methionine metabolism+++00680///Methane metabolism+++01200///Carbon metabolism+++01230///Biosynthesis of amino acids	H01079///3-Phosphoglycerate dehydrogenase (3-PGDH) deficiency+++H02117///Neu-Laxova syndrome	M00020///Serine biosynthesis, glycerate-3P => serine	R01513///3-Phospho-D-glycerate:NAD+ 2-oxidoreductase 3-Phospho-D-glycerate + NAD+ <=> 3-Phosphonooxypyruvate + NADH + H+		GO:0004617///phosphoglycerate dehydrogenase activity+++GO:0051287///NAD binding	GO:0006564///L-serine biosynthetic process	PF00389///D-isomer specific 2-hydroxyacid dehydrogenase, catalytic domain+++PF01842///ACT domain+++PF02826///D-isomer specific 2-hydroxyacid dehydrogenase, NAD binding domain		IPR002912///ACT domain+++IPR006139///D-isomer specific 2-hydroxyacid dehydrogenase, catalytic domain+++IPR006140///D-isomer specific 2-hydroxyacid dehydrogenase, NAD-binding domain+++IPR006236///D-3-phosphoglycerate dehydrogenase+++IPR015878///S-adenosyl-L-homocysteine hydrolase, NAD binding domain+++IPR029009///Allosteric substrate binding domain superfamily+++IPR029752///D-isomer specific 2-hyd…	[A0A3B5YY30_WHEAT|diamond]RecName: Full=Phosphoglycerate dehydrogenase {ECO:0000256|ARBA:ARBA00013143}; EC=1.1.1.95 {ECO:0000256|ARBA:ARBA00013143};+++[A0A446IZY3_TRITD|diamond]RecName: Full=D-3-phosphoglycerate dehydrogenase {ECO:0000256|RuleBase:RU363003}; EC=1.1.1.95 {ECO:0000256|RuleBase:RU363003};
TraesCS1B02G249400	'TraesCS1B02G249400'	mRNA	-1.614560934	4.04E-07	-0.61376546	0.135795348	9.58E-09						GO:0061630///ubiquitin protein ligase activity		PF16770///Regulator of Ty1 transposition protein 107 BRCT domain		IPR001357///BRCT domain+++IPR016181///Acyl-CoA N-acyltransferase+++IPR036420///BRCT domain superfamily	[A0A3B5Y187_WHEAT|diamond]SubName: Full=Uncharacterized protein {ECO:0000313|EnsemblPlants:TraesCS1A02G234100.1};
TraesCS1B02G259600	'TraesCS1B02G259600'	mRNA	1.188564197	0.023012586	1.559327738	0.001379358	0.001906777								PF00226///DnaJ domain		IPR001623///DnaJ domain+++IPR036869///Chaperone J-domain superfamily	[A0A3B5YYP6_WHEAT|diamond]RecName: Full=J domain-containing protein {ECO:0000259|PROSITE:PS50076};
TraesCS1B02G259700	'TraesCS1B02G259700'	mRNA	2.418662412	3.28E-11	4.980525815	8.72E-25	4.46E-13	00942///Anthocyanin biosynthesis			R07908///No_INFO Cyanidin <=> Cyanidin 5-O-glucoside+++R07909///No_INFO Cyanidin 5-O-glucoside <=> Cyanin		GO:0008194///UDP-glycosyltransferase activity		PF00201///UDP-glucoronosyl and UDP-glucosyl transferase		IPR002213///UDP-glucuronosyl/UDP-glucosyltransferase	[A0A3B5Z002_WHEAT|diamond]SubName: Full=Uncharacterized protein {ECO:0000313|EnsemblPlants:TraesCS1B02G259700.1.cds1};
TraesCS1B02G261100	'TraesCS1B02G261100'	mRNA	-1.129213389	0.012466038	0.346791292	0.423996713	9.07E-04					GO:0016021///integral component of membrane			PF05512///AWPM-19-like family		IPR008390///AWPM-19-like	[A0A3B5YZ24_WHEAT|diamond]SubName: Full=Uncharacterized protein {ECO:0000313|EnsemblPlants:TraesCS1B02G261100.1};
TraesCS1B02G269500	'TraesCS1B02G269500'	mRNA	1.63563217	4.42E-17	1.985312288	8.21E-19	3.47E-19	00900///Terpenoid backbone biosynthesis		M00095///C5 isoprenoid biosynthesis, mevalonate pathway+++M00096///C5 isoprenoid biosynthesis, non-mevalonate pathway+++M00364///C10-C20 isoprenoid biosynthesis, bacteria+++M00365///C10-C20 isoprenoid biosynthesis, archaea+++M00366///C10-C20 isoprenoid biosynthesis, plants+++M00367///C10-C20 isoprenoid biosynthesis, non-plant eukaryotes+++M00849///C5 isoprenoid biosynthesis, mevalonate pathway, a…	R01123///isopentenyl-diphosphate Delta3-Delta2-isomerase Isopentenyl diphosphate <=> Dimethylallyl diphosphate	GO:0005737///cytoplasm	GO:0004452///isopentenyl-diphosphate delta-isomerase activity+++GO:0016787///hydrolase activity	GO:0009240///isopentenyl diphosphate biosynthetic process+++GO:0015995///chlorophyll biosynthetic process+++GO:0050992///dimethylallyl diphosphate biosynthetic process	PF00293///NUDIX domain		IPR000086///NUDIX hydrolase domain+++IPR011876///Isopentenyl-diphosphate delta-isomerase, type 1+++IPR015797///NUDIX hydrolase-like domain superfamily	[A0A3B5YZB8_WHEAT|diamond]RecName: Full=Isopentenyl-diphosphate Delta-isomerase {ECO:0000256|ARBA:ARBA00012057}; EC=5.3.3.2 {ECO:0000256|ARBA:ARBA00012057};
TraesCS1B02G276200	'TraesCS1B02G276200'	mRNA	1.695440755	2.18E-158	0.855477882	1.16E-23	5.93E-162					GO:0005576///extracellular region	GO:0004867///serine-type endopeptidase inhibitor activity				IPR000877///Proteinase inhibitor I12, Bowman-Birk+++IPR044167///Bowman-Birk type wound-induced proteinase inhibitor WIP1	[A0A341P3U8_WHEAT|diamond]RecName: Full=BOWMAN_BIRK domain-containing protein {ECO:0000259|SMART:SM00269};
TraesCS1B02G276300	'TraesCS1B02G276300'	mRNA	5.075062064	0.008597928			5.79E-04					GO:0005576///extracellular region	GO:0004867///serine-type endopeptidase inhibitor activity				IPR000877///Proteinase inhibitor I12, Bowman-Birk+++IPR044167///Bowman-Birk type wound-induced proteinase inhibitor WIP1	[A0A341P3U8_WHEAT|diamond]RecName: Full=BOWMAN_BIRK domain-containing protein {ECO:0000259|SMART:SM00269};
TraesCS1B02G283500	'TraesCS1B02G283500'	mRNA	-1.920887652	0.033401211	-1.033451866	0.256211938	0.003018564								PF05056///Protein of unknown function (DUF674)		IPR007750///Protein of unknown function DUF674	[A0A3B5YZK2_WHEAT|diamond]SubName: Full=Uncharacterized protein {ECO:0000313|EnsemblPlants:TraesCS1B02G283500.1};+++[A0A3B5Z0V6_WHEAT|diamond]SubName: Full=Uncharacterized protein {ECO:0000313|EnsemblPlants:TraesCS1B02G283500.2};
TraesCS1B02G290200	'TraesCS1B02G290200'	mRNA	-1.284214675	0.004076762	0.376126375	0.67003976	2.43E-04					GO:0005634///nucleus	GO:0000978///RNA polymerase II proximal promoter sequence-specific DNA binding+++GO:0000981///DNA-binding transcription factor activity, RNA polymerase II-specific	GO:0006357///regulation of transcription by RNA polymerase II	PF05920///Homeobox KN domain+++PF07526///Associated with HOX	KOG0773///DNA binding	IPR001356///Homeobox domain+++IPR006563///POX domain+++IPR008422///Homeobox KN domain+++IPR009057///Homeobox-like domain superfamily	[A0A287G785_HORVV|diamond]RecName: Full=Homeobox domain-containing protein {ECO:0000259|PROSITE:PS50071};
TraesCS1B02G300900	'TraesCS1B02G300900'	mRNA	1.271380394	0.002029282	0.942854747	0.049705861	1.09E-04		H01470///Giant cell tumor of bone			GO:0000786///nucleosome+++GO:0005634///nucleus	GO:0003677///DNA binding+++GO:0046982///protein heterodimerization activity	GO:0006352///DNA-templated transcription, initiation	PF15511///Centromere kinetochore component CENP-T histone fold		IPR001951///Histone H4+++IPR004823///TATA box binding protein associated factor (TAF)+++IPR009072///Histone-fold+++IPR019809///Histone H4, conserved site+++IPR035425///CENP-T/Histone H4, histone fold	[A0A3Q0F7E3_VIGRR|diamond]RecName: Full=Histone H4 {ECO:0000256|RuleBase:RU000528};
TraesCS1B02G337500	'TraesCS1B02G337500'	mRNA	6.632279148	9.89E-06	5.753913536	4.00E-04	2.99E-07											[A0A3B5Z1M6_WHEAT|diamond]SubName: Full=Uncharacterized protein {ECO:0000313|EnsemblPlants:TraesCS1B02G337500.1};
TraesCS1B02G341700	'TraesCS1B02G341700'	mRNA	1.512445994	0.045431162	3.599665491	6.14E-08	0.00442659	03410///Base excision repair				GO:0005730///nucleolus	GO:0003950///NAD+ ADP-ribosyltransferase activity+++GO:1990404///protein ADP-ribosylase activity	GO:0006302///double-strand break repair+++GO:0070212///protein poly-ADP-ribosylation	PF00644///Poly(ADP-ribose) polymerase catalytic domain+++PF02877///Poly(ADP-ribose) polymerase, regulatory domain+++PF05406///WGR domain+++PF08063///PADR1 (NUC008) domain+++PF16589///BRCT domain, a BRCA1 C-terminus domain		IPR001357///BRCT domain+++IPR004102///Poly(ADP-ribose) polymerase, regulatory domain+++IPR008893///WGR domain+++IPR012317///Poly(ADP-ribose) polymerase, catalytic domain+++IPR012982///PADR1 domain+++IPR036420///BRCT domain superfamily+++IPR036616///Poly(ADP-ribose) polymerase, regulatory domain superfamily+++IPR036930///WGR domain superfamily+++IPR038650///PADR1 domain superfamily	[A0A3B5Y3Y4_WHEAT|diamond]RecName: Full=Poly [ADP-ribose] polymerase {ECO:0000256|RuleBase:RU362114}; Short=PARP {ECO:0000256|RuleBase:RU362114}; EC=2.4.2.- {ECO:0000256|RuleBase:RU362114};
TraesCS1B02G348900	'TraesCS1B02G348900'	mRNA	-1.48385575	0.027794902	3.53381005	0.301725465	0.002408367	00380///Tryptophan metabolism		M00936///Melatonin biosynthesis, plants, tryptophan => serotonin => melatonin	R03130///S-adenosyl-L-homocysteine:N-acetylserotonin O-methyltransferase S-Adenosyl-L-methionine + N-Acetylserotonin <=> S-Adenosyl-L-homocysteine + Melatonin		GO:0008171///O-methyltransferase activity+++GO:0008757///S-adenosylmethionine-dependent methyltransferase activity	GO:0019438///aromatic compound biosynthetic process+++GO:0032259///methylation	PF00891///O-methyltransferase domain		IPR001077///O-methyltransferase domain+++IPR016461///O-methyltransferase COMT-type+++IPR029063///S-adenosyl-L-methionine-dependent methyltransferase	[A0A3B5Z2R9_WHEAT|diamond]RecName: Full=Methyltransf_2 domain-containing protein {ECO:0000259|Pfam:PF00891};
TraesCS1B02G367800	'TraesCS1B02G367800'	mRNA	1.67213308	7.16E-40	1.940919404	1.49E-29	1.50E-42	00564///Glycerophospholipid metabolism+++00592///alpha-Linolenic acid metabolism			R01316///phosphatidylcholine 1-acylhydrolase Phosphatidylcholine + H2O <=> 2-Acyl-sn-glycero-3-phosphocholine + Fatty acid+++R02054///phosphatidylethanolamine 1-acylhydrolase Phosphatidylethanolamine + H2O <=> 2-Acyl-sn-glycero-3-phosphoethanolamine + Fatty acid+++R04034///3-sn-phosphatidyl-L-serine sn-1 acylhydrolase Phosphatidylserine + H2O <=> 2-Acyl-sn-glycero-3-phosphoserine + Fatty acid+++R…		GO:0008970///phospholipase A1 activity	GO:0016042///lipid catabolic process	PF01764///Lipase (class 3)		IPR002921///Fungal lipase-like domain+++IPR029058///Alpha/Beta hydrolase fold+++IPR033556///Phospholipase A1-II	[A0A3B5Z2B1_WHEAT|diamond]RecName: Full=Phospholipase A1 {ECO:0000256|RuleBase:RU367093}; EC=3.1.1.- {ECO:0000256|RuleBase:RU367093};
TraesCS1B02G371900	'TraesCS1B02G371900'	mRNA	-1.862790212	0.031746723	0.126531178	0.982159956	0.002835167					GO:0016021///integral component of membrane	GO:0005506///iron ion binding+++GO:0016705///oxidoreductase activity, acting on paired donors, with incorporation or reduction of molecular oxygen+++GO:0020037///heme binding		PF00067///Cytochrome P450		IPR001128///Cytochrome P450+++IPR002401///Cytochrome P450, E-class, group I+++IPR036396///Cytochrome P450 superfamily	[A0A3B5Z3H8_WHEAT|diamond]SubName: Full=Uncharacterized protein {ECO:0000313|EnsemblPlants:TraesCS1B02G371900.1.cds1};
TraesCS1B02G382700	'TraesCS1B02G382700'	mRNA	-2.503449224	0.032552454	0.650069795	0.675187989	0.002925018	00040///Pentose and glucuronate interconversions		M00081///Pectin degradation	R01982///Poly(1,4-alpha-D-galacturonate) galacturonohydrolase Pectate + H2O <=> D-Galacturonate + Pectate+++R07413///No_INFO Digalacturonate + H2O <=> 2 D-Galacturonate	GO:0005618///cell wall	GO:0004650///polygalacturonase activity	GO:0005975///carbohydrate metabolic process	PF00295///Glycosyl hydrolases family 28		IPR000743///Glycoside hydrolase, family 28+++IPR011050///Pectin lyase fold/virulence factor+++IPR012334///Pectin lyase fold	[A0A3B5Z2S0_WHEAT|diamond]SubName: Full=Uncharacterized protein {ECO:0000313|EnsemblPlants:TraesCS1B02G382700.1};+++[A0A3B5Z472_WHEAT|diamond]SubName: Full=Uncharacterized protein {ECO:0000313|EnsemblPlants:TraesCS1B02G382700.2};
TraesCS1B02G383900	'TraesCS1B02G383900'	mRNA	-1.560738287	0.042442963	1.61064594	0.424594161	0.004071204							GO:0010119///regulation of stomatal movement	PF00249///Myb-like DNA-binding domain		IPR001005///SANT/Myb domain+++IPR009057///Homeobox-like domain superfamily+++IPR017930///Myb domain	[A0A3B5Z2T5_WHEAT|diamond]SubName: Full=Uncharacterized protein {ECO:0000313|EnsemblPlants:TraesCS1B02G383900.1};
TraesCS1B02G390900	'TraesCS1B02G390900'	mRNA	6.683665645	9.12E-06	6.87311265	1.62E-06	2.74E-07											[A0A3B5Z3E5_WHEAT|diamond]SubName: Full=Uncharacterized protein {ECO:0000313|EnsemblPlants:TraesCS1B02G390900.1};+++[A0A3B5Z424_WHEAT|diamond]SubName: Full=Uncharacterized protein {ECO:0000313|EnsemblPlants:TraesCS1B02G390900.2};
TraesCS1B02G398600	'TraesCS1B02G398600'	mRNA	-1.22325808	3.77E-05	0.11128586	0.894141993	1.28E-06		H00269///Primary microcephaly			GO:0048046///apoplast	GO:0030246///carbohydrate binding		PF01419///Jacalin-like lectin domain+++PF03018///Dirigent-like protein		IPR001229///Jacalin-like lectin domain+++IPR004265///Dirigent protein+++IPR033734///Jacalin-like lectin domain, plant+++IPR036404///Jacalin-like lectin domain superfamily	[A0A3B5Z3A6_WHEAT|diamond]RecName: Full=Dirigent protein {ECO:0000256|RuleBase:RU363099};
TraesCS1B02G401100	'TraesCS1B02G401100'	mRNA	-2.421034631	0.001311877	-0.252275094	0.774929672	6.65E-05					GO:0016021///integral component of membrane						[A0A446JDA7_TRITD|diamond]SubName: Full=Uncharacterized protein {ECO:0000313|EMBL:VAH10894.1};
TraesCS1B02G403700	'TraesCS1B02G403700'	mRNA	3.311627274	3.23E-40	3.20643504	6.84E-42	6.57E-43					GO:0072546///ER membrane protein complex			PF07019///EMC6		IPR008504///ER membrane protein complex subunit 6+++IPR029008///ER membrane protein complex subunit 6-like	[A0A452ZU50_AEGTS|diamond]RecName: Full=ER membrane protein complex subunit 6 {ECO:0000256|ARBA:ARBA00020827};
TraesCS1B02G407500	'TraesCS1B02G407500'	mRNA	4.768813132	0.001314261	10.2049531	9.06E-16	6.67E-05						GO:0016788///hydrolase activity, acting on ester bonds		PF00657///GDSL-like Lipase/Acylhydrolase		IPR001087///GDSL lipase/esterase+++IPR035669///GDSL lipase/esterase-like, plant+++IPR036514///SGNH hydrolase superfamily	[A0A0E0L838_ORYPU|diamond]SubName: Full=Putative esterase {ECO:0000313|EMBL:BAX24906.1};
TraesCS1B02G413000	'TraesCS1B02G413000'	mRNA	1.10901555	0.013175183	0.442473278	0.643071725	9.70E-04	00190///Oxidative phosphorylation	H00068///Leber hereditary optic atrophy+++H01347///MELAS syndrome+++H01355///Kearns-Sayre syndrome	M00151///Cytochrome bc1 complex respiratory unit+++M00152///Cytochrome bc1 complex		GO:0005743///mitochondrial inner membrane+++GO:0016021///integral component of membrane+++GO:0045275///respiratory chain complex III	GO:0008121///ubiquinol-cytochrome-c reductase activity+++GO:0046872///metal ion binding	GO:0022904///respiratory electron transport chain	PF00032///Cytochrome b(C-terminal)/b6/petD+++PF00033///Cytochrome b/b6/petB		IPR005797///Cytochrome b/b6, N-terminal+++IPR005798///Cytochrome b/b6, C-terminal+++IPR016174///Di-haem cytochrome, transmembrane+++IPR027387///Cytochrome b/b6-like domain superfamily+++IPR030689///Cytochrome b+++IPR036150///Cytochrome b/b6, C-terminal domain superfamily	[A0A453RI89_AEGTS|diamond]RecName: Full=Cytochrome b {ECO:0000256|ARBA:ARBA00013531};
TraesCS1B02G420000	'TraesCS1B02G420000'	mRNA	-1.672378677	7.05E-04	0.292882034	0.840835829	3.31E-05								PF02678///Pirin+++PF05726///Pirin C-terminal cupin domain		IPR003829///Pirin, N-terminal domain+++IPR008778///Pirin, C-terminal domain+++IPR011051///RmlC-like cupin domain superfamily+++IPR014710///RmlC-like jelly roll fold	[A0A3B5Z3Z1_WHEAT|diamond]SubName: Full=Uncharacterized protein {ECO:0000313|EnsemblPlants:TraesCS1B02G420000.1};
TraesCS1B02G426100	'TraesCS1B02G426100'	mRNA	2.069735797	0.018846596	-6.14782779	1.76E-05	0.001490166					GO:0005576///extracellular region	GO:0090729///toxin activity	GO:0006952///defense response	PF00321///Plant thionin		IPR001010///Thionin+++IPR036391///Thionin-like superfamily	[A0A446KCA8_TRITD|diamond]RecName: Full=Acidic protein {ECO:0000256|ARBA:ARBA00017806};
TraesCS1B02G433300	'TraesCS1B02G433300'	mRNA	2.391271321	5.67E-13	1.041148311	0.092358318	6.50E-15	00196///Photosynthesis - antenna proteins				GO:0000145///exocyst+++GO:0009522///photosystem I+++GO:0009523///photosystem II+++GO:0009535///chloroplast thylakoid membrane	GO:0016168///chlorophyll binding	GO:0006887///exocytosis+++GO:0009765///photosynthesis, light harvesting+++GO:0018298///protein-chromophore linkage	PF00504///Chlorophyll A-B binding protein		IPR001344///Chlorophyll A-B binding protein, plant and chromista+++IPR022796///Chlorophyll A-B binding protein+++IPR023329///No_INFO	[A0A3B5Z4F2_WHEAT|diamond]RecName: Full=Chlorophyll a-b binding protein, chloroplastic {ECO:0000256|RuleBase:RU363080};
TraesCS1B02G468400	'TraesCS1B02G468400'	mRNA	-1.200172073	8.65E-04	-0.169632183	0.833657845	4.16E-05		H00096///Defects of toll-like receptor signaling				GO:0030246///carbohydrate binding		PF01419///Jacalin-like lectin domain		IPR001229///Jacalin-like lectin domain+++IPR036404///Jacalin-like lectin domain superfamily	[A0A446KEJ5_TRITD|diamond]RecName: Full=Jacalin-type lectin domain-containing protein {ECO:0000259|PROSITE:PS51752};
TraesCS1B02G481300	'TraesCS1B02G481300'	mRNA	-1.317233261	4.41E-09	1.202647572	0.043962042	7.63E-11	00380///Tryptophan metabolism		M00936///Melatonin biosynthesis, plants, tryptophan => serotonin => melatonin	R03130///S-adenosyl-L-homocysteine:N-acetylserotonin O-methyltransferase S-Adenosyl-L-methionine + N-Acetylserotonin <=> S-Adenosyl-L-homocysteine + Melatonin		GO:0008171///O-methyltransferase activity+++GO:0008757///S-adenosylmethionine-dependent methyltransferase activity+++GO:0046983///protein dimerization activity	GO:0019438///aromatic compound biosynthetic process+++GO:0032259///methylation	PF00891///O-methyltransferase domain+++PF08100///Dimerisation domain		IPR001077///O-methyltransferase domain+++IPR012967///Plant methyltransferase dimerisation+++IPR016461///O-methyltransferase COMT-type+++IPR029063///S-adenosyl-L-methionine-dependent methyltransferase+++IPR036388///Winged helix-like DNA-binding domain superfamily+++IPR036390///Winged helix DNA-binding domain superfamily	[A0A3B5Z789_WHEAT|diamond]SubName: Full=Uncharacterized protein {ECO:0000313|EnsemblPlants:TraesCS1B02G481300.1};
TraesCS1B02G481400	'TraesCS1B02G481400'	mRNA	-1.69363143	1.28E-28	1.053170905	3.34E-05	4.59E-31	00380///Tryptophan metabolism		M00936///Melatonin biosynthesis, plants, tryptophan => serotonin => melatonin	R03130///S-adenosyl-L-homocysteine:N-acetylserotonin O-methyltransferase S-Adenosyl-L-methionine + N-Acetylserotonin <=> S-Adenosyl-L-homocysteine + Melatonin		GO:0008171///O-methyltransferase activity+++GO:0008757///S-adenosylmethionine-dependent methyltransferase activity+++GO:0046983///protein dimerization activity	GO:0019438///aromatic compound biosynthetic process+++GO:0032259///methylation	PF00891///O-methyltransferase domain+++PF08100///Dimerisation domain		IPR001077///O-methyltransferase domain+++IPR012967///Plant methyltransferase dimerisation+++IPR016461///O-methyltransferase COMT-type+++IPR029063///S-adenosyl-L-methionine-dependent methyltransferase+++IPR036388///Winged helix-like DNA-binding domain superfamily+++IPR036390///Winged helix DNA-binding domain superfamily	[A0A3B5Z6B8_WHEAT|diamond]SubName: Full=Uncharacterized protein {ECO:0000313|EnsemblPlants:TraesCS1B02G481400.1};
TraesCS1D02G000200	'TraesCS1D02G000200'	mRNA	1.542598775	0.027251812	-6.537259651	2.75E-06	0.00234862		H02483///Basel-Vanagait-Smirin-Yosef syndrome						PF01822///WSC domain	KOG4157///protein xylosyltransferase activity	IPR002889///Carbohydrate-binding WSC	[G0RCZ5_HYPJQ|diamond]SubName: Full=N-terminal WSC domain-containing protein {ECO:0000313|EMBL:EGR50668.1}; Flags: Fragment;
TraesCS1D02G000300	'TraesCS1D02G000300'	mRNA	1.513055316	0.021750272	-7.728847865	1.02E-08	0.001779678						GO:0045735///nutrient reservoir activity		PF13016///Cys-rich Gliadin N-terminal	ENOG502R3UJ///No_INFO	IPR001954///Gliadin/LMW glutenin+++IPR016140///Bifunctional inhibitor/plant lipid transfer protein/seed storage helical domain+++IPR036312///Bifunctional inhibitor/plant lipid transfer protein/seed storage helical domain superfamily	[M7ZXM2_TRIUA|diamond]SubName: Full=Glutenin, low molecular weight subunit {ECO:0000313|EMBL:EMS57120.1, ECO:0000313|EnsemblPlants:TRIUR3_21117-P1};
TraesCS1D02G001100	'TraesCS1D02G001100'	mRNA	2.249521136	0.011226599	-6.846749696	1.55E-06	8.00E-04	04075///Plant hormone signal transduction					GO:0045735///nutrient reservoir activity		PF13016///Cys-rich Gliadin N-terminal		IPR001954///Gliadin/LMW glutenin+++IPR016140///Bifunctional inhibitor/plant lipid transfer protein/seed storage helical domain+++IPR036312///Bifunctional inhibitor/plant lipid transfer protein/seed storage helical domain superfamily	[A0A446JGA9_TRITD|diamond]RecName: Full=AAI domain-containing protein {ECO:0000259|Pfam:PF13016};
TraesCS1D02G001200	'TraesCS1D02G001200'	mRNA	1.817758528	0.001960895	-6.18355304	1.81E-07	1.05E-04		H02483///Basel-Vanagait-Smirin-Yosef syndrome				GO:0045735///nutrient reservoir activity		PF13016///Cys-rich Gliadin N-terminal		IPR001954///Gliadin/LMW glutenin+++IPR016140///Bifunctional inhibitor/plant lipid transfer protein/seed storage helical domain+++IPR036312///Bifunctional inhibitor/plant lipid transfer protein/seed storage helical domain superfamily	[A0A446IHC5_TRITD|diamond]RecName: Full=AAI domain-containing protein {ECO:0000259|SMART:SM00499};
TraesCS1D02G002600	'TraesCS1D02G002600'	mRNA	1.62584366	5.25E-18	-0.593504231	0.15047735	3.78E-20	04144///Endocytosis				GO:0005771///multivesicular body		GO:0006900///vesicle budding from membrane+++GO:0032511///late endosome to vacuole transport via multivesicular body sorting pathway	PF03357///Snf7		IPR005024///Snf7 family	[A0A3B5ZMI2_WHEAT|diamond]SubName: Full=Uncharacterized protein {ECO:0000313|EnsemblPlants:TraesCS1D02G002600.1};
TraesCS1D02G004600	'TraesCS1D02G004600'	mRNA	-1.97632344	6.39E-05	1.379683313	0.421752783	2.29E-06					GO:0016021///integral component of membrane	GO:0004497///monooxygenase activity+++GO:0005506///iron ion binding+++GO:0016705///oxidoreductase activity, acting on paired donors, with incorporation or reduction of molecular oxygen+++GO:0020037///heme binding		PF00067///Cytochrome P450		IPR001128///Cytochrome P450+++IPR002401///Cytochrome P450, E-class, group I+++IPR017972///Cytochrome P450, conserved site+++IPR036396///Cytochrome P450 superfamily	[A0A3B5ZM79_WHEAT|diamond]SubName: Full=Uncharacterized protein {ECO:0000313|EnsemblPlants:TraesCS1D02G004600.1};
TraesCS1D02G009800	'TraesCS1D02G009800'	mRNA	3.070083718	0.002142105	3.452766952	0.051755415	1.16E-04					GO:0016021///integral component of membrane	GO:0015297///antiporter activity+++GO:0042910///xenobiotic transmembrane transporter activity		PF01554///MatE		IPR002528///Multi antimicrobial extrusion protein	[F2DBT3_HORVV|diamond]RecName: Full=Protein DETOXIFICATION {ECO:0000256|RuleBase:RU004914}; AltName: Full=Multidrug and toxic compound extrusion protein {ECO:0000256|RuleBase:RU004914};
TraesCS1D02G011300	'TraesCS1D02G011300'	mRNA	-1.080910912	0.028949775	-0.137879019	0.909184535	0.00253685					GO:0016020///membrane+++GO:0016021///integral component of membrane			PF12796///Ankyrin repeats (3 copies)+++PF13962///Domain of unknown function		IPR002110///Ankyrin repeat+++IPR020683///Domain of unknown function DUF3447+++IPR026961///PGG domain+++IPR036770///Ankyrin repeat-containing domain superfamily	[A0A3B5XTE0_WHEAT|diamond]RecName: Full=ANK_REP_REGION domain-containing protein {ECO:0000259|PROSITE:PS50297};
TraesCS1D02G015100	'TraesCS1D02G015100'	mRNA	1.920749702	0.00897085	-6.550443741	2.56E-06	6.09E-04		H02483///Basel-Vanagait-Smirin-Yosef syndrome				GO:0045735///nutrient reservoir activity		PF13016///Cys-rich Gliadin N-terminal		IPR001954///Gliadin/LMW glutenin+++IPR016140///Bifunctional inhibitor/plant lipid transfer protein/seed storage helical domain+++IPR036312///Bifunctional inhibitor/plant lipid transfer protein/seed storage helical domain superfamily	[GLTA_WHEAT|diamond]RecName: Full=Glutenin, low molecular weight subunit; Flags: Precursor;
TraesCS1D02G016700	'TraesCS1D02G016700'	mRNA	-1.174176357	1.26E-04	0.723789006	0.014592038	4.80E-06	00380///Tryptophan metabolism		M00936///Melatonin biosynthesis, plants, tryptophan => serotonin => melatonin	R03130///S-adenosyl-L-homocysteine:N-acetylserotonin O-methyltransferase S-Adenosyl-L-methionine + N-Acetylserotonin <=> S-Adenosyl-L-homocysteine + Melatonin		GO:0008171///O-methyltransferase activity+++GO:0008757///S-adenosylmethionine-dependent methyltransferase activity+++GO:0046983///protein dimerization activity	GO:0019438///aromatic compound biosynthetic process+++GO:0032259///methylation	PF00891///O-methyltransferase domain+++PF08100///Dimerisation domain		IPR001077///O-methyltransferase domain+++IPR012967///Plant methyltransferase dimerisation+++IPR016461///O-methyltransferase COMT-type+++IPR029063///S-adenosyl-L-methionine-dependent methyltransferase+++IPR036388///Winged helix-like DNA-binding domain superfamily+++IPR036390///Winged helix DNA-binding domain superfamily	[A0A3B5ZMY8_WHEAT|diamond]SubName: Full=Uncharacterized protein {ECO:0000313|EnsemblPlants:TraesCS1D02G016700.1};
TraesCS1D02G027400	'TraesCS1D02G027400'	mRNA	3.370231424	3.74E-05	0.035356751	0.982159956	1.27E-06						GO:0004867///serine-type endopeptidase inhibitor activity	GO:0009611///response to wounding	PF00280///Potato inhibitor I family		IPR000864///Proteinase inhibitor I13, potato inhibitor I+++IPR036354///Proteinase inhibitor I13, potato inhibitor I superfamily	[A0A3B5ZPI3_WHEAT|diamond]SubName: Full=Uncharacterized protein {ECO:0000313|EnsemblPlants:TraesCS1D02G027400.1.cds1};
TraesCS1D02G032700	'TraesCS1D02G032700'	mRNA	-1.443365474	5.34E-09	1.262095872	0.11741439	9.35E-11					GO:0016021///integral component of membrane	GO:0022857///transmembrane transporter activity	GO:0006857///oligopeptide transport	PF00854///POT family		IPR000109///Proton-dependent oligopeptide transporter family+++IPR018456///PTR2 family proton/oligopeptide symporter, conserved site+++IPR036259///MFS transporter superfamily	[A0A446JI75_TRITD|diamond]SubName: Full=Uncharacterized protein {ECO:0000313|EMBL:VAH12605.1};
TraesCS1D02G038900	'TraesCS1D02G038900'	mRNA	1.613015964	2.42E-21	2.712308195	6.46E-64	1.35E-23					GO:0016021///integral component of membrane			PF05512///AWPM-19-like family		IPR008390///AWPM-19-like	[A0A6G1DAW8_9ORYZ|diamond]SubName: Full=Uncharacterized protein {ECO:0000313|EMBL:KAF0909412.1};
TraesCS1D02G045200	'TraesCS1D02G045200'	mRNA	1.114542494	0.004059085	-0.097166583	0.945040589	2.41E-04	00790///Folate biosynthesis+++01240///Biosynthesis of cofactors		M00126///Tetrahydrofolate biosynthesis, GTP => THF+++M00840///Tetrahydrofolate biosynthesis, mediated by ribA and trpF, GTP => THF	R03504///7,8-dihydroneopterin glycolaldehyde-lyase [6-(hydroxymethyl)-7,8-dihydropterin-forming] 7,8-Dihydroneopterin <=> Glycolaldehyde + 6-(Hydroxymethyl)-7,8-dihydropterin+++R11037///7,8-dihydroneopterin:oxygen oxidoreductase 7,8-Dihydroneopterin + Oxygen <=> 7,8-Dihydroxanthopterin + Formate + Glycolaldehyde+++R11073///7,8-dihydroneopterin 2'-epimerase 7,8-Dihydroneopterin <=> 7,8-Dihydromona…	GO:0005737///cytoplasm	GO:0004150///dihydroneopterin aldolase activity	GO:0006760///folic acid-containing compound metabolic process+++GO:0046654///tetrahydrofolate biosynthetic process+++GO:0046656///folic acid biosynthetic process	PF02152///Dihydroneopterin aldolase		IPR006156///Dihydroneopterin aldolase+++IPR006157///Dihydroneopterin aldolase/epimerase domain+++IPR043133///GTP cyclohydrolase I, C-terminal/NADPH-dependent 7-cyano-7-deazaguanine reductase	[A0A3B5ZND3_WHEAT|diamond]RecName: Full=7,8-dihydroneopterin aldolase {ECO:0000256|ARBA:ARBA00017026, ECO:0000256|RuleBase:RU362079}; EC=4.1.2.25 {ECO:0000256|ARBA:ARBA00013043, ECO:0000256|RuleBase:RU362079};
TraesCS1D02G060500	'TraesCS1D02G060500'	mRNA	-1.042431416	1.47E-04	0.605692609	0.011136122	5.70E-06						GO:0004620///phospholipase activity+++GO:0047372///acylglycerol lipase activity	GO:0016042///lipid catabolic process	PF01734///Patatin-like phospholipase		IPR002641///Patatin-like phospholipase domain+++IPR016035///Acyl transferase/acyl hydrolase/lysophospholipase	[A0A3B5XVT9_WHEAT|diamond]RecName: Full=Patatin {ECO:0000256|RuleBase:RU361262}; EC=3.1.1.- {ECO:0000256|RuleBase:RU361262};
TraesCS1D02G062200	'TraesCS1D02G062200'	mRNA	4.906238105	0.015643548	4.215858107	0.086371991	0.001192595											[A0A3B5ZNW2_WHEAT|diamond]SubName: Full=Uncharacterized protein {ECO:0000313|EnsemblPlants:TraesCS1D02G062200.1};
TraesCS1D02G065300	'TraesCS1D02G065300'	mRNA	1.880318458	0.001220871	-0.037101082	0.982159956	6.14E-05	00500///Starch and sucrose metabolism			R02737///UDPglucose:D-glucose-6-phosphate 1-alpha-D-glucosyltransferase UDP-glucose + alpha-D-Glucose 6-phosphate <=> UDP + alpha,alpha'-Trehalose 6-phosphate+++R02778///Trehalose-6-phosphate phosphohydrolase alpha,alpha'-Trehalose 6-phosphate + H2O <=> alpha,alpha-Trehalose + Orthophosphate		GO:0003824///catalytic activity	GO:0005992///trehalose biosynthetic process	PF00982///Glycosyltransferase family 20+++PF02358///Trehalose-phosphatase		IPR001830///Glycosyl transferase, family 20+++IPR003337///Trehalose-phosphatase+++IPR023214///HAD superfamily+++IPR036412///HAD-like superfamily	[A0A3B5ZNZ9_WHEAT|diamond]RecName: Full=Glyco_transf_20 domain-containing protein {ECO:0000259|Pfam:PF00982};+++[A0A3B5ZQR2_WHEAT|diamond]RecName: Full=Glyco_transf_20 domain-containing protein {ECO:0000259|Pfam:PF00982};
TraesCS1D02G067100	'TraesCS1D02G067100'	mRNA	1.907389141	7.65E-04	-8.048314943	1.54E-09	3.63E-05						GO:0045735///nutrient reservoir activity		PF00190///Cupin		IPR006044///11-S seed storage protein, plant+++IPR006045///Cupin 1+++IPR011051///RmlC-like cupin domain superfamily+++IPR014710///RmlC-like jelly roll fold	[A0A3B5XV32_WHEAT|diamond]SubName: Full=Uncharacterized protein {ECO:0000313|EnsemblPlants:TraesCS1A02G066100.1};
TraesCS1D02G076600	'TraesCS1D02G076600'	mRNA	-1.086779687	0.018947854	0.547964451	0.61135553	0.001500869						GO:0005509///calcium ion binding+++GO:0005544///calcium-dependent phospholipid binding		PF00191///Annexin		IPR001464///Annexin+++IPR018502///Annexin repeat+++IPR037104///Annexin superfamily	[A0A446JM08_TRITD|diamond]SubName: Full=Uncharacterized protein {ECO:0000313|EMBL:VAH13955.1};
TraesCS1D02G086800	'TraesCS1D02G086800'	mRNA	3.398960593	6.74E-04	1.734409478	0.236229317	3.14E-05					GO:0016021///integral component of membrane	GO:0008270///zinc ion binding		PF06839///GRF zinc finger		IPR010666///Zinc finger, GRF-type	[A0A3B5ZPS5_WHEAT|diamond]RecName: Full=GRF-type domain-containing protein {ECO:0000259|Pfam:PF06839};+++[A0A3B5ZRC1_WHEAT|diamond]SubName: Full=Uncharacterized protein {ECO:0000313|EnsemblPlants:TraesCS1D02G086800.2};
TraesCS1D02G087400	'TraesCS1D02G087400'	mRNA	1.253563208	0.024724786	0.049820391	0.982159956	0.002079347								PF08387///FBD		IPR006566///FBD domain+++IPR032675///Leucine-rich repeat domain superfamily+++IPR036047///F-box-like domain superfamily	[A0A3B5ZQA5_WHEAT|diamond]RecName: Full=FBD domain-containing protein {ECO:0000259|SMART:SM00579};
TraesCS1D02G090800	'TraesCS1D02G090800'	mRNA	-1.045975918	0.007763907	0.238972581	0.557057173	5.12E-04	00511///Other glycan degradation	H00141///Fucosidosis+++H00422///Glycoproteinoses				GO:0016788///hydrolase activity, acting on ester bonds		PF00657///GDSL-like Lipase/Acylhydrolase		IPR001087///GDSL lipase/esterase+++IPR035669///GDSL lipase/esterase-like, plant+++IPR036514///SGNH hydrolase superfamily	[A0A3B5ZPY8_WHEAT|diamond]SubName: Full=Uncharacterized protein {ECO:0000313|EnsemblPlants:TraesCS1D02G090800.1};
TraesCS1D02G098100	'TraesCS1D02G098100'	mRNA	-1.143911063	2.93E-04	-0.146825358	0.957005048	1.23E-05	00270///Cysteine and methionine metabolism		M00368///Ethylene biosynthesis, methionine => ethylene	R07214///1-aminocyclopropane-1-carboxylate oxygenase (ethylene-forming) 1-Aminocyclopropane-1-carboxylate + Ascorbate + Oxygen <=> Ethylene + Cyanide ion + Dehydroascorbate + CO2 + 2 H2O		GO:0016491///oxidoreductase activity+++GO:0046872///metal ion binding		PF03171///2OG-Fe(II) oxygenase superfamily+++PF14226///non-haem dioxygenase in morphine synthesis N-terminal		IPR005123///Oxoglutarate/iron-dependent dioxygenase+++IPR026992///Non-haem dioxygenase N-terminal domain+++IPR027443///Isopenicillin N synthase-like superfamily	[A0A3B5ZQN3_WHEAT|diamond]RecName: Full=Fe2OG dioxygenase domain-containing protein {ECO:0000259|PROSITE:PS51471};
TraesCS1D02G101800	'TraesCS1D02G101800'	mRNA	4.71452424	0.027894212	4.348059651	0.061104818	0.002419136		H00237///Diamond-Blackfan anemia					GO:0000462///maturation of SSU-rRNA from tricistronic rRNA transcript (SSU-rRNA, 5.8S rRNA, LSU-rRNA)	PF10273///Pre-rRNA-processing protein TSR2		IPR019398///Pre-rRNA-processing protein TSR2	[A0A3B5ZRW0_WHEAT|diamond]SubName: Full=Uncharacterized protein {ECO:0000313|EnsemblPlants:TraesCS1D02G101800.1};
TraesCS1D02G118100	'TraesCS1D02G118100'	mRNA	1.341062833	1.89E-07	0.328185942	0.347960281	4.25E-09											[A0A446IQB7_TRITD|diamond]SubName: Full=Uncharacterized protein {ECO:0000313|EMBL:VAH03025.1};
TraesCS1D02G118600	'TraesCS1D02G118600'	mRNA	-1.134952364	2.60E-07	-0.865604431	2.88E-04	5.97E-09					GO:0005886///plasma membrane+++GO:0016021///integral component of membrane	GO:0005452///inorganic anion exchanger activity+++GO:0022857///transmembrane transporter activity	GO:0050801///ion homeostasis+++GO:0055085///transmembrane transport	PF00955///HCO3- transporter family		IPR003020///Bicarbonate transporter, eukaryotic+++IPR011531///Bicarbonate transporter, C-terminal	[A0A3B5XWJ1_WHEAT|diamond]SubName: Full=Uncharacterized protein {ECO:0000313|EnsemblPlants:TraesCS1A02G117500.2};+++[A0A3B5XWU1_WHEAT|diamond]SubName: Full=Uncharacterized protein {ECO:0000313|EnsemblPlants:TraesCS1A02G117500.3};+++[A0A3B5ZRC2_WHEAT|diamond]SubName: Full=Uncharacterized protein {ECO:0000313|EnsemblPlants:TraesCS1D02G118600.2};
TraesCS1D02G128400	'TraesCS1D02G128400'	mRNA	4.90479467	0.021157226	2.985132205	0.156897004	0.001715828					GO:0005634///nucleus					IPR044159///IQ domain-containing protein IQM	[A0A3B5ZR83_WHEAT|diamond]SubName: Full=Uncharacterized protein {ECO:0000313|EnsemblPlants:TraesCS1D02G128400.2};+++[A0A3B5ZSZ6_WHEAT|diamond]SubName: Full=Uncharacterized protein {ECO:0000313|EnsemblPlants:TraesCS1D02G128400.1};
TraesCS1D02G136600	'TraesCS1D02G136600'	mRNA	4.583163268	0.014406651	4.015978337	0.571506973	0.001082087					GO:0016021///integral component of membrane	GO:0008270///zinc ion binding		PF06839///GRF zinc finger		IPR010666///Zinc finger, GRF-type	[A0A3B5ZRJ9_WHEAT|diamond]RecName: Full=GRF-type domain-containing protein {ECO:0000259|Pfam:PF06839};
TraesCS1D02G149800	'TraesCS1D02G149800'	mRNA	1.692209817	2.81E-27	1.282990877	1.61E-12	1.09E-29		H00878///Cystic leukoencephalopathy without megalencephaly			GO:0005576///extracellular region	GO:0003723///RNA binding+++GO:0004521///endoribonuclease activity+++GO:0033897///ribonuclease T2 activity	GO:0006401///RNA catabolic process	PF00445///Ribonuclease T2 family		IPR001568///Ribonuclease T2-like+++IPR033697///Ribonuclease T2, eukaryotic+++IPR036430///Ribonuclease T2-like superfamily	[A0A3B5ZS33_WHEAT|diamond]SubName: Full=Uncharacterized protein {ECO:0000313|EnsemblPlants:TraesCS1D02G149800.1};
TraesCS1D02G157000	'TraesCS1D02G157000'	mRNA	-1.439994038	0.001817352	-0.064437355	0.960459889	9.64E-05	00908///Zeatin biosynthesis			R05708///N6-dimethylallyladenine:(acceptor) oxidoreductase N6-(Delta2-Isopentenyl)-adenine + H2O + Acceptor <=> Adenine + 3-Methyl-2-butenal + Reduced acceptor	GO:0005615///extracellular space	GO:0016491///oxidoreductase activity+++GO:0019139///cytokinin dehydrogenase activity+++GO:0071949///FAD binding	GO:0009690///cytokinin metabolic process	PF01565///FAD binding domain +++PF09265///Cytokinin dehydrogenase 1, FAD and cytokinin binding		IPR006094///FAD linked oxidase, N-terminal+++IPR015345///Cytokinin dehydrogenase 1, FAD/cytokinin binding domain+++IPR016164///FAD-linked oxidase-like, C-terminal+++IPR016166///FAD-binding domain, PCMH-type+++IPR016167///FAD-binding, type PCMH, subdomain 1+++IPR016169///FAD-binding, type PCMH, subdomain 2+++IPR016170///Cytokinin dehydrogenase, C-terminal domain superfamily+++IPR036318///FAD-bindi…	[A0A3B5ZSC0_WHEAT|diamond]RecName: Full=Cytokinin dehydrogenase {ECO:0000256|ARBA:ARBA00011928}; EC=1.5.99.12 {ECO:0000256|ARBA:ARBA00011928};
TraesCS1D02G160400	'TraesCS1D02G160400'	mRNA	-4.895855452	0.015352462	0.116407407	0.982159956	0.001166535	00330///Arginine and proline metabolism+++01230///Biosynthesis of amino acids	H00266///Hereditary spastic paraplegia+++H00557///Cutis laxa+++H01400///Secondary hyperammonemia	M00015///Proline biosynthesis, glutamate => proline	R00239///ATP:L-glutamate 5-phosphotransferase ATP + L-Glutamate <=> ADP + L-Glutamyl 5-phosphate+++R03313///L-glutamate-5-semialdehyde:NADP+ 5-oxidoreductase (phosphorylating) L-Glutamate 5-semialdehyde + Orthophosphate + NADP+ <=> L-Glutamyl 5-phosphate + NADPH + H+							[A0A3B5ZSH1_WHEAT|diamond]SubName: Full=Uncharacterized protein {ECO:0000313|EnsemblPlants:TraesCS1D02G160400.1};
TraesCS1D02G179900	'TraesCS1D02G179900'	mRNA	-1.02754791	9.58E-16	0.372945076	0.436555102	8.39E-18	00195///Photosynthesis		M00161///Photosystem II		GO:0009523///photosystem II+++GO:0009535///chloroplast thylakoid membrane+++GO:0016021///integral component of membrane	GO:0016168///chlorophyll binding+++GO:0045156///electron transporter, transferring electrons within the cyclic electron transport pathway of photosynthesis activity+++GO:0046872///metal ion binding	GO:0009635///response to herbicide+++GO:0009772///photosynthetic electron transport in photosystem II+++GO:0018298///protein-chromophore linkage	PF00124///Photosynthetic reaction centre protein		IPR000484///Photosynthetic reaction centre, L/M+++IPR005867///Photosystem II protein D1+++IPR036854///Photosystem II protein D1/D2 superfamily	[A0A3B5ZT76_WHEAT|diamond]RecName: Full=Photosystem II protein D1 {ECO:0000256|RuleBase:RU004332};
TraesCS1D02G238900	'TraesCS1D02G238900'	mRNA	1.011976542	0.011639316	1.036037264	0.001118696	8.36E-04						GO:0018580///nitronate monooxygenase activity		PF03060///Nitronate monooxygenase		IPR004136///Nitronate monooxygenase+++IPR013785///Aldolase-type TIM barrel	[A0A3B5ZVA3_WHEAT|diamond]RecName: Full=NMO domain-containing protein {ECO:0000259|Pfam:PF03060};
TraesCS1D02G249300	'TraesCS1D02G249300'	mRNA	1.92531686	0.043092766	0.475127978	0.863482579	0.004149141				R03893///4-Carboxymethylenebut-2-en-4-olide lactonohydrolase cis-4-Carboxymethylenebut-2-en-4-olide + H2O <=> 2-Maleylacetate+++R05510///Protoanemonin lactonohydrolase Protoanemonin + H2O <=> cis-Acetylacrylate+++R05511///No_INFO cis-2-Chloro-4-carboxymethylenebut-2-en-1,4-olide + H2O <=> 2-Chloromaleylacetate+++R06835///4-carboxymethylenebut-2-en-4-olide lactonohydrolase 2,5-Dichloro-carboxymeth…		GO:0016787///hydrolase activity		PF01738///Dienelactone hydrolase family		IPR002925///Dienelactone hydrolase+++IPR029058///Alpha/Beta hydrolase fold	[A0A3B5ZVN2_WHEAT|diamond]RecName: Full=DLH domain-containing protein {ECO:0000259|Pfam:PF01738};
TraesCS1D02G250100	'TraesCS1D02G250100'	mRNA	-1.105392947	0.003777995	0.530499151	0.070569236	2.22E-04					GO:0016021///integral component of membrane			PF05512///AWPM-19-like family		IPR008390///AWPM-19-like	[A0A3B5ZXC8_WHEAT|diamond]SubName: Full=Uncharacterized protein {ECO:0000313|EnsemblPlants:TraesCS1D02G250100.1};
TraesCS1D02G264700	'TraesCS1D02G264700'	mRNA	-1.010463082	2.14E-06	0.158279305	0.703708476	5.66E-08					GO:0005886///plasma membrane+++GO:0016021///integral component of membrane		GO:0006865///amino acid transport	PF01490///Transmembrane amino acid transporter protein		IPR013057///Amino acid transporter, transmembrane domain	[A0A3B5Z0K9_WHEAT|diamond]RecName: Full=Aa_trans domain-containing protein {ECO:0000259|Pfam:PF01490};
TraesCS1D02G271100	'TraesCS1D02G271100'	mRNA	3.946502213	0.015576391	3.696486562	0.003485752	0.001186539	04011///MAPK signaling pathway - yeast				GO:0016021///integral component of membrane			PF06749///Protein of unknown function (DUF1218)		IPR009606///Modifying wall lignin-1/2	[A0A3B5ZWF4_WHEAT|diamond]SubName: Full=Uncharacterized protein {ECO:0000313|EnsemblPlants:TraesCS1D02G271100.1};
TraesCS1D02G315100	'TraesCS1D02G315100'	mRNA	1.615618131	2.65E-13	0.218806529	0.914816989	2.92E-15					GO:0009535///chloroplast thylakoid membrane+++GO:0016021///integral component of membrane			PF00504///Chlorophyll A-B binding protein	ENOG502RZBJ///No_INFO	IPR022796///Chlorophyll A-B binding protein	[A0A1D5SWH1_WHEAT|diamond]SubName: Full=Uncharacterized protein {ECO:0000313|EnsemblPlants:TraesCS1D02G315000.1};
TraesCS1D02G348400	'TraesCS1D02G348400'	mRNA	-1.129069505	0.01253306	-0.350313899	0.58319737	9.13E-04						GO:0005524///ATP binding+++GO:0043531///ADP binding		PF00560///Leucine Rich Repeat+++PF00931///NB-ARC domain+++PF18052///Rx N-terminal domain		IPR001611///Leucine-rich repeat+++IPR002182///NB-ARC+++IPR003591///Leucine-rich repeat, typical subtype+++IPR006553///Leucine-rich repeat, cysteine-containing subtype+++IPR027417///P-loop containing nucleoside triphosphate hydrolase+++IPR032675///Leucine-rich repeat domain superfamily+++IPR041118///Rx, N-terminal	[A0A3B5ZZK4_WHEAT|diamond]SubName: Full=Uncharacterized protein {ECO:0000313|EnsemblPlants:TraesCS1D02G348400.1};
TraesCS1D02G367400	'TraesCS1D02G367400'	mRNA	-1.171878236	0.002761615	-0.41868995	0.092480365	1.56E-04						GO:0102682///N6-(Delta2-isopentenyl)-adenosine 5'-monophosphate phosphoribohydrolase activity	GO:0009691///cytokinin biosynthetic process	PF03641///Possible lysine decarboxylase		IPR005269///Cytokinin riboside 5'-monophosphate phosphoribohydrolase LOG+++IPR031100///LOG family	[A0A452ZQ08_AEGTS|diamond]RecName: Full=Cytokinin riboside 5'-monophosphate phosphoribohydrolase {ECO:0000256|ARBA:ARBA00012205, ECO:0000256|RuleBase:RU363015}; EC=3.2.2.n1 {ECO:0000256|ARBA:ARBA00012205, ECO:0000256|RuleBase:RU363015};
TraesCS1D02G388100	'TraesCS1D02G388100'	mRNA	7.224685611	3.64E-07			8.54E-09					GO:0016021///integral component of membrane						[A0A3B6A253_WHEAT|diamond]SubName: Full=Uncharacterized protein {ECO:0000313|EnsemblPlants:TraesCS1D02G388100.1};
TraesCS1D02G400000	'TraesCS1D02G400000'	mRNA	-1.184283366	0.001914166	0.6251213	0.264324598	1.02E-04								PF02678///Pirin+++PF05726///Pirin C-terminal cupin domain		IPR003829///Pirin, N-terminal domain+++IPR008778///Pirin, C-terminal domain+++IPR011051///RmlC-like cupin domain superfamily+++IPR014710///RmlC-like jelly roll fold	[A0A3B6A275_WHEAT|diamond]SubName: Full=Uncharacterized protein {ECO:0000313|EnsemblPlants:TraesCS1D02G400000.1};
TraesCS1D02G400200	'TraesCS1D02G400200'	mRNA	1.579638046	0.011922715	-0.405851326	0.461268315	8.60E-04						GO:0005085///guanyl-nucleotide exchange factor activity		PF03759///PRONE (Plant-specific Rop nucleotide exchanger)		IPR005512///PRONE domain+++IPR038937///Rop guanine nucleotide exchange factor	[A0A3B5Y766_WHEAT|diamond]RecName: Full=PRONE domain-containing protein {ECO:0000259|PROSITE:PS51334};+++[A0A3B6A0R8_WHEAT|diamond]RecName: Full=PRONE domain-containing protein {ECO:0000259|PROSITE:PS51334};
TraesCS1D02G400300	'TraesCS1D02G400300'	mRNA	3.912663836	2.37E-05	1.101786244	0.945040589	7.70E-07						GO:0043565///sequence-specific DNA binding	GO:0006351///transcription, DNA-templated	PF14144///Seed dormancy control		IPR025422///Transcription factor TGA like domain	[A0A3B6A186_WHEAT|diamond]RecName: Full=DOG1 domain-containing protein {ECO:0000259|PROSITE:PS51806};
TraesCS1D02G400600	'TraesCS1D02G400600'	mRNA	1.235719401	9.63E-26	-0.146649922	0.617382059	4.12E-28	04120///Ubiquitin mediated proteolysis				GO:0005634///nucleus	GO:0005524///ATP binding+++GO:0061631///ubiquitin conjugating enzyme activity	GO:0000209///protein polyubiquitination+++GO:0006301///postreplication repair+++GO:0070534///protein K63-linked ubiquitination	PF00179///Ubiquitin-conjugating enzyme		IPR000608///Ubiquitin-conjugating enzyme E2+++IPR016135///Ubiquitin-conjugating enzyme/RWD-like+++IPR023313///Ubiquitin-conjugating enzyme, active site	[A0A287GLA0_HORVV|diamond]RecName: Full=UBC core domain-containing protein {ECO:0000259|PROSITE:PS50127};
TraesCS1D02G422600	'TraesCS1D02G422600'	mRNA	1.03615479	2.56E-15	0.531916529	5.50E-06	2.34E-17					GO:0012511///monolayer-surrounded lipid storage body+++GO:0016021///integral component of membrane		GO:0019915///lipid storage	PF01277///Oleosin		IPR000136///Oleosin	[A0A3B6A374_WHEAT|diamond]SubName: Full=Uncharacterized protein {ECO:0000313|EnsemblPlants:TraesCS1D02G422600.1.cds1};
TraesCS1D02G445100	'TraesCS1D02G445100'	mRNA	-1.92058308	0.022158547	0.674245181	0.259444474	0.001817956								PF00011///Hsp20/alpha crystallin family		IPR002068///Alpha crystallin/Hsp20 domain+++IPR008978///HSP20-like chaperone	[A0A3B6A3X5_WHEAT|diamond]RecName: Full=SHSP domain-containing protein {ECO:0000259|PROSITE:PS01031};
TraesCS1D02G452300	'TraesCS1D02G452300'	mRNA	2.357744349	5.50E-180	-0.102093822	0.748612474	1.35E-183	00230///Purine metabolism+++00240///Pyrimidine metabolism+++01240///Biosynthesis of cofactors+++04016///MAPK signaling pathway - plant		M00049///Adenine ribonucleotide biosynthesis, IMP => ADP,ATP+++M00050///Guanine ribonucleotide biosynthesis, IMP => GDP,GTP+++M00052///Pyrimidine ribonucleotide biosynthesis, UMP => UDP/UTP,CDP/CTP+++M00053///Pyrimidine deoxyribonuleotide biosynthesis, CDP => dCTP+++M00938///Pyrimidine deoxyribonuleotide biosynthesis, UDP => dTTP	R00124///ATP:ADP phosphatransferase ATP + ADP <=> ADP + ATP+++R00139///ATP:2'-deoxy-5-hydroxymethylcytidine-5'-diphosphate phosphotransferase 2'-Deoxy-5-hydroxymethylcytidine-5'-diphosphate + ATP <=> 2'-Deoxy-5-hydroxymethylcytidine-5'-triphosphate + ADP+++R00156///ATP:UDP phosphotransferase ATP + UDP <=> ADP + UTP+++R00330///ATP:GDP phosphotransferase ATP + GDP <=> ADP + GTP+++R00570///ATP:CDP p…		GO:0004550///nucleoside diphosphate kinase activity+++GO:0005524///ATP binding	GO:0006183///GTP biosynthetic process+++GO:0006228///UTP biosynthetic process+++GO:0006241///CTP biosynthetic process	PF00334///Nucleoside diphosphate kinase		IPR001564///Nucleoside diphosphate kinase+++IPR023005///Nucleoside diphosphate kinase, active site+++IPR034907///Nucleoside diphosphate kinase-like domain+++IPR036850///Nucleoside diphosphate kinase-like domain superfamily	[A0A3B5Y8W5_WHEAT|diamond]RecName: Full=Nucleoside diphosphate kinase {ECO:0000256|RuleBase:RU004013}; EC=2.7.4.6 {ECO:0000256|RuleBase:RU004013};
TraesCS2A02G000100	'TraesCS2A02G000100'	mRNA	1.126714657	9.84E-13	1.025084784	1.15E-08	1.15E-14		H02522///Imagawa-Matsumoto syndrome				GO:0046872///metal ion binding		PF09733///VEFS-Box of polycomb protein		IPR019135///Polycomb protein, VEFS-Box	[A0A3B6ANZ2_WHEAT|diamond]RecName: Full=VEFS-Box domain-containing protein {ECO:0000259|Pfam:PF09733};+++[A0A446KFL0_TRITD|diamond]SubName: Full=Uncharacterized protein {ECO:0000313|EMBL:VAH24139.1};
TraesCS2A02G000200	'TraesCS2A02G000200'	mRNA	2.240343111	1.84E-16	2.414590547	5.58E-24	1.51E-18	04016///MAPK signaling pathway - plant+++04075///Plant hormone signal transduction				GO:0005789///endoplasmic reticulum membrane+++GO:0016021///integral component of membrane	GO:0004673///protein histidine kinase activity+++GO:0004674///protein serine/threonine kinase activity+++GO:0005524///ATP binding+++GO:0038199///ethylene receptor activity+++GO:0046872///metal ion binding+++GO:0051740///ethylene binding	GO:0006355///regulation of transcription, DNA-templated+++GO:0009723///response to ethylene+++GO:2000904///regulation of starch metabolic process	PF00072///Response regulator receiver domain+++PF01590///GAF domain	KOG0519///phosphorelay sensor kinase activity	IPR001789///Signal transduction response regulator, receiver domain+++IPR003018///GAF domain+++IPR005467///Histidine kinase domain+++IPR011006///CheY-like superfamily+++IPR014525///Ethylene receptor+++IPR029016///GAF-like domain superfamily+++IPR036890///Histidine kinase/HSP90-like ATPase superfamily	[ETR2_ORYSJ|diamond]RecName: Full=Ethylene receptor 2 {ECO:0000305}; Short=OsETR2 {ECO:0000305}; EC=2.7.13.3 {ECO:0000305}; AltName: Full=OsPK1 {ECO:0000312|EMBL:AAL29304.2};
TraesCS2A02G000400	'TraesCS2A02G000400'	mRNA	1.970255233	1.12E-08	1.730421764	3.39E-06	2.08E-10	04016///MAPK signaling pathway - plant+++04075///Plant hormone signal transduction				GO:0005634///nucleus+++GO:0005829///cytosol	GO:0046872///metal ion binding		PF00481///Protein phosphatase 2C		IPR000222///PPM-type phosphatase, divalent cation binding+++IPR001932///PPM-type phosphatase domain+++IPR036457///PPM-type phosphatase domain superfamily	[A0A3B6ANL1_WHEAT|diamond]RecName: Full=Protein-serine/threonine phosphatase {ECO:0000256|ARBA:ARBA00013081}; EC=3.1.3.16 {ECO:0000256|ARBA:ARBA00013081};
TraesCS2A02G000600	'TraesCS2A02G000600'	mRNA	5.406030258	2.36E-10	6.672796311	1.63E-06	3.49E-12	00999///Biosynthesis of various plant secondary metabolites			R07141///2'-deoxymugineic acid:NAD+ 3''-oxidoreductase 2'-Deoxymugineic acid + NAD+ <=> 3''-Deamino-3''-oxonicotianamine + NADH + H++++R07142///2'-deoxymugineic acid:NADP+ 3''-oxidoreductase 2'-Deoxymugineic acid + NADP+ <=> 3''-Deamino-3''-oxonicotianamine + NADPH + H+	GO:0005829///cytosol	GO:0004032///alditol:NADP+ 1-oxidoreductase activity+++GO:0047834///D-threo-aldose 1-dehydrogenase activity		PF00248///Aldo/keto reductase family		IPR018170///Aldo/keto reductase, conserved site+++IPR020471///Aldo-keto reductase+++IPR023210///NADP-dependent oxidoreductase domain+++IPR036812///NADP-dependent oxidoreductase domain superfamily	[A0A3B6AQ54_WHEAT|diamond]RecName: Full=Aldo_ket_red domain-containing protein {ECO:0000259|Pfam:PF00248};
TraesCS2A02G000700	'TraesCS2A02G000700'	mRNA	2.109023179	1.93E-15	1.631327597	6.74E-11	1.74E-17					GO:0000118///histone deacetylase complex+++GO:0005634///nucleus	GO:0003712///transcription coregulator activity	GO:0006355///regulation of transcription, DNA-templated	PF13867///Sin3 binding region of histone deacetylase complex subunit SAP30		IPR024145///Histone deacetylase complex subunit SAP30/SAP30-like+++IPR025718///Histone deacetylase complex subunit SAP30, Sin3 binding domain+++IPR038291///SAP30, C-terminal domain superfamily	[A0A3B6ANL5_WHEAT|diamond]RecName: Full=SAP30_Sin3_bdg domain-containing protein {ECO:0000259|Pfam:PF13867};+++[A0A3B6AP04_WHEAT|diamond]RecName: Full=SAP30_Sin3_bdg domain-containing protein {ECO:0000259|Pfam:PF13867};+++[A0A3B6APC4_WHEAT|diamond]RecName: Full=SAP30_Sin3_bdg domain-containing protein {ECO:0000259|Pfam:PF13867};+++[A0A3B6APS9_WHEAT|diamond]RecName: Full=SAP30_Sin3_bdg domain-cont…
TraesCS2A02G000900	'TraesCS2A02G000900'	mRNA	2.659716627	0.003004556	1.895300631	0.100362042	1.71E-04					GO:0005634///nucleus	GO:0003677///DNA binding				IPR000949///ELM2 domain+++IPR001606///ARID DNA-binding domain+++IPR036431///ARID DNA-binding domain superfamily	[A0A3B6APD0_WHEAT|diamond]SubName: Full=Uncharacterized protein {ECO:0000313|EnsemblPlants:TraesCS2A02G000900.1};
TraesCS2A02G001200	'TraesCS2A02G001200'	mRNA	1.110092149	2.46E-04	0.980512982	0.003506847	1.02E-05					GO:0016021///integral component of membrane					IPR040304///ATG8-interacting protein 1/2	[A0A446KFI2_TRITD|diamond]SubName: Full=Uncharacterized protein {ECO:0000313|EMBL:VAH24108.1};
TraesCS2A02G001300	'TraesCS2A02G001300'	mRNA	4.000081442	0.013596698	5.281508287	0.003693326	0.001005951	03060///Protein export				GO:0016021///integral component of membrane+++GO:0042720///mitochondrial inner membrane peptidase complex	GO:0008236///serine-type peptidase activity	GO:0006465///signal peptide processing+++GO:0006627///protein processing involved in protein targeting to mitochondrion+++GO:0033108///mitochondrial respiratory chain complex assembly	PF10502///Signal peptidase, peptidase S26		IPR000223///Peptidase S26A, signal peptidase I+++IPR019533///Peptidase S26+++IPR019757///Peptidase S26A, signal peptidase I, lysine active site+++IPR036286///LexA/Signal peptidase-like superfamily+++IPR037730///Mitochondrial inner membrane protease subunit 2	[A0A3B6AQ65_WHEAT|diamond]RecName: Full=Mitochondrial inner membrane protease subunit 2 {ECO:0000256|ARBA:ARBA00013650};
TraesCS2A02G004600	'TraesCS2A02G004600'	mRNA	1.257782941	2.90E-04	1.21640995	0.03809501	1.22E-05	03013///Nucleocytoplasmic transport+++03015///mRNA surveillance pathway									IPR013087///Zinc finger C2H2-type	[A0A3B6AP43_WHEAT|diamond]RecName: Full=C2H2-type domain-containing protein {ECO:0000259|PROSITE:PS50157};
TraesCS2A02G006800	'TraesCS2A02G006800'	mRNA	4.644791938	1.11E-08	3.419568382	1.40E-05	2.06E-10						GO:0005524///ATP binding+++GO:0043531///ADP binding		PF00931///NB-ARC domain+++PF18052///Rx N-terminal domain		IPR002182///NB-ARC+++IPR027417///P-loop containing nucleoside triphosphate hydrolase+++IPR032675///Leucine-rich repeat domain superfamily+++IPR041118///Rx, N-terminal	[A0A287GVL5_HORVV|diamond]SubName: Full=Uncharacterized protein {ECO:0000313|EnsemblPlants:HORVU2Hr1G000900.3};
TraesCS2A02G007100	'TraesCS2A02G007100'	mRNA	5.331170065	3.89E-05	4.607569597	0.02837103	1.32E-06					GO:0016021///integral component of membrane	GO:0022857///transmembrane transporter activity		PF00854///POT family		IPR000109///Proton-dependent oligopeptide transporter family+++IPR036259///MFS transporter superfamily	[A0A446KFX1_TRITD|diamond]SubName: Full=Uncharacterized protein {ECO:0000313|EMBL:VAH24261.1};
TraesCS2A02G007200	'TraesCS2A02G007200'	mRNA	2.009901458	0.001313805	1.809356638	0.004284244	6.66E-05	04120///Ubiquitin mediated proteolysis										[A0A3B6APJ9_WHEAT|diamond]SubName: Full=Uncharacterized protein {ECO:0000313|EnsemblPlants:TraesCS2A02G007200.1};+++[A0A3B6APZ7_WHEAT|diamond]SubName: Full=Uncharacterized protein {ECO:0000313|EnsemblPlants:TraesCS2A02G007200.2};
TraesCS2A02G007300	'TraesCS2A02G007300'	mRNA	3.698384075	2.83E-101	3.037901521	2.27E-47	1.61E-104					GO:0016021///integral component of membrane						[A0A453A7P4_AEGTS|diamond]SubName: Full=Uncharacterized protein {ECO:0000313|EnsemblPlants:AET2Gv20014700.1};
TraesCS2A02G007900	'TraesCS2A02G007900'	mRNA	3.08633448	1.12E-22	2.722888235	2.96E-13	5.78E-25					GO:0005634///nucleus+++GO:0005829///cytosol	GO:0003755///peptidyl-prolyl cis-trans isomerase activity		PF00639///PPIC-type PPIASE domain		IPR000297///Peptidyl-prolyl cis-trans isomerase, PpiC-type+++IPR023058///Peptidyl-prolyl cis-trans isomerase, PpiC-type, conserved site	[A0A3B6APL0_WHEAT|diamond]RecName: Full=Peptidyl-prolyl cis-trans isomerase {ECO:0000256|RuleBase:RU363014}; EC=5.2.1.8 {ECO:0000256|RuleBase:RU363014};
TraesCS2A02G009500	'TraesCS2A02G009500'	mRNA	1.262323129	5.68E-12	1.040032214	3.30E-07	7.13E-14	00941///Flavonoid biosynthesis			R12088///UDP-alpha-D-glucose:phloretin 2'-O-D-glucosyltransferase UDP-glucose + Phloretin <=> UDP + Phlorizin		GO:0008194///UDP-glycosyltransferase activity		PF00201///UDP-glucoronosyl and UDP-glucosyl transferase		IPR002213///UDP-glucuronosyl/UDP-glucosyltransferase+++IPR035595///UDP-glycosyltransferase family, conserved site	[A0A3B6AP99_WHEAT|diamond]RecName: Full=Glycosyltransferase {ECO:0000256|RuleBase:RU362057}; EC=2.4.1.- {ECO:0000256|RuleBase:RU362057};
TraesCS2A02G010200	'TraesCS2A02G010200'	mRNA	1.906605874	1.33E-25	1.562459961	5.33E-21	5.81E-28					GO:0005634///nucleus	GO:0003677///DNA binding+++GO:0008289///lipid binding		PF01852///START domain		IPR002913///START domain+++IPR023393///START-like domain superfamily	[A0A3B6APN7_WHEAT|diamond]RecName: Full=START domain-containing protein {ECO:0000259|PROSITE:PS50848};+++[A0A3B6AQ34_WHEAT|diamond]RecName: Full=START domain-containing protein {ECO:0000259|PROSITE:PS50848};
TraesCS2A02G012600	'TraesCS2A02G012600'	mRNA	2.364615747	3.97E-40	2.06149842	2.80E-27	8.11E-43						GO:0008194///UDP-glycosyltransferase activity+++GO:0016758///transferase activity, transferring hexosyl groups	GO:0005975///carbohydrate metabolic process+++GO:0030259///lipid glycosylation	PF00201///UDP-glucoronosyl and UDP-glucosyl transferase+++PF03033///Glycosyltransferase family 28 N-terminal domain		IPR002213///UDP-glucuronosyl/UDP-glucosyltransferase+++IPR004276///Glycosyltransferase family 28, N-terminal domain	[A0A341Q321_WHEAT|diamond]RecName: Full=Glyco_transf_28 domain-containing protein {ECO:0000259|Pfam:PF03033};+++[A0A3B6ANY6_WHEAT|diamond]RecName: Full=Glyco_transf_28 domain-containing protein {ECO:0000259|Pfam:PF03033};
TraesCS2A02G014200	'TraesCS2A02G014200'	mRNA	1.162883996	1.98E-16	1.061154753	8.39E-15	1.63E-18								PF10291///Muniscin C-terminal mu homology domain	KOG2398///clathrin-dependent endocytosis	IPR018808///Muniscin C-terminal+++IPR028565///Mu homology domain+++IPR036168///AP-2 complex subunit mu, C-terminal superfamily	[A0A0D3GXW9_9ORYZ|diamond]RecName: Full=MHD domain-containing protein {ECO:0000259|PROSITE:PS51072};
TraesCS2A02G016400	'TraesCS2A02G016400'	mRNA	3.669752629	9.31E-18	2.632893837	2.69E-07	6.86E-20							GO:0051321///meiotic cell cycle			IPR037731///Meiosis-specific protein ASY3-like	[A0A3B6APX0_WHEAT|diamond]SubName: Full=Uncharacterized protein {ECO:0000313|EnsemblPlants:TraesCS2A02G016400.1};
TraesCS2A02G016500	'TraesCS2A02G016500'	mRNA	3.13361442	1.94E-29	2.303630189	1.23E-13	6.71E-32	00040///Pentose and glucuronate interconversions			R02361///(1->4)-alpha-D-galacturonan reducing-end-disaccharide-lyase Pectate <=> 4-(4-Deoxy-alpha-D-gluc-4-enuronosyl)-D-galacturonate + Pectate+++R06240///No_INFO Pectic acid(n+2) <=> G10113 + Pectic acid(n)		GO:0030570///pectate lyase activity+++GO:0046872///metal ion binding	GO:0045490///pectin catabolic process	PF00544///Pectate lyase		IPR002022///Pectate lyase+++IPR011050///Pectin lyase fold/virulence factor+++IPR012334///Pectin lyase fold+++IPR018082///AmbAllergen	[A0A1E5UJZ0_9POAL|diamond]RecName: Full=Pectate lyase {ECO:0000256|ARBA:ARBA00012272, ECO:0000256|RuleBase:RU361123}; EC=4.2.2.2 {ECO:0000256|ARBA:ARBA00012272, ECO:0000256|RuleBase:RU361123};+++[A0A446LR50_TRITD|diamond]RecName: Full=Pectate lyase {ECO:0000256|ARBA:ARBA00012272, ECO:0000256|RuleBase:RU361123}; EC=4.2.2.2 {ECO:0000256|ARBA:ARBA00012272, ECO:0000256|RuleBase:RU361123};
TraesCS2A02G017600	'TraesCS2A02G017600'	mRNA	5.111364939	0.002317816	4.86523566	0.004363972	1.28E-04								PF07762///Protein of unknown function (DUF1618)		IPR011676///Domain of unknown function DUF1618	[A0A3B6APY6_WHEAT|diamond]RecName: Full=DUF1618 domain-containing protein {ECO:0000259|Pfam:PF07762};
TraesCS2A02G022200	'TraesCS2A02G022200'	mRNA	2.729844771	8.67E-04	3.143813243	6.36E-05	4.17E-05		H01889///Meier-Gorlin syndrome			GO:0005634///nucleus	GO:0003677///DNA binding+++GO:0070182///DNA polymerase binding	GO:0000076///DNA replication checkpoint+++GO:0000278///mitotic cell cycle+++GO:0030174///regulation of DNA-dependent DNA replication initiation+++GO:0071163///DNA replication preinitiation complex assembly	PF08839///DNA replication factor CDT1 like+++PF16679///DNA replication factor Cdt1 C-terminal domain		IPR014939///CDT1 Geminin-binding domain-like+++IPR032054///DNA replication factor Cdt1, C-terminal+++IPR036390///Winged helix DNA-binding domain superfamily	[A0A3B6AP77_WHEAT|diamond]RecName: Full=CDT1 domain-containing protein {ECO:0000259|SMART:SM01075};
TraesCS2A02G023500	'TraesCS2A02G023500'	mRNA	-1.188511526	0.007506977	-0.165568788	0.867179071	4.92E-04						GO:0005524///ATP binding+++GO:0043531///ADP binding		PF00931///NB-ARC domain+++PF18052///Rx N-terminal domain		IPR002182///NB-ARC+++IPR027417///P-loop containing nucleoside triphosphate hydrolase+++IPR032675///Leucine-rich repeat domain superfamily+++IPR041118///Rx, N-terminal	[A0A1D5UZ37_WHEAT|diamond]SubName: Full=Genome assembly, chromosome: II {ECO:0000313|EMBL:SPT15631.1};
TraesCS2A02G025100	'TraesCS2A02G025100'	mRNA	5.187927665	4.92E-07	6.506611688	1.31E-05	1.18E-08					GO:0016021///integral component of membrane	GO:0004497///monooxygenase activity+++GO:0005506///iron ion binding+++GO:0016705///oxidoreductase activity, acting on paired donors, with incorporation or reduction of molecular oxygen+++GO:0020037///heme binding		PF00067///Cytochrome P450		IPR001128///Cytochrome P450+++IPR002401///Cytochrome P450, E-class, group I+++IPR017972///Cytochrome P450, conserved site+++IPR036396///Cytochrome P450 superfamily	[A0A3B6AQZ1_WHEAT|diamond]SubName: Full=Uncharacterized protein {ECO:0000313|EnsemblPlants:TraesCS2A02G025100.1.cds1};
TraesCS2A02G025300	'TraesCS2A02G025300'	mRNA	1.663376216	8.08E-13	1.17265227	2.39E-09	9.37E-15	03013///Nucleocytoplasmic transport+++03015///mRNA surveillance pathway				GO:0016021///integral component of membrane						[A0A3B6AQL7_WHEAT|diamond]SubName: Full=Uncharacterized protein {ECO:0000313|EnsemblPlants:TraesCS2A02G025300.1};
TraesCS2A02G026000	'TraesCS2A02G026000'	mRNA	4.603612945	0.042123488	4.763530374	0.022453823	0.004032387	04626///Plant-pathogen interaction									IPR032675///Leucine-rich repeat domain superfamily	[A0A3B6APS7_WHEAT|diamond]SubName: Full=Uncharacterized protein {ECO:0000313|EnsemblPlants:TraesCS2A02G026000.1};+++[A0A3B6AR01_WHEAT|diamond]SubName: Full=Uncharacterized protein {ECO:0000313|EnsemblPlants:TraesCS2A02G026000.2};
TraesCS2A02G026600	'TraesCS2A02G026600'	mRNA	1.19288423	2.39E-08	1.763474701	1.90E-09	4.65E-10	00592///alpha-Linolenic acid metabolism		M00113///Jasmonic acid biosynthesis	R03401///8-[(1R,2R)-3-oxo-2-{(Z)-pent-2-enyl}cyclopentyl]octanoate:NADP+ 4-oxidoreductase 8-[(1R,2R)-3-Oxo-2-{(Z)-pent-2-enyl}cyclopentyl]octanoate + NADP+ <=> 12-OPDA + NADPH + H+		GO:0010181///FMN binding+++GO:0016491///oxidoreductase activity	GO:0006633///fatty acid biosynthetic process+++GO:0031408///oxylipin biosynthetic process	PF00724///NADH:flavin oxidoreductase / NADH oxidase family		IPR001155///NADH:flavin oxidoreductase/NADH oxidase, N-terminal+++IPR013785///Aldolase-type TIM barrel	[A0A3B6AQN0_WHEAT|diamond]RecName: Full=Oxidored_FMN domain-containing protein {ECO:0000259|Pfam:PF00724};
TraesCS2A02G026700	'TraesCS2A02G026700'	mRNA	8.753313394	1.92E-15	7.835433782	3.41E-18	1.73E-17	00402///Benzoxazinoid biosynthesis			R08972///(2R)-4-hydroxy-3-oxo-3,4-dihydro-2H-1,4-benzoxazin-2-yl beta-D-glucopyranoside:oxygen oxidoreductase (7-hydroxylating) DIBOA-glucoside + 2-Oxoglutarate + Oxygen <=> TRIBOA-glucoside + Succinate + CO2		GO:0016491///oxidoreductase activity+++GO:0046872///metal ion binding		PF03171///2OG-Fe(II) oxygenase superfamily+++PF14226///non-haem dioxygenase in morphine synthesis N-terminal		IPR005123///Oxoglutarate/iron-dependent dioxygenase+++IPR026992///Non-haem dioxygenase N-terminal domain+++IPR027443///Isopenicillin N synthase-like superfamily	[A0A3B6APC1_WHEAT|diamond]RecName: Full=Fe2OG dioxygenase domain-containing protein {ECO:0000259|PROSITE:PS51471};
TraesCS2A02G026800	'TraesCS2A02G026800'	mRNA	7.207928858	3.95E-07	5.833793276	1.83E-06	9.35E-09	00402///Benzoxazinoid biosynthesis			R08972///(2R)-4-hydroxy-3-oxo-3,4-dihydro-2H-1,4-benzoxazin-2-yl beta-D-glucopyranoside:oxygen oxidoreductase (7-hydroxylating) DIBOA-glucoside + 2-Oxoglutarate + Oxygen <=> TRIBOA-glucoside + Succinate + CO2		GO:0016491///oxidoreductase activity+++GO:0046872///metal ion binding		PF03171///2OG-Fe(II) oxygenase superfamily+++PF14226///non-haem dioxygenase in morphine synthesis N-terminal		IPR005123///Oxoglutarate/iron-dependent dioxygenase+++IPR026992///Non-haem dioxygenase N-terminal domain+++IPR027443///Isopenicillin N synthase-like superfamily	[A0A3B6APT6_WHEAT|diamond]RecName: Full=Fe2OG dioxygenase domain-containing protein {ECO:0000259|PROSITE:PS51471};
TraesCS2A02G026900	'TraesCS2A02G026900'	mRNA	1.934090405	1.19E-144	1.70340315	1.62E-80	3.85E-148					GO:0016021///integral component of membrane			PF05514///HR-like lesion-inducing	ENOG502RXPQ///No_INFO	IPR008637///HR-like lesion-inducer	[A0A287GY11_HORVV|diamond]SubName: Full=Uncharacterized protein {ECO:0000313|EnsemblPlants:HORVU2Hr1G004460.2};
TraesCS2A02G028500	'TraesCS2A02G028500'	mRNA	2.724715568	3.86E-04	4.875357042	3.42E-06	1.69E-05	00908///Zeatin biosynthesis			R08076///No_INFO Dihydrozeatin + UDP-glucose <=> Dihydrozeatin-O-glucoside + UDP		GO:0008194///UDP-glycosyltransferase activity		PF00201///UDP-glucoronosyl and UDP-glucosyl transferase		IPR002213///UDP-glucuronosyl/UDP-glucosyltransferase	[A0A3B6APD7_WHEAT|diamond]SubName: Full=Uncharacterized protein {ECO:0000313|EnsemblPlants:TraesCS2A02G028500.1};
TraesCS2A02G028800	'TraesCS2A02G028800'	mRNA	2.583612336	3.92E-12	2.301031526	5.20E-07	4.84E-14	02010///ABC transporters	H00982///Sideroblastic anemia			GO:0005743///mitochondrial inner membrane+++GO:0016021///integral component of membrane	GO:0005524///ATP binding+++GO:0042626///ATPase activity, coupled to transmembrane movement of substances	GO:0006879///cellular iron ion homeostasis+++GO:0055085///transmembrane transport	PF00005///ABC transporter+++PF00664///ABC transporter transmembrane region		IPR003439///ABC transporter-like, ATP-binding domain+++IPR003593///AAA+ ATPase domain+++IPR011527///ABC transporter type 1, transmembrane domain+++IPR017871///ABC transporter-like, conserved site+++IPR027417///P-loop containing nucleoside triphosphate hydrolase+++IPR036640///ABC transporter type 1, transmembrane domain superfamily+++IPR039421///Type 1 protein exporter	[A0A1D5UX75_WHEAT|diamond]SubName: Full=Genome assembly, chromosome: II {ECO:0000313|EMBL:SPT15683.1};+++[A0A2T7CD19_9POAL|diamond]SubName: Full=Uncharacterized protein {ECO:0000313|EMBL:PUZ41241.1};
TraesCS2A02G033000	'TraesCS2A02G033000'	mRNA	1.158507414	0.007507379	1.21337536	0.109509517	4.93E-04					GO:0016021///integral component of membrane						[A0A3B6AR81_WHEAT|diamond]SubName: Full=Uncharacterized protein {ECO:0000313|EnsemblPlants:TraesCS2A02G033000.1.cds1};
TraesCS2A02G033200	'TraesCS2A02G033200'	mRNA	-1.033223176	0.011978641	0.342299606	0.430685752	8.65E-04				R03893///4-Carboxymethylenebut-2-en-4-olide lactonohydrolase cis-4-Carboxymethylenebut-2-en-4-olide + H2O <=> 2-Maleylacetate+++R05510///Protoanemonin lactonohydrolase Protoanemonin + H2O <=> cis-Acetylacrylate+++R05511///No_INFO cis-2-Chloro-4-carboxymethylenebut-2-en-1,4-olide + H2O <=> 2-Chloromaleylacetate+++R06835///4-carboxymethylenebut-2-en-4-olide lactonohydrolase 2,5-Dichloro-carboxymeth…		GO:0016787///hydrolase activity		PF01738///Dienelactone hydrolase family		IPR002925///Dienelactone hydrolase+++IPR029058///Alpha/Beta hydrolase fold	[A0A3B6AQU7_WHEAT|diamond]RecName: Full=DLH domain-containing protein {ECO:0000259|Pfam:PF01738};
TraesCS2A02G033400	'TraesCS2A02G033400'	mRNA	9.306938278	6.59E-13	5.020597457	0.008908316	7.59E-15								PF07468///Agglutinin domain		IPR008998///Agglutinin domain+++IPR036242///Agglutinin domain superfamily	[A0A3B6AQE1_WHEAT|diamond]RecName: Full=Agglutinin domain-containing protein {ECO:0000259|SMART:SM00791};+++[A0A3B6AR86_WHEAT|diamond]RecName: Full=Agglutinin domain-containing protein {ECO:0000259|SMART:SM00791};
TraesCS2A02G033800	'TraesCS2A02G033800'	mRNA	1.015924269	2.49E-04	0.395442203	0.361677898	1.03E-05										IPR043459///NFD6/NOXY2-like	[A0A3B6AR90_WHEAT|diamond]SubName: Full=Uncharacterized protein {ECO:0000313|EnsemblPlants:TraesCS2A02G033800.1};
TraesCS2A02G034000	'TraesCS2A02G034000'	mRNA	6.403598673	8.65E-06	5.166739468	0.004575018	2.58E-07					GO:0005615///extracellular space+++GO:0005764///lysosome	GO:0004197///cysteine-type endopeptidase activity	GO:0051603///proteolysis involved in cellular protein catabolic process	PF00112///Papain family cysteine protease+++PF08246///Cathepsin propeptide inhibitor domain (I29)		IPR000668///Peptidase C1A, papain C-terminal+++IPR013201///Cathepsin propeptide inhibitor domain (I29)+++IPR025661///Cysteine peptidase, asparagine active site+++IPR038765///Papain-like cysteine peptidase superfamily+++IPR039417///Papain-like cysteine endopeptidase	[A0A3B6AQV6_WHEAT|diamond]SubName: Full=Uncharacterized protein {ECO:0000313|EnsemblPlants:TraesCS2A02G034000.1};
TraesCS2A02G034100	'TraesCS2A02G034100'	mRNA	3.717461124	9.39E-04	1.832907558	0.142396368	4.56E-05											[A0A3B6APJ2_WHEAT|diamond]SubName: Full=Uncharacterized protein {ECO:0000313|EnsemblPlants:TraesCS2A02G034100.1.cds1};
TraesCS2A02G034200	'TraesCS2A02G034200'	mRNA	4.201564317	1.99E-05	1.415721229	0.391929253	6.38E-07											[A0A341PVQ1_WHEAT|diamond]SubName: Full=Uncharacterized protein {ECO:0000313|EnsemblPlants:TraesCS2A02G034200.1.cds1};
TraesCS2A02G034300	'TraesCS2A02G034300'	mRNA	4.201564317	1.99E-05	1.415721229	0.391929253	6.38E-07											[A0A341PVQ1_WHEAT|diamond]SubName: Full=Uncharacterized protein {ECO:0000313|EnsemblPlants:TraesCS2A02G034200.1.cds1};
TraesCS2A02G034500	'TraesCS2A02G034500'	mRNA	5.547329034	0.001475156	3.53381005	0.301725465	7.60E-05						GO:0004097///catechol oxidase activity		PF12143///Protein of unknown function (DUF_B2219)		IPR022740///Polyphenol oxidase, C-terminal	[A0A1D5TR27_WHEAT|diamond]SubName: Full=Genome assembly, chromosome: II {ECO:0000313|EMBL:SPT15704.1};
TraesCS2A02G035000	'TraesCS2A02G035000'	mRNA	3.921462174	1.63E-18	2.932387773	4.09E-07	1.13E-20	00260///Glycine, serine and threonine metabolism+++00630///Glyoxylate and dicarboxylate metabolism+++01200///Carbon metabolism		M00532///Photorespiration	R00465///glycolate:NADP+ oxidoreductase Glycolate + NADP+ <=> Glyoxylate + NADPH + H++++R01388///D-Glycerate:NAD+ 2-oxidoreductase D-Glycerate + NAD+ <=> Hydroxypyruvate + NADH + H++++R01392///D-glycerate:NADP+ 2-oxidoreductase D-Glycerate + NADP+ <=> Hydroxypyruvate + NADPH + H+	GO:0005829///cytosol	GO:0016616///oxidoreductase activity, acting on the CH-OH group of donors, NAD or NADP as acceptor+++GO:0016618///hydroxypyruvate reductase activity+++GO:0030267///glyoxylate reductase (NADP) activity+++GO:0051287///NAD binding		PF00389///D-isomer specific 2-hydroxyacid dehydrogenase, catalytic domain+++PF02826///D-isomer specific 2-hydroxyacid dehydrogenase, NAD binding domain		IPR006139///D-isomer specific 2-hydroxyacid dehydrogenase, catalytic domain+++IPR006140///D-isomer specific 2-hydroxyacid dehydrogenase, NAD-binding domain+++IPR029752///D-isomer specific 2-hydroxyacid dehydrogenase, NAD-binding domain conserved site 1+++IPR036291///NAD(P)-binding domain superfamily	[A0A3B6APK0_WHEAT|diamond]SubName: Full=Uncharacterized protein {ECO:0000313|EnsemblPlants:TraesCS2A02G035000.2};+++[A0A3B6AQ23_WHEAT|diamond]SubName: Full=Uncharacterized protein {ECO:0000313|EnsemblPlants:TraesCS2A02G035000.3};+++[A0A3B6AQW7_WHEAT|diamond]SubName: Full=Uncharacterized protein {ECO:0000313|EnsemblPlants:TraesCS2A02G035000.1};
TraesCS2A02G035100	'TraesCS2A02G035100'	mRNA	1.579299915	6.32E-59	0.859572479	9.35E-12	7.20E-62					GO:0009507///chloroplast			PF02672///CP12 domain	ENOG502S5GB///No_INFO	IPR003823///CP12 domain+++IPR039314///Calvin cycle protein CP12-like	[A0A287GYL2_HORVV|diamond]RecName: Full=CP12 domain-containing protein {ECO:0000259|SMART:SM01093};
TraesCS2A02G035400	'TraesCS2A02G035400'	mRNA	2.348711325	3.98E-10	2.824534523	1.71E-08	6.07E-12	00260///Glycine, serine and threonine metabolism+++00630///Glyoxylate and dicarboxylate metabolism+++01200///Carbon metabolism		M00532///Photorespiration	R00465///glycolate:NADP+ oxidoreductase Glycolate + NADP+ <=> Glyoxylate + NADPH + H++++R01388///D-Glycerate:NAD+ 2-oxidoreductase D-Glycerate + NAD+ <=> Hydroxypyruvate + NADH + H++++R01392///D-glycerate:NADP+ 2-oxidoreductase D-Glycerate + NADP+ <=> Hydroxypyruvate + NADPH + H+	GO:0005829///cytosol	GO:0016618///hydroxypyruvate reductase activity+++GO:0030267///glyoxylate reductase (NADP) activity+++GO:0051287///NAD binding		PF00389///D-isomer specific 2-hydroxyacid dehydrogenase, catalytic domain+++PF02826///D-isomer specific 2-hydroxyacid dehydrogenase, NAD binding domain		IPR006139///D-isomer specific 2-hydroxyacid dehydrogenase, catalytic domain+++IPR006140///D-isomer specific 2-hydroxyacid dehydrogenase, NAD-binding domain+++IPR036291///NAD(P)-binding domain superfamily	[A0A3B6APK5_WHEAT|diamond]SubName: Full=Uncharacterized protein {ECO:0000313|EnsemblPlants:TraesCS2A02G035400.1};
TraesCS2A02G035500	'TraesCS2A02G035500'	mRNA	2.616849613	4.29E-07	2.950226102	9.47E-07	1.02E-08	00260///Glycine, serine and threonine metabolism+++00630///Glyoxylate and dicarboxylate metabolism+++01200///Carbon metabolism		M00532///Photorespiration	R00465///glycolate:NADP+ oxidoreductase Glycolate + NADP+ <=> Glyoxylate + NADPH + H++++R01388///D-Glycerate:NAD+ 2-oxidoreductase D-Glycerate + NAD+ <=> Hydroxypyruvate + NADH + H++++R01392///D-glycerate:NADP+ 2-oxidoreductase D-Glycerate + NADP+ <=> Hydroxypyruvate + NADPH + H+	GO:0005829///cytosol	GO:0016618///hydroxypyruvate reductase activity+++GO:0030267///glyoxylate reductase (NADP) activity+++GO:0051287///NAD binding		PF00389///D-isomer specific 2-hydroxyacid dehydrogenase, catalytic domain+++PF02826///D-isomer specific 2-hydroxyacid dehydrogenase, NAD binding domain		IPR006139///D-isomer specific 2-hydroxyacid dehydrogenase, catalytic domain+++IPR006140///D-isomer specific 2-hydroxyacid dehydrogenase, NAD-binding domain+++IPR036291///NAD(P)-binding domain superfamily	[A0A3B6AQ28_WHEAT|diamond]SubName: Full=Uncharacterized protein {ECO:0000313|EnsemblPlants:TraesCS2A02G035500.1};
TraesCS2A02G036100	'TraesCS2A02G036100'	mRNA	7.419305411	7.26E-11	6.380873304	1.11E-11	1.02E-12						GO:0004857///enzyme inhibitor activity	GO:0043086///negative regulation of catalytic activity	PF04043///Plant invertase/pectin methylesterase inhibitor		IPR006501///Pectinesterase inhibitor domain+++IPR035513///Invertase/pectin methylesterase inhibitor domain superfamily	[A0A3B6ARB3_WHEAT|diamond]RecName: Full=PMEI domain-containing protein {ECO:0000259|SMART:SM00856};
TraesCS2A02G036300	'TraesCS2A02G036300'	mRNA	5.880536693	1.01E-12	5.620223118	1.86E-11	1.19E-14	00071///Fatty acid degradation+++00280///Valine, leucine and isoleucine degradation+++00310///Lysine degradation+++00380///Tryptophan metabolism+++00620///Pyruvate metabolism+++00630///Glyoxylate and dicarboxylate metabolism+++00650///Butanoate metabolism+++00900///Terpenoid backbone biosynthesis+++01200///Carbon metabolism+++01212///Fatty acid metabolism	H01076///Alpha-methylacetoacetic aciduria	M00088///Ketone body biosynthesis, acetyl-CoA => acetoacetate/3-hydroxybutyrate/acetone+++M00095///C5 isoprenoid biosynthesis, mevalonate pathway+++M00373///Ethylmalonyl pathway+++M00374///Dicarboxylate-hydroxybutyrate cycle+++M00375///Hydroxypropionate-hydroxybutylate cycle+++M00849///C5 isoprenoid biosynthesis, mevalonate pathway, archaea	R00238///acetyl-CoA:acetyl-CoA C-acetyltransferase 2 Acetyl-CoA <=> CoA + Acetoacetyl-CoA+++R01177///butanoyl-CoA:acetyl-CoA C-butanoyltransferase Acetyl-CoA + Butanoyl-CoA <=> CoA + 3-Oxohexanoyl-CoA		GO:0016747///transferase activity, transferring acyl groups other than amino-acyl groups		PF00108///Thiolase, N-terminal domain+++PF02803///Thiolase, C-terminal domain		IPR002155///Thiolase+++IPR016039///Thiolase-like+++IPR020610///Thiolase, active site+++IPR020613///Thiolase, conserved site+++IPR020616///Thiolase, N-terminal+++IPR020617///Thiolase, C-terminal	[A0A6I9SFQ2_ELAGV|diamond]SubName: Full=acetyl-CoA acetyltransferase, cytosolic 1 {ECO:0000313|RefSeq:XP_010942603.1, ECO:0000313|RefSeq:XP_010942604.1};
TraesCS2A02G036500	'TraesCS2A02G036500'	mRNA	2.487033707	3.70E-08	2.44802107	3.12E-04	7.40E-10	00240///Pyrimidine metabolism+++01240///Biosynthesis of cofactors		M00052///Pyrimidine ribonucleotide biosynthesis, UMP => UDP/UTP,CDP/CTP	R00158///ATP:UMP phosphotransferase ATP + UMP <=> ADP + UDP+++R00512///ATP:CMP phosphotransferase ATP + CMP <=> ADP + CDP+++R01665///ATP:dCMP phosphotransferase ATP + dCMP <=> ADP + dCDP+++R11891///ATP:5-fluorouridine-monophosphate phosphotransferase ATP + 5-Fluorouridine monophosphate <=> ADP + 5-Fluorouridine diphosphate+++R11892///ATP:5-fluorodeoxyuridine-monophosphate phosphotransferase ATP +…	GO:0005737///cytoplasm+++GO:0005759///mitochondrial matrix	GO:0004017///adenylate kinase activity+++GO:0004127///cytidylate kinase activity+++GO:0005524///ATP binding+++GO:0033862///UMP kinase activity+++GO:0046899///nucleoside triphosphate adenylate kinase activity	GO:0006207///'de novo' pyrimidine nucleobase biosynthetic process+++GO:0006221///pyrimidine nucleotide biosynthetic process+++GO:0009142///nucleoside triphosphate biosynthetic process+++GO:0046033///AMP metabolic process			IPR000850///Adenylate kinase/UMP-CMP kinase+++IPR006266///UMP-CMP kinase+++IPR027417///P-loop containing nucleoside triphosphate hydrolase+++IPR033690///Adenylate kinase, conserved site	[A0A3B6AQ37_WHEAT|diamond]RecName: Full=Adenylate kinase {ECO:0000256|ARBA:ARBA00012955}; EC=2.7.4.3 {ECO:0000256|ARBA:ARBA00012955};
TraesCS2A02G037200	'TraesCS2A02G037200'	mRNA	2.388804301	9.93E-203	1.68011772	1.05E-62	1.93E-206											[A0A453AB87_AEGTS|diamond]SubName: Full=Uncharacterized protein {ECO:0000313|EnsemblPlants:AET2Gv20059000.2};
TraesCS2A02G037400	'TraesCS2A02G037400'	mRNA	7.141208542	5.46E-10	4.642480473	4.89E-14	8.46E-12							GO:0009865///pollen tube adhesion	PF07876///Stress responsive A/B Barrel Domain		IPR011008///Dimeric alpha-beta barrel+++IPR013097///Stress responsive alpha-beta barrel+++IPR044662///Stress-response A/B barrel domain-containing protein HS1/DABB1-like	[A0A3B6AQ47_WHEAT|diamond]RecName: Full=Stress-response A/B barrel domain-containing protein {ECO:0000259|PROSITE:PS51502};
TraesCS2A02G038400	'TraesCS2A02G038400'	mRNA	2.821595291	1.36E-19	2.595932222	1.82E-14	8.52E-22	00460///Cyanoamino acid metabolism+++00500///Starch and sucrose metabolism+++00999///Biosynthesis of various plant secondary metabolites			R00026///cellobiose glucohydrolase Cellobiose + H2O <=> 2 beta-D-Glucose+++R00306///cellobiose glucohydrolase Cellobiose + H2O <=> 2 D-Glucose+++R02558///(R)-Prunasin beta-D-glucohydrolase Prunasin + H2O <=> Mandelonitrile + D-Glucose+++R02887///1,4-beta-D-Glucan glucohydrolase Cellodextrin + (n-2) H2O <=> (n-2) D-Glucose + Cellobiose+++R02985///amygdalin beta-glucosidase Prunasin + D-Glucose <=>…	GO:0009536///plastid	GO:0008422///beta-glucosidase activity+++GO:0102726///DIMBOA glucoside beta-D-glucosidase activity	GO:0005975///carbohydrate metabolic process	PF00232///Glycosyl hydrolase family 1		IPR001360///Glycoside hydrolase family 1+++IPR017853///Glycoside hydrolase superfamily+++IPR033132///Glycosyl hydrolases family 1, N-terminal conserved site	[A0A3B6AR08_WHEAT|diamond]RecName: Full=4-hydroxy-7-methoxy-3-oxo-3,4-dihydro-2H-1,4-benzoxazin-2-yl glucosidebeta-D-glucosidase {ECO:0000256|ARBA:ARBA00012857}; EC=3.2.1.182 {ECO:0000256|ARBA:ARBA00012857};+++[A0A446KHW2_TRITD|diamond]RecName: Full=4-hydroxy-7-methoxy-3-oxo-3,4-dihydro-2H-1,4-benzoxazin-2-yl glucosidebeta-D-glucosidase {ECO:0000256|ARBA:ARBA00012857}; EC=3.2.1.182 {ECO:0000256|A…
TraesCS2A02G039300	'TraesCS2A02G039300'	mRNA	5.918861819	1.49E-06	3.949196382	0.011058872	3.85E-08	03013///Nucleocytoplasmic transport+++03015///mRNA surveillance pathway				GO:0016021///integral component of membrane	GO:0008270///zinc ion binding		PF12906///RING-variant domain		IPR011016///Zinc finger, RING-CH-type+++IPR013083///Zinc finger, RING/FYVE/PHD-type	[A0A3B6AQK0_WHEAT|diamond]RecName: Full=RING-CH-type domain-containing protein {ECO:0000259|PROSITE:PS51292};+++[A0A3B6ARE6_WHEAT|diamond]RecName: Full=RING-CH-type domain-containing protein {ECO:0000259|PROSITE:PS51292};
TraesCS2A02G039700	'TraesCS2A02G039700'	mRNA	3.05331268	2.06E-04	4.033261831	0.008145904	8.32E-06								PF03407///Nucleotide-diphospho-sugar transferase		IPR005069///Nucleotide-diphospho-sugar transferase	[A0A3B6AQ77_WHEAT|diamond]RecName: Full=Nucleotid_trans domain-containing protein {ECO:0000259|Pfam:PF03407};+++[A0A3B6ARF5_WHEAT|diamond]RecName: Full=Nucleotid_trans domain-containing protein {ECO:0000259|Pfam:PF03407};
TraesCS2A02G041400	'TraesCS2A02G041400'	mRNA	2.746349911	1.12E-10	1.894841538	1.62E-09	1.61E-12					GO:0016020///membrane	GO:0047412///N-(long-chain-acyl)ethanolamine deacylase activity	GO:0070291///N-acylethanolamine metabolic process	PF01425///Amidase		IPR000120///Amidase+++IPR020556///Amidase, conserved site+++IPR023631///Amidase signature domain+++IPR036928///Amidase signature (AS) superfamily	[A0A3B6ARH4_WHEAT|diamond]RecName: Full=Amidase domain-containing protein {ECO:0000259|Pfam:PF01425};
TraesCS2A02G042000	'TraesCS2A02G042000'	mRNA	1.368270335	4.70E-05	1.234556109	1.39E-04	1.64E-06					GO:0005737///cytoplasm	GO:0016868///intramolecular transferase activity, phosphotransferases		PF00300///Histidine phosphatase superfamily (branch 1)		IPR013078///Histidine phosphatase superfamily, clade-1+++IPR029033///Histidine phosphatase superfamily	[A0A3B6APS1_WHEAT|diamond]SubName: Full=Uncharacterized protein {ECO:0000313|EnsemblPlants:TraesCS2A02G042000.1};+++[A0A453ACE0_AEGTS|diamond]SubName: Full=Uncharacterized protein {ECO:0000313|EnsemblPlants:AET2Gv20067700.8};
TraesCS2A02G042100	'TraesCS2A02G042100'	mRNA	1.554554502	1.39E-55	1.042918418	1.37E-22	1.70E-58					GO:0005737///cytoplasm	GO:0016868///intramolecular transferase activity, phosphotransferases		PF00300///Histidine phosphatase superfamily (branch 1)		IPR013078///Histidine phosphatase superfamily, clade-1+++IPR029033///Histidine phosphatase superfamily	[A0A3B6AQN8_WHEAT|diamond]SubName: Full=Uncharacterized protein {ECO:0000313|EnsemblPlants:TraesCS2A02G042100.2};+++[A0A3B6ARI5_WHEAT|diamond]SubName: Full=Uncharacterized protein {ECO:0000313|EnsemblPlants:TraesCS2A02G042100.1};
TraesCS2A02G042600	'TraesCS2A02G042600'	mRNA	2.045615772	0.036596076	3.837764202	0.015335101	0.003385869						GO:0005524///ATP binding+++GO:0043531///ADP binding		PF00931///NB-ARC domain+++PF18052///Rx N-terminal domain		IPR002182///NB-ARC+++IPR027417///P-loop containing nucleoside triphosphate hydrolase+++IPR032675///Leucine-rich repeat domain superfamily+++IPR041118///Rx, N-terminal	[A0A3B6AQP3_WHEAT|diamond]SubName: Full=Uncharacterized protein {ECO:0000313|EnsemblPlants:TraesCS2A02G042600.1};
TraesCS2A02G044800	'TraesCS2A02G044800'	mRNA	4.32164605	2.18E-04	5.56130929	2.73E-04	8.87E-06					GO:0000123///histone acetyltransferase complex		GO:0006355///regulation of transcription, DNA-templated+++GO:0016573///histone acetylation	PF05712///MRG		IPR008676///MRG+++IPR016197///Chromo-like domain superfamily+++IPR026541///MRG domain+++IPR038217///MRG, C-terminal domain superfamily	[A0A3B6AQD5_WHEAT|diamond]RecName: Full=MRG domain-containing protein {ECO:0000259|PROSITE:PS51640};
TraesCS2A02G044900	'TraesCS2A02G044900'	mRNA	2.262673826	3.76E-06	2.048357479	0.002320894	1.04E-07	00941///Flavonoid biosynthesis+++00943///Isoflavonoid biosynthesis			R12278///naringenin,[reduced NADPH---hemoprotein reductase]:oxygen oxidoreductase (apigenin-forming) Naringenin + [Reduced NADPH---hemoprotein reductase] + Oxygen <=> Apigenin + [Oxidized NADPH---hemoprotein reductase] + 2 H2O+++R12279///eriodictyol,[reduced NADPH---hemoprotein reductase]:oxygen oxidoreductase (luteolin-forming) Eriodictyol + [Reduced NADPH---hemoprotein reductase] + Oxygen <=> L…	GO:0016021///integral component of membrane	GO:0004497///monooxygenase activity+++GO:0005506///iron ion binding+++GO:0016705///oxidoreductase activity, acting on paired donors, with incorporation or reduction of molecular oxygen+++GO:0020037///heme binding		PF00067///Cytochrome P450		IPR001128///Cytochrome P450+++IPR002401///Cytochrome P450, E-class, group I+++IPR017972///Cytochrome P450, conserved site+++IPR036396///Cytochrome P450 superfamily	[A0A3B6ARL6_WHEAT|diamond]SubName: Full=Uncharacterized protein {ECO:0000313|EnsemblPlants:TraesCS2A02G044900.1};
TraesCS2A02G045000	'TraesCS2A02G045000'	mRNA	1.83889061	0.037517817	2.041464701	0.014037456	0.003495898		H00604///Deafness, autosomal dominant+++H00605///Deafness, autosomal recessive						PF04727///ELMO/CED-12 family		IPR006816///ELMO domain	[A0A3B6AQR7_WHEAT|diamond]RecName: Full=ELMO domain-containing protein {ECO:0000259|PROSITE:PS51335};
TraesCS2A02G045100	'TraesCS2A02G045100'	mRNA	1.716932414	4.08E-04	1.924595577	0.001730074	1.80E-05								PF13519///von Willebrand factor type A domain+++PF17123///RING-like zinc finger		IPR001841///Zinc finger, RING-type+++IPR002035///von Willebrand factor, type A+++IPR013083///Zinc finger, RING/FYVE/PHD-type+++IPR036465///von Willebrand factor A-like domain superfamily	[A0A3B6AR89_WHEAT|diamond]SubName: Full=Uncharacterized protein {ECO:0000313|EnsemblPlants:TraesCS2A02G045100.1};
TraesCS2A02G045800	'TraesCS2A02G045800'	mRNA	2.992450447	6.70E-14	2.861592568	2.50E-04	6.93E-16	00561///Glycerolipid metabolism			R05333///Phospholipid:1,2-diacyl-sn-glycerol O-acyltransferase Phospholipid + 1,2-Diacyl-sn-glycerol <=> Lysophospholipid + Triacylglycerol		GO:0016788///hydrolase activity, acting on ester bonds		PF00657///GDSL-like Lipase/Acylhydrolase		IPR001087///GDSL lipase/esterase+++IPR035669///GDSL lipase/esterase-like, plant+++IPR036514///SGNH hydrolase superfamily	[A0A3B6ARM6_WHEAT|diamond]SubName: Full=Uncharacterized protein {ECO:0000313|EnsemblPlants:TraesCS2A02G045800.1};
TraesCS2A02G046200	'TraesCS2A02G046200'	mRNA	1.162795024	1.02E-06	0.783204249	0.024770222	2.56E-08								PF12680///SnoaL-like domain		IPR032710///NTF2-like domain superfamily+++IPR037401///SnoaL-like domain	[A0A446LTB5_TRITD|diamond]RecName: Full=SnoaL-like domain-containing protein {ECO:0000259|Pfam:PF12680};
TraesCS2A02G046400	'TraesCS2A02G046400'	mRNA	1.123110687	2.03E-04	0.225386222	0.803460428	8.16E-06					GO:0016021///integral component of membrane	GO:0015293///symporter activity		PF00083///Sugar (and other) transporter	KOG0254///glucose import	IPR003663///Sugar/inositol transporter+++IPR005828///Major facilitator, sugar transporter-like+++IPR005829///Sugar transporter, conserved site+++IPR020846///Major facilitator superfamily domain+++IPR036259///MFS transporter superfamily	[A0A3B6ARA4_WHEAT|diamond]RecName: Full=MFS domain-containing protein {ECO:0000259|PROSITE:PS50850};+++[I1IW08_BRADI|diamond]RecName: Full=MFS domain-containing protein {ECO:0000259|PROSITE:PS50850};
TraesCS2A02G046500	'TraesCS2A02G046500'	mRNA	6.785979888	3.86E-06	7.182723177	2.90E-07	1.08E-07						GO:0004185///serine-type carboxypeptidase activity+++GO:0016747///transferase activity, transferring acyl groups other than amino-acyl groups	GO:0019748///secondary metabolic process	PF00450///Serine carboxypeptidase		IPR001563///Peptidase S10, serine carboxypeptidase+++IPR029058///Alpha/Beta hydrolase fold	[A0A3B6APW6_WHEAT|diamond]SubName: Full=Uncharacterized protein {ECO:0000313|EnsemblPlants:TraesCS2A02G046500.1};+++[A0A3B6AQF3_WHEAT|diamond]SubName: Full=Uncharacterized protein {ECO:0000313|EnsemblPlants:TraesCS2A02G046500.2};
TraesCS2A02G046600	'TraesCS2A02G046600'	mRNA	2.8796931	0.001922058	1.870082888	0.217121565	1.03E-04					GO:0016021///integral component of membrane	GO:0015293///symporter activity		PF00083///Sugar (and other) transporter	KOG0254///glucose import	IPR003663///Sugar/inositol transporter+++IPR005828///Major facilitator, sugar transporter-like+++IPR005829///Sugar transporter, conserved site+++IPR020846///Major facilitator superfamily domain+++IPR036259///MFS transporter superfamily	[I1IW08_BRADI|diamond]RecName: Full=MFS domain-containing protein {ECO:0000259|PROSITE:PS50850};
TraesCS2A02G051600	'TraesCS2A02G051600'	mRNA	3.196582511	1.09E-05	1.905719958	0.006103611	3.34E-07						GO:0008171///O-methyltransferase activity+++GO:0008757///S-adenosylmethionine-dependent methyltransferase activity+++GO:0046983///protein dimerization activity	GO:0019438///aromatic compound biosynthetic process+++GO:0032259///methylation	PF00891///O-methyltransferase domain+++PF08100///Dimerisation domain		IPR001077///O-methyltransferase domain+++IPR012967///Plant methyltransferase dimerisation+++IPR016461///O-methyltransferase COMT-type+++IPR029063///S-adenosyl-L-methionine-dependent methyltransferase+++IPR036388///Winged helix-like DNA-binding domain superfamily+++IPR036390///Winged helix DNA-binding domain superfamily	[A0A3B6AQY6_WHEAT|diamond]SubName: Full=Uncharacterized protein {ECO:0000313|EnsemblPlants:TraesCS2A02G051600.1};+++[A0A3B6ARG2_WHEAT|diamond]SubName: Full=Uncharacterized protein {ECO:0000313|EnsemblPlants:TraesCS2A02G051600.2};
TraesCS2A02G051700	'TraesCS2A02G051700'	mRNA	4.438516693	8.79E-29	4.124614882	2.09E-26	3.14E-31	00402///Benzoxazinoid biosynthesis			R08972///(2R)-4-hydroxy-3-oxo-3,4-dihydro-2H-1,4-benzoxazin-2-yl beta-D-glucopyranoside:oxygen oxidoreductase (7-hydroxylating) DIBOA-glucoside + 2-Oxoglutarate + Oxygen <=> TRIBOA-glucoside + Succinate + CO2		GO:0046872///metal ion binding+++GO:0051213///dioxygenase activity		PF03171///2OG-Fe(II) oxygenase superfamily+++PF14226///non-haem dioxygenase in morphine synthesis N-terminal		IPR005123///Oxoglutarate/iron-dependent dioxygenase+++IPR026992///Non-haem dioxygenase N-terminal domain+++IPR027443///Isopenicillin N synthase-like superfamily	[A0A3B6AQ24_WHEAT|diamond]SubName: Full=2-oxoglutarate-dependent dioxygenase {ECO:0000313|EMBL:BBU94035.1};
TraesCS2A02G052400	'TraesCS2A02G052400'	mRNA	1.234648755	0.03402614	0.984835581	0.005604519	0.003090005		H00063///Spinocerebellar ataxia (SCA)			GO:0005737///cytoplasm	GO:0003729///mRNA binding	GO:0006417///regulation of translation+++GO:0010608///posttranscriptional regulation of gene expression	PF00806///Pumilio-family RNA binding repeat		IPR001313///Pumilio RNA-binding repeat+++IPR011989///Armadillo-like helical+++IPR016024///Armadillo-type fold+++IPR033133///Pumilio homology domain+++IPR033712///Pumilio, RNA binding domain	[A0A3B6AQM0_WHEAT|diamond]RecName: Full=PUM-HD domain-containing protein {ECO:0000259|PROSITE:PS50303};
TraesCS2A02G053200	'TraesCS2A02G053200'	mRNA	1.79924686	4.97E-33	1.365396761	3.04E-10	1.36E-35						GO:0003755///peptidyl-prolyl cis-trans isomerase activity		PF00254///FKBP-type peptidyl-prolyl cis-trans isomerase		IPR001179///FKBP-type peptidyl-prolyl cis-trans isomerase domain+++IPR044208///Peptidyl-prolyl cis-trans isomerase FKBP19-like	[A0A287H0M9_HORVV|diamond]RecName: Full=Peptidylprolyl isomerase {ECO:0000256|PROSITE-ProRule:PRU00277}; EC=5.2.1.8 {ECO:0000256|PROSITE-ProRule:PRU00277};+++[A0A3B6AQ40_WHEAT|diamond]SubName: Full=Peptidylprolyl isomerase {ECO:0000313|EnsemblPlants:TraesCS2A02G053200.2};
TraesCS2A02G053500	'TraesCS2A02G053500'	mRNA	2.485714414	0.006282556	2.952953577	0.017939968	4.01E-04	00970///Aminoacyl-tRNA biosynthesis	H02232///CAGSSS syndrome+++H02437///Growth retardation, impaired intellectual development, hypotonia, and hepatopathy		R03656///L-Isoleucine:tRNA(Ile) ligase (AMP-forming) ATP + L-Isoleucine + tRNA(Ile) <=> AMP + Diphosphate + L-Isoleucyl-tRNA(Ile)		GO:0003677///DNA binding	GO:0006355///regulation of transcription, DNA-templated	PF02365///No apical meristem (NAM) protein		IPR003441///NAC domain+++IPR036093///NAC domain superfamily	[A0A3B6AR09_WHEAT|diamond]SubName: Full=NAC068_2A {ECO:0000313|EMBL:QOI08341.1};
TraesCS2A02G057800	'TraesCS2A02G057800'	mRNA	1.624889772	6.24E-24	1.212342438	3.84E-09	2.95E-26		H00480///X-linked mental retardation			GO:0016021///integral component of membrane	GO:0019706///protein-cysteine S-palmitoyltransferase activity		PF01529///DHHC palmitoyltransferase		IPR001594///Palmitoyltransferase, DHHC domain	[A0A453AEI5_AEGTS|diamond]RecName: Full=S-acyltransferase {ECO:0000256|RuleBase:RU079119}; EC=2.3.1.225 {ECO:0000256|RuleBase:RU079119}; AltName: Full=Palmitoyltransferase {ECO:0000256|RuleBase:RU079119};
TraesCS2A02G058300	'TraesCS2A02G058300'	mRNA	6.992775091	1.20E-06	5.948487004	1.73E-04	3.05E-08					GO:0016021///integral component of membrane			PF00560///Leucine Rich Repeat+++PF08263///Leucine rich repeat N-terminal domain+++PF13855///Leucine rich repeat		IPR001611///Leucine-rich repeat+++IPR003591///Leucine-rich repeat, typical subtype+++IPR013210///Leucine-rich repeat-containing N-terminal, plant-type+++IPR032675///Leucine-rich repeat domain superfamily	[A0A3B6AS06_WHEAT|diamond]RecName: Full=LRRNT_2 domain-containing protein {ECO:0000259|Pfam:PF08263};
TraesCS2A02G058700	'TraesCS2A02G058700'	mRNA	1.755483751	2.40E-34	1.195139442	4.74E-12	6.22E-37	03018///RNA degradation									IPR036410///Heat shock protein DnaJ, cysteine-rich domain superfamily	[A0A453AES9_AEGTS|diamond]SubName: Full=Uncharacterized protein {ECO:0000313|EnsemblPlants:AET2Gv20106600.1};
TraesCS2A02G073500	'TraesCS2A02G073500'	mRNA	1.462026293	0.04631271	0.752772087	0.038423048	0.00453345						GO:0008194///UDP-glycosyltransferase activity		PF00201///UDP-glucoronosyl and UDP-glucosyl transferase		IPR002213///UDP-glucuronosyl/UDP-glucosyltransferase+++IPR035595///UDP-glycosyltransferase family, conserved site	[A0A3B6AQR3_WHEAT|diamond]RecName: Full=Glycosyltransferase {ECO:0000256|RuleBase:RU362057}; EC=2.4.1.- {ECO:0000256|RuleBase:RU362057};
TraesCS2A02G113500	'TraesCS2A02G113500'	mRNA	1.647463522	0.023726488	0.898303293	2.88E-07	0.001977591	00941///Flavonoid biosynthesis+++00944///Flavone and flavonol biosynthesis			R06820///UDP-L-rhamnose:flavanone-7-O-glucoside 2''-O-alpha-L-rhamnosyltransferase Naringenin 7-O-beta-D-glucoside + UDP-L-rhamnose <=> Naringin + UDP+++R06826///UDP-L-rhamnose:apigenin 7-O-beta-D-glucoside 2''-O-beta-L-rhamnosyltransferase Apigenin 7-O-beta-D-glucoside + UDP-L-rhamnose <=> Apigenin 7-O-neohesperidoside + UDP+++R06829///UDP-L-rhamnose:luteolin-7-O-beta-D-glucoside 2''-O-alpha-L-r…	GO:0005886///plasma membrane+++GO:0009506///plasmodesma	GO:0008194///UDP-glycosyltransferase activity		PF00201///UDP-glucoronosyl and UDP-glucosyl transferase		IPR002213///UDP-glucuronosyl/UDP-glucosyltransferase+++IPR035595///UDP-glycosyltransferase family, conserved site	[A0A3B6AS12_WHEAT|diamond]RecName: Full=Glycosyltransferase {ECO:0000256|RuleBase:RU362057}; EC=2.4.1.- {ECO:0000256|RuleBase:RU362057};
TraesCS2A02G113700	'TraesCS2A02G113700'	mRNA	2.102620754	0.007368045	1.633543309	2.62E-06	4.82E-04	00941///Flavonoid biosynthesis+++00944///Flavone and flavonol biosynthesis			R06820///UDP-L-rhamnose:flavanone-7-O-glucoside 2''-O-alpha-L-rhamnosyltransferase Naringenin 7-O-beta-D-glucoside + UDP-L-rhamnose <=> Naringin + UDP+++R06826///UDP-L-rhamnose:apigenin 7-O-beta-D-glucoside 2''-O-beta-L-rhamnosyltransferase Apigenin 7-O-beta-D-glucoside + UDP-L-rhamnose <=> Apigenin 7-O-neohesperidoside + UDP+++R06829///UDP-L-rhamnose:luteolin-7-O-beta-D-glucoside 2''-O-alpha-L-r…		GO:0008194///UDP-glycosyltransferase activity		PF00201///UDP-glucoronosyl and UDP-glucosyl transferase		IPR002213///UDP-glucuronosyl/UDP-glucosyltransferase+++IPR035595///UDP-glycosyltransferase family, conserved site	[A0A453AQL7_AEGTS|diamond]RecName: Full=Glycosyltransferase {ECO:0000256|RuleBase:RU362057}; EC=2.4.1.- {ECO:0000256|RuleBase:RU362057};
TraesCS2A02G141500	'TraesCS2A02G141500'	mRNA	5.659417973	8.84E-04	4.740533834	0.005670309	4.27E-05								PF12274///Protein of unknown function (DUF3615)		IPR022059///Protein of unknown function DUF3615	[A0A3B6ATJ5_WHEAT|diamond]SubName: Full=Uncharacterized protein {ECO:0000313|EnsemblPlants:TraesCS2A02G141500.1};
TraesCS2A02G166200	'TraesCS2A02G166200'	mRNA	1.776798547	0.011998411	2.318792787	0.016899928	8.67E-04						GO:0005509///calcium ion binding		PF13202///EF hand		IPR002048///EF-hand domain+++IPR011992///EF-hand domain pair+++IPR018247///EF-Hand 1, calcium-binding site	[A0A3B6AUC9_WHEAT|diamond]SubName: Full=Uncharacterized protein {ECO:0000313|EnsemblPlants:TraesCS2A02G166200.1.cds1};
TraesCS2A02G215100	'TraesCS2A02G215100'	mRNA	1.332080213	2.03E-20	1.906168037	6.20E-34	1.20E-22	00500///Starch and sucrose metabolism			R02112///1,4-alpha-D-Glucan maltohydrolase Starch <=> Dextrin + Maltose+++R11262///maltodextrin maltohydrolase Maltodextrin + H2O <=> Maltose		GO:0016161///beta-amylase activity+++GO:0102229///amylopectin maltohydrolase activity	GO:0000272///polysaccharide catabolic process	PF01373///Glycosyl hydrolase family 14	ENOG502QUU5///No_INFO	IPR001371///Glycoside hydrolase, family 14B, plant+++IPR001554///Glycoside hydrolase, family 14+++IPR017853///Glycoside hydrolase superfamily+++IPR018238///Glycoside hydrolase, family 14, conserved site	[I1GTP8_BRADI|diamond]RecName: Full=Beta-amylase {ECO:0000256|ARBA:ARBA00012594, ECO:0000256|RuleBase:RU000509}; EC=3.2.1.2 {ECO:0000256|ARBA:ARBA00012594, ECO:0000256|RuleBase:RU000509};
TraesCS2A02G222800	'TraesCS2A02G222800'	mRNA	-1.294437481	0.039800387	-0.6946651	0.402975582	0.003755433					GO:0005737///cytoplasm+++GO:0016021///integral component of membrane	GO:0051082///unfolded protein binding	GO:0042026///protein refolding+++GO:0051085///chaperone cofactor-dependent protein refolding	PF13088///BNR repeat-like domain		IPR011040///Sialidase+++IPR036278///Sialidase superfamily	[A0A3B6AVR6_WHEAT|diamond]SubName: Full=Uncharacterized protein {ECO:0000313|EnsemblPlants:TraesCS2A02G222800.4};+++[A0A3B6AWQ5_WHEAT|diamond]RecName: Full=Sialidase domain-containing protein {ECO:0000259|Pfam:PF13088};+++[A0A3B6AX59_WHEAT|diamond]RecName: Full=Sialidase domain-containing protein {ECO:0000259|Pfam:PF13088};+++[A0A3B6AXN0_WHEAT|diamond]SubName: Full=Uncharacterized protein {ECO:00…
TraesCS2A02G232200	'TraesCS2A02G232200'	mRNA	1.074191903	2.12E-13	1.185276713	1.16E-23	2.32E-15					GO:0016021///integral component of membrane			PF13639///Ring finger domain		IPR001841///Zinc finger, RING-type+++IPR013083///Zinc finger, RING/FYVE/PHD-type	[A0A287HYC6_HORVV|diamond]RecName: Full=RING-type domain-containing protein {ECO:0000259|PROSITE:PS50089};
TraesCS2A02G255785	'TraesCS2A02G255785'	mRNA	-5.134443494	0.006498278	0.144748495	0.954047322	4.16E-04		H01354///Leigh syndrome+++H01368///Cytochrome c oxidase (COX) deficiency						PF01535///PPR repeat+++PF12854///PPR repeat+++PF13041///PPR repeat family		IPR002885///Pentatricopeptide repeat+++IPR011990///Tetratricopeptide-like helical domain superfamily	[A0A3B6C5W0_WHEAT|diamond]SubName: Full=Uncharacterized protein {ECO:0000313|EnsemblPlants:TraesCS2B02G286800.1.cds1};
TraesCS2A02G258700	'TraesCS2A02G258700'	mRNA	-1.469001223	2.87E-05	-0.299301634	0.497619512	9.46E-07
TraesCS2A02G271700	'TraesCS2A02G271700'	mRNA	-2.956989191	1.18E-04	1.958772704	0.866452785	4.50E-06						GO:0046983///protein dimerization activity		PF00010///Helix-loop-helix DNA-binding domain		IPR002912///ACT domain+++IPR011598///Myc-type, basic helix-loop-helix (bHLH) domain+++IPR036638///Helix-loop-helix DNA-binding domain superfamily	[A0A453BRI9_AEGTS|diamond]SubName: Full=Uncharacterized protein {ECO:0000313|EnsemblPlants:AET2Gv20611200.2};
TraesCS2A02G300000	'TraesCS2A02G300000'	mRNA	3.334516531	0.005320451	1.650514244	0.221394012	3.31E-04										IPR038765///Papain-like cysteine peptidase superfamily	[A0A3B6AZ81_WHEAT|diamond]SubName: Full=Uncharacterized protein {ECO:0000313|EnsemblPlants:TraesCS2A02G300000.1};+++[A0A446XY59_TRITD|diamond]SubName: Full=Uncharacterized protein {ECO:0000313|EMBL:VAI81233.1};
TraesCS2A02G305300	'TraesCS2A02G305300'	mRNA	1.21278288	5.76E-24	0.64737609	1.85E-12	2.72E-26					GO:0016021///integral component of membrane			PF13664///Domain of unknown function (DUF4149)		IPR025423///Domain of unknown function DUF4149	[A0A3B6AZF5_WHEAT|diamond]RecName: Full=DUF4149 domain-containing protein {ECO:0000259|Pfam:PF13664};
TraesCS2A02G307600	'TraesCS2A02G307600'	mRNA	1.02460339	0.039666795	-0.391960118	0.635775087	0.00374059					GO:0005737///cytoplasm	GO:0120013///intermembrane lipid transfer activity		PF08718///Glycolipid transfer protein (GLTP)		IPR014830///Glycolipid transfer protein domain+++IPR036497///Glycolipid transfer protein superfamily	[A0A446L4Q0_TRITD|diamond]RecName: Full=GLTP domain-containing protein {ECO:0000259|Pfam:PF08718};
TraesCS2A02G315800	'TraesCS2A02G315800'	mRNA	-1.183686783	0.042639298	0.851661	0.007106873	0.004096104	00250///Alanine, aspartate and glutamate metabolism+++00410///beta-Alanine metabolism+++00430///Taurine and hypotaurine metabolism+++00650///Butanoate metabolism	H00606///Early infantile epileptic encephalopathy+++H01097///Spastic quadriplegic cerebral palsy	M00027///GABA (gamma-Aminobutyrate) shunt	R00261///L-glutamate 1-carboxy-lyase (4-aminobutanoate-forming) L-Glutamate <=> 4-Aminobutanoate + CO2+++R00489///L-aspartate 1-carboxy-lyase (beta-alanine-forming) L-Aspartate <=> beta-Alanine + CO2+++R01682///3-sulfo-L-alanine carboxy-lyase (taurine-forming) L-Cysteate <=> Taurine + CO2+++R02466///3-sulfino-L-alanine carboxy-lyase 3-Sulfino-L-alanine <=> Hypotaurine + CO2		GO:0004351///glutamate decarboxylase activity+++GO:0030170///pyridoxal phosphate binding	GO:0006536///glutamate metabolic process	PF00282///Pyridoxal-dependent decarboxylase conserved domain		IPR002129///Pyridoxal phosphate-dependent decarboxylase+++IPR010107///Glutamate decarboxylase+++IPR015421///Pyridoxal phosphate-dependent transferase, major domain+++IPR015424///Pyridoxal phosphate-dependent transferase	[A0A446L5E5_TRITD|diamond]RecName: Full=Glutamate decarboxylase {ECO:0000256|ARBA:ARBA00012421, ECO:0000256|RuleBase:RU361171}; EC=4.1.1.15 {ECO:0000256|ARBA:ARBA00012421, ECO:0000256|RuleBase:RU361171};
TraesCS2A02G319600	'TraesCS2A02G319600'	mRNA	2.348101779	0.003568409	1.299808557	0.244084078	2.08E-04					GO:0031380///nuclear RNA-directed RNA polymerase complex	GO:0003723///RNA binding+++GO:0003968///RNA-directed 5'-3' RNA polymerase activity	GO:0030422///production of siRNA involved in RNA interference+++GO:0070919///production of siRNA involved in chromatin silencing by small RNA			IPR007855///RNA-dependent RNA polymerase, eukaryotic-type	[A0A3B6B0G2_WHEAT|diamond]RecName: Full=RNA-directed RNA polymerase {ECO:0000256|ARBA:ARBA00012494}; EC=2.7.7.48 {ECO:0000256|ARBA:ARBA00012494};
TraesCS2A02G333300	'TraesCS2A02G333300'	mRNA	4.710740798	0.032289948	2.537931335	0.686837102	0.002893912	03010///Ribosome							PF08387///FBD		IPR006566///FBD domain+++IPR032675///Leucine-rich repeat domain superfamily	[A0A3B6B1V2_WHEAT|diamond]RecName: Full=FBD domain-containing protein {ECO:0000259|Pfam:PF08387};
TraesCS2A02G344800	'TraesCS2A02G344800'	mRNA	3.119433951	0.004581687	2.053439701	0.006285769	2.77E-04							GO:0015031///protein transport	PF04603///Ran-interacting Mog1 protein		IPR007681///Ran-interacting Mog1 protein+++IPR016123///Mog1/PsbP, alpha/beta/alpha sandwich	[A0A3B6B0D2_WHEAT|diamond]SubName: Full=Uncharacterized protein {ECO:0000313|EnsemblPlants:TraesCS2A02G344800.1};
TraesCS2A02G360600	'TraesCS2A02G360600'	mRNA	3.122373572	0.003988042	4.526580418	0.012629245	2.36E-04	04626///Plant-pathogen interaction				GO:0005634///nucleus+++GO:0016021///integral component of membrane			PF00564///PB1 domain+++PF00571///CBS domain		IPR000270///PB1 domain+++IPR000644///CBS domain	[A0A3B6B1W7_WHEAT|diamond]SubName: Full=Uncharacterized protein {ECO:0000313|EnsemblPlants:TraesCS2A02G360600.1};
TraesCS2A02G365000	'TraesCS2A02G365000'	mRNA	-1.395466736	0.001485143	0.971950002	0.314278135	7.67E-05					GO:0016021///integral component of membrane	GO:0008519///ammonium transmembrane transporter activity		PF00909///Ammonium Transporter Family		IPR001905///Ammonium transporter+++IPR018047///Ammonium transporter, conserved site+++IPR024041///Ammonium transporter AmtB-like domain+++IPR029020///Ammonium/urea transporter	[A0A453CF18_AEGTS|diamond]RecName: Full=Ammonium transporter {ECO:0000256|RuleBase:RU362002};
TraesCS2A02G367200	'TraesCS2A02G367200'	mRNA	2.265497741	1.20E-07	1.405719732	8.46E-04	2.59E-09	00073///Cutin, suberine and wax biosynthesis			R09462///oleate:lipid-hydroperoxide oxidoreductase (9,10-epoxidising) (9Z)-Octadecenoic acid + Lipid hydroperoxide <=> cis-9,10-Epoxystearic acid + Alcohol+++R09463///18-hydroxyoleate:lipid-hydroperoxide oxidoreductase (9,10-epoxidising) 18-Hydroxyoleate + Lipid hydroperoxide <=> 9,10-Epoxy-18-hydroxystearate + Alcohol	GO:0016021///integral component of membrane			PF05042///Caleosin related protein	ENOG502QQD0///No_INFO	IPR007736///Caleosin-related	[M7Z243_TRIUA|diamond]SubName: Full=Uncharacterized protein {ECO:0000313|EMBL:EMS57193.1, ECO:0000313|EnsemblPlants:TRIUR3_05867-P1};
TraesCS2A02G395500	'TraesCS2A02G395500'	mRNA	4.603118524	0.039059751	5.330332877	0.002381099	0.003674435						GO:0008270///zinc ion binding		PF13639///Ring finger domain		IPR001841///Zinc finger, RING-type+++IPR011016///Zinc finger, RING-CH-type+++IPR013083///Zinc finger, RING/FYVE/PHD-type	[A0A453CKR7_AEGTS|diamond]RecName: Full=RING-type domain-containing protein {ECO:0000259|PROSITE:PS50089};
TraesCS2A02G406700	'TraesCS2A02G406700'	mRNA	-1.285315818	9.58E-04	0.71387598	1.64E-04	4.67E-05	00500///Starch and sucrose metabolism			R00806///UDP-glucose:D-fructose 2-alpha-D-glucosyltransferase UDP-glucose + D-Fructose <=> UDP + Sucrose		GO:0016157///sucrose synthase activity	GO:0005985///sucrose metabolic process	PF00534///Glycosyl transferases group 1+++PF00862///Sucrose synthase		IPR000368///Sucrose synthase+++IPR001296///Glycosyl transferase, family 1+++IPR012820///Sucrose synthase, plant/cyanobacteria	[A0A3B6RT38_WHEAT|diamond]RecName: Full=Sucrose synthase {ECO:0000256|ARBA:ARBA00012540, ECO:0000256|RuleBase:RU280817}; EC=2.4.1.13 {ECO:0000256|ARBA:ARBA00012540, ECO:0000256|RuleBase:RU280817};
TraesCS2A02G409400	'TraesCS2A02G409400'	mRNA	2.447731966	4.68E-06	0.224163769	0.848058853	1.32E-07						GO:0046983///protein dimerization activity		PF00010///Helix-loop-helix DNA-binding domain+++PF14215///bHLH-MYC and R2R3-MYB transcription factors N-terminal		IPR011598///Myc-type, basic helix-loop-helix (bHLH) domain+++IPR025610///Transcription factor MYC/MYB N-terminal+++IPR036638///Helix-loop-helix DNA-binding domain superfamily	[A0A0B5KPK4_WHEAT|diamond]SubName: Full=BHLH transcription factor {ECO:0000313|EMBL:QBJ27609.1}; SubName: Full=MYC-like regulatory protein {ECO:0000313|EMBL:AJG36537.1, ECO:0000313|EnsemblPlants:TraesCS2A02G409400.1}; SubName: Full=Myc1a {ECO:0000313|EMBL:AWM97657.1}; SubName: Full=Myc1b {ECO:0000313|EMBL:AWM97658.1}; SubName: Full=Ppb1a {ECO:0000313|EMBL:AWJ95179.1}; SubName: Full=Ppb1b {ECO:000…
TraesCS2A02G427700	'TraesCS2A02G427700'	mRNA	-1.319378966	0.007524866	-0.395949361	0.486701321	4.94E-04					GO:0005634///nucleus	GO:0003677///DNA binding+++GO:0003700///DNA-binding transcription factor activity		PF00847///AP2 domain		IPR001471///AP2/ERF domain+++IPR016177///DNA-binding domain superfamily+++IPR036955///AP2/ERF domain superfamily	[A0A3B6B4J5_WHEAT|diamond]RecName: Full=AP2/ERF domain-containing protein {ECO:0000259|PROSITE:PS51032};
TraesCS2A02G460500	'TraesCS2A02G460500'	mRNA	1.709274483	0.023169712	-0.006480376	0.992762042	0.001920395											[A0A3B6B691_WHEAT|diamond]SubName: Full=Uncharacterized protein {ECO:0000313|EnsemblPlants:TraesCS2A02G460500.1.cds1};
TraesCS2A02G461200	'TraesCS2A02G461200'	mRNA	1.033060062	0.047282211	0.107164958	0.945040589	0.004654038											[A0A3B6B4F8_WHEAT|diamond]SubName: Full=Uncharacterized protein {ECO:0000313|EnsemblPlants:TraesCS2A02G461200.1.cds1};
TraesCS2A02G480700	'TraesCS2A02G480700'	mRNA	3.025249494	6.49E-06	3.043825448	0.270425387	1.89E-07											[A0A3B6B5Z6_WHEAT|diamond]SubName: Full=Uncharacterized protein {ECO:0000313|EnsemblPlants:TraesCS2A02G480700.1};+++[A0A3B6B683_WHEAT|diamond]SubName: Full=Uncharacterized protein {ECO:0000313|EnsemblPlants:TraesCS2A02G480700.2};
TraesCS2A02G510400	'TraesCS2A02G510400'	mRNA	-1.020323443	0.031087559	-0.711422431	4.27E-05	0.002759612	00250///Alanine, aspartate and glutamate metabolism+++00460///Cyanoamino acid metabolism			R00485///L-asparagine amidohydrolase L-Asparagine + H2O <=> L-Aspartate + Ammonia		GO:0016787///hydrolase activity		PF01112///Asparaginase		IPR000246///Peptidase T2, asparaginase 2+++IPR029055///Nucleophile aminohydrolases, N-terminal	[A0A453D7N3_AEGTS|diamond]SubName: Full=Uncharacterized protein {ECO:0000313|EnsemblPlants:AET2Gv21120700.1};
TraesCS2A02G520800	'TraesCS2A02G520800'	mRNA	1.61431561	0.023504335	1.563568139	0.184505106	0.001954818	00950///Isoquinoline alkaloid biosynthesis		M00943///Reticuline biosynthesis, dopamine + 4HPAA => (S)-reticuline	R04084///3,4-Dihydroxyphenylacetaldehyde hydro-lyase (adding dopamine) 3,4-Dihydroxyphenylacetaldehyde + Dopamine <=> (S)-Norlaudanosoline + H2O+++R04305///4-Hydroxyphenylacetaldehyde hydro-lyase (adding dopamine) 4-Hydroxyphenylacetaldehyde + Dopamine <=> (S)-Norcoclaurine + H2O	GO:0005634///nucleus+++GO:0005737///cytoplasm	GO:0004864///protein phosphatase inhibitor activity+++GO:0010427///abscisic acid binding+++GO:0038023///signaling receptor activity	GO:0006952///defense response+++GO:0009738///abscisic acid-activated signaling pathway+++GO:0080163///regulation of protein serine/threonine phosphatase activity	PF00407///Pathogenesis-related protein Bet v 1 family		IPR000916///Bet v I/Major latex protein+++IPR023393///START-like domain superfamily	[A0A3B6B7A2_WHEAT|diamond]RecName: Full=Bet_v_1 domain-containing protein {ECO:0000259|Pfam:PF00407};
TraesCS2A02G522100	'TraesCS2A02G522100'	mRNA	-1.535228499	1.29E-09	0.427719271	0.213696958	2.08E-11											[A0A3B6B7C0_WHEAT|diamond]SubName: Full=Uncharacterized protein {ECO:0000313|EnsemblPlants:TraesCS2A02G522100.1.cds1};
TraesCS2A02G534500	'TraesCS2A02G534500'	mRNA	1.728835577	0.04743461	0.348531664	0.833139886	0.00467456								PF06108///Protein of unknown function (DUF952)		IPR009297///Protein of unknown function DUF952	[A0A287JKP5_HORVV|diamond]SubName: Full=Uncharacterized protein {ECO:0000313|EnsemblPlants:HORVU2Hr1G117270.1};
TraesCS2A02G544800	'TraesCS2A02G544800'	mRNA	2.940425763	5.25E-06	0.039657732	0.982159956	1.50E-07						GO:0016491///oxidoreductase activity		PF01593///Flavin containing amine oxidoreductase		IPR002937///Amine oxidase+++IPR026669///Arsenite methyltransferase-like+++IPR029063///S-adenosyl-L-methionine-dependent methyltransferase+++IPR036188///FAD/NAD(P)-binding domain superfamily	[A0A3B6B8D1_WHEAT|diamond]RecName: Full=Amino_oxidase domain-containing protein {ECO:0000259|Pfam:PF01593};+++[A0A453DCY5_AEGTS|diamond]RecName: Full=Amino_oxidase domain-containing protein {ECO:0000259|Pfam:PF01593};
TraesCS2A02G555500	'TraesCS2A02G555500'	mRNA	1.681908951	0.002192508	0.876448993	0.025617026	1.20E-04								PF01535///PPR repeat+++PF12854///PPR repeat+++PF13041///PPR repeat family +++PF13812///Pentatricopeptide repeat domain		IPR002885///Pentatricopeptide repeat+++IPR011990///Tetratricopeptide-like helical domain superfamily	[A0A3B6B8I9_WHEAT|diamond]SubName: Full=Uncharacterized protein {ECO:0000313|EnsemblPlants:TraesCS2A02G555500.1.cds1};
TraesCS2A02G562400	'TraesCS2A02G562400'	mRNA	1.115418049	5.67E-13	0.155143559	0.733240194	6.50E-15	00330///Arginine and proline metabolism+++00360///Phenylalanine metabolism+++00380///Tryptophan metabolism			R02540///2-phenylacetamide amidohydrolase 2-Phenylacetamide + H2O <=> Phenylacetic acid + Ammonia+++R03096///Indole-3-acetamide amidohydrolase (Indol-3-yl)acetamide + H2O <=> Indole-3-acetate + Ammonia+++R03180///4-Guanidinobutanamide amidohydrolase 4-Guanidinobutanamide + H2O <=> 4-Guanidinobutanoate + Ammonia+++R03909///Monocarboxylic acid amide amidohydrolase Monocarboxylic acid amide + H2O <=…				PF01425///Amidase		IPR020556///Amidase, conserved site+++IPR023631///Amidase signature domain+++IPR036928///Amidase signature (AS) superfamily	[A0A3B6B8F0_WHEAT|diamond]RecName: Full=Amidase domain-containing protein {ECO:0000259|Pfam:PF01425};
TraesCS2A02G564000	'TraesCS2A02G564000'	mRNA	5.80885099	2.16E-15	4.221035972	3.33E-12	1.96E-17		H00606///Early infantile epileptic encephalopathy			GO:0005773///vacuole+++GO:0016021///integral component of membrane		GO:0015031///protein transport	PF02225///PA domain+++PF13639///Ring finger domain		IPR001841///Zinc finger, RING-type+++IPR003137///PA domain+++IPR013083///Zinc finger, RING/FYVE/PHD-type	[A0A3B6B7Y6_WHEAT|diamond]RecName: Full=RING-type domain-containing protein {ECO:0000259|PROSITE:PS50089};+++[A0A3B6B8G8_WHEAT|diamond]RecName: Full=RING-type domain-containing protein {ECO:0000259|PROSITE:PS50089};
TraesCS2A02G570200	'TraesCS2A02G570200'	mRNA	5.15602883	0.009277885	3.537310085	0.303894086	6.34E-04											[A0A3B6B907_WHEAT|diamond]SubName: Full=Uncharacterized protein {ECO:0000313|EnsemblPlants:TraesCS2A02G570200.1};
TraesCS2A02G585200	'TraesCS2A02G585200'	mRNA	6.837328362	3.41E-06	6.905250557	1.36E-06	9.37E-08	04626///Plant-pathogen interaction					GO:0005524///ATP binding+++GO:0030246///carbohydrate binding+++GO:0043531///ADP binding	GO:0006952///defense response	PF00931///NB-ARC domain+++PF01419///Jacalin-like lectin domain+++PF18052///Rx N-terminal domain		IPR001229///Jacalin-like lectin domain+++IPR002182///NB-ARC+++IPR003593///AAA+ ATPase domain+++IPR027417///P-loop containing nucleoside triphosphate hydrolase+++IPR033734///Jacalin-like lectin domain, plant+++IPR036404///Jacalin-like lectin domain superfamily+++IPR038005///Virus X resistance protein-like, coiled-coil domain+++IPR041118///Rx, N-terminal	[A0A3B6BAD1_WHEAT|diamond]RecName: Full=Jacalin-type lectin domain-containing protein {ECO:0000259|PROSITE:PS51752};
TraesCS2A02G585400	'TraesCS2A02G585400'	mRNA	4.984056964	0.003768994	3.301337513	0.07133104	2.21E-04											[A0A3B6B9K7_WHEAT|diamond]SubName: Full=Uncharacterized protein {ECO:0000313|EnsemblPlants:TraesCS2A02G585400.1};
TraesCS2A02G589300	'TraesCS2A02G589300'	mRNA	-3.530216757	5.08E-05	0.055119462	0.982159956	1.78E-06					GO:0016021///integral component of membrane	GO:0008235///metalloexopeptidase activity	GO:0006508///proteolysis	PF04389///Peptidase family M28		IPR007484///Peptidase M28	[A0A287XX77_HORVV|diamond]RecName: Full=Peptidase_M28 domain-containing protein {ECO:0000259|Pfam:PF04389};
TraesCS2A02G591700	'TraesCS2A02G591700'	mRNA	1.763661376	2.55E-11	2.085002181	3.35E-08	3.42E-13					GO:0016021///integral component of membrane			PF06749///Protein of unknown function (DUF1218)		IPR009606///Modifying wall lignin-1/2	[A0A3B6B8S9_WHEAT|diamond]SubName: Full=Uncharacterized protein {ECO:0000313|EnsemblPlants:TraesCS2A02G591700.1};
TraesCS2B02G010100	'TraesCS2B02G010100'	mRNA	-1.532475464	0.044690053	-0.651834953	0.666999353	0.004340429	00380///Tryptophan metabolism			R10181///indole-3-pyruvate,NADPH:oxygen oxidoreductase (1-hydroxylating, decarboxylating) Indolepyruvate + NADPH + H+ + Oxygen <=> Indole-3-acetate + NADP+ + H2O + CO2		GO:0004499///N,N-dimethylaniline monooxygenase activity+++GO:0050660///flavin adenine dinucleotide binding+++GO:0050661///NADP binding		PF00743///Flavin-binding monooxygenase-like		IPR020946///Flavin monooxygenase-like+++IPR036188///FAD/NAD(P)-binding domain superfamily	[A0A5J9T8X4_9POAL|diamond]SubName: Full=Uncharacterized protein {ECO:0000313|EMBL:TVU07021.1}; Flags: Fragment;
TraesCS2B02G018200	'TraesCS2B02G018200'	mRNA	-1.393890103	0.01217579	-0.259687371	0.860660015	8.82E-04						GO:0043531///ADP binding		PF00931///NB-ARC domain		IPR002182///NB-ARC+++IPR027417///P-loop containing nucleoside triphosphate hydrolase+++IPR032675///Leucine-rich repeat domain superfamily	[A0A3B6AP33_WHEAT|diamond]RecName: Full=NB-ARC domain-containing protein {ECO:0000259|Pfam:PF00931};
TraesCS2B02G018700	'TraesCS2B02G018700'	mRNA	-1.060093362	0.038769628	-0.350093635	0.499891811	0.003640122						GO:0005524///ATP binding+++GO:0043531///ADP binding		PF00931///NB-ARC domain+++PF18052///Rx N-terminal domain		IPR002182///NB-ARC+++IPR027417///P-loop containing nucleoside triphosphate hydrolase+++IPR041118///Rx, N-terminal	[A0A446LQ81_TRITD|diamond]SubName: Full=Uncharacterized protein {ECO:0000313|EMBL:VAH39737.1};
TraesCS2B02G037600	'TraesCS2B02G037600'	mRNA	-1.006808653	0.024900437	0.570218778	0.350394326	0.002098306					GO:0016021///integral component of membrane	GO:0004497///monooxygenase activity+++GO:0005506///iron ion binding+++GO:0016705///oxidoreductase activity, acting on paired donors, with incorporation or reduction of molecular oxygen+++GO:0020037///heme binding		PF00067///Cytochrome P450		IPR001128///Cytochrome P450+++IPR002401///Cytochrome P450, E-class, group I+++IPR017972///Cytochrome P450, conserved site+++IPR036396///Cytochrome P450 superfamily	[A0A3B6BXD7_WHEAT|diamond]SubName: Full=Uncharacterized protein {ECO:0000313|EnsemblPlants:TraesCS2B02G037600.1.cds1};
TraesCS2B02G042700	'TraesCS2B02G042700'	mRNA	-1.058915904	5.67E-06	-0.455780949	0.003558031	1.63E-07						GO:0043531///ADP binding		PF00931///NB-ARC domain		IPR002182///NB-ARC+++IPR027417///P-loop containing nucleoside triphosphate hydrolase+++IPR032675///Leucine-rich repeat domain superfamily	[A0A3B6BXT6_WHEAT|diamond]RecName: Full=NB-ARC domain-containing protein {ECO:0000259|Pfam:PF00931};+++[A0A446KHG2_TRITD|diamond]RecName: Full=NB-ARC domain-containing protein {ECO:0000259|Pfam:PF00931};
TraesCS2B02G047200	'TraesCS2B02G047200'	mRNA	1.212826083	0.020426568	1.426487448	0.027002623	0.001641104										IPR008998///Agglutinin domain+++IPR036242///Agglutinin domain superfamily	[A0A3B6BXN5_WHEAT|diamond]RecName: Full=Agglutinin domain-containing protein {ECO:0000259|SMART:SM00791};
TraesCS2B02G050300	'TraesCS2B02G050300'	mRNA	1.007986166	3.48E-04	0.627604392	0.052974596	1.50E-05							GO:0009865///pollen tube adhesion	PF07876///Stress responsive A/B Barrel Domain		IPR011008///Dimeric alpha-beta barrel+++IPR013097///Stress responsive alpha-beta barrel+++IPR044662///Stress-response A/B barrel domain-containing protein HS1/DABB1-like	[A0A3B6BY14_WHEAT|diamond]RecName: Full=Stress-response A/B barrel domain-containing protein {ECO:0000259|PROSITE:PS51502};
TraesCS2B02G051600	'TraesCS2B02G051600'	mRNA	-1.291110917	7.36E-05	0.058735063	0.945040589	2.67E-06	00460///Cyanoamino acid metabolism+++00500///Starch and sucrose metabolism+++00999///Biosynthesis of various plant secondary metabolites			R00026///cellobiose glucohydrolase Cellobiose + H2O <=> 2 beta-D-Glucose+++R00306///cellobiose glucohydrolase Cellobiose + H2O <=> 2 D-Glucose+++R02558///(R)-Prunasin beta-D-glucohydrolase Prunasin + H2O <=> Mandelonitrile + D-Glucose+++R02887///1,4-beta-D-Glucan glucohydrolase Cellodextrin + (n-2) H2O <=> (n-2) D-Glucose + Cellobiose+++R02985///amygdalin beta-glucosidase Prunasin + D-Glucose <=>…	GO:0009536///plastid	GO:0008422///beta-glucosidase activity+++GO:0102726///DIMBOA glucoside beta-D-glucosidase activity	GO:0005975///carbohydrate metabolic process	PF00232///Glycosyl hydrolase family 1		IPR001360///Glycoside hydrolase family 1+++IPR017853///Glycoside hydrolase superfamily+++IPR033132///Glycosyl hydrolases family 1, N-terminal conserved site	[A0A3B6BXT5_WHEAT|diamond]RecName: Full=4-hydroxy-7-methoxy-3-oxo-3,4-dihydro-2H-1,4-benzoxazin-2-yl glucosidebeta-D-glucosidase {ECO:0000256|ARBA:ARBA00012857}; EC=3.2.1.182 {ECO:0000256|ARBA:ARBA00012857};+++[A0A3B6BXZ4_WHEAT|diamond]RecName: Full=4-hydroxy-7-methoxy-3-oxo-3,4-dihydro-2H-1,4-benzoxazin-2-yl glucosidebeta-D-glucosidase {ECO:0000256|ARBA:ARBA00012857}; EC=3.2.1.182 {ECO:0000256|A…
TraesCS2B02G066200	'TraesCS2B02G066200'	mRNA	1.989881571	1.11E-07	2.180311015	0.003522703	2.37E-09											[A0A3B6BYE7_WHEAT|diamond]SubName: Full=Uncharacterized protein {ECO:0000313|EnsemblPlants:TraesCS2B02G066200.1.cds1};
TraesCS2B02G067600	'TraesCS2B02G067600'	mRNA	-2.688264461	0.037533268	-2.56435347	0.482413383	0.003497823						GO:0080043///quercetin 3-O-glucosyltransferase activity+++GO:0080044///quercetin 7-O-glucosyltransferase activity					[A0A3B6BYG2_WHEAT|diamond]SubName: Full=Uncharacterized protein {ECO:0000313|EnsemblPlants:TraesCS2B02G067600.1};+++[A0A3B6C109_WHEAT|diamond]SubName: Full=Uncharacterized protein {ECO:0000313|EnsemblPlants:TraesCS2B02G067600.2};
TraesCS2B02G100800	'TraesCS2B02G100800'	mRNA	-1.905501438	0.021901814	-0.580745857	0.852852241	0.001793494		H00269///Primary microcephaly			GO:0048046///apoplast	GO:0030246///carbohydrate binding		PF01419///Jacalin-like lectin domain+++PF03018///Dirigent-like protein		IPR001229///Jacalin-like lectin domain+++IPR004265///Dirigent protein+++IPR033734///Jacalin-like lectin domain, plant+++IPR036404///Jacalin-like lectin domain superfamily	[A0A446LVS4_TRITD|diamond]RecName: Full=Dirigent protein {ECO:0000256|RuleBase:RU363099};
TraesCS2B02G121700	'TraesCS2B02G121700'	mRNA	6.482286147	4.86E-08	5.225950895	1.16E-09	9.90E-10						GO:0005524///ATP binding+++GO:0046872///metal ion binding+++GO:0070615///nucleosome-dependent ATPase activity		PF00176///SNF2-related domain+++PF00271///Helicase conserved C-terminal domain		IPR000330///SNF2, N-terminal+++IPR001650///Helicase, C-terminal+++IPR001841///Zinc finger, RING-type+++IPR001965///Zinc finger, PHD-type+++IPR011011///Zinc finger, FYVE/PHD-type+++IPR013083///Zinc finger, RING/FYVE/PHD-type+++IPR014001///Helicase superfamily 1/2, ATP-binding domain+++IPR019786///Zinc finger, PHD-type, conserved site+++IPR027417///P-loop containing nucleoside triphosphate hydrolas…	[A0A1D6RPT8_WHEAT|diamond]SubName: Full=Genome assembly, chromosome: II {ECO:0000313|EMBL:SPT16322.1};
TraesCS2B02G127700	'TraesCS2B02G127700'	mRNA	1.778407801	2.65E-27	1.469356038	1.77E-19	1.02E-29	00071///Fatty acid degradation+++00280///Valine, leucine and isoleucine degradation+++01212///Fatty acid metabolism	H00488///MCAD deficiency+++H00525///Disorders of mitochondrial fatty-acid oxidation+++H01400///Secondary hyperammonemia	M00036///Leucine degradation, leucine => acetoacetate + acetyl-CoA+++M00087///beta-Oxidation	R01175///butanoyl-CoA:electron-transfer flavoprotein 2,3-oxidoreductase Butanoyl-CoA + FAD <=> FADH2 + Crotonoyl-CoA+++R01279///palmitoyl-CoA:electron-transfer flavoprotein 2,3-oxidoreductase Palmitoyl-CoA + FAD <=> trans-Hexadec-2-enoyl-CoA + FADH2+++R02661///2-methylpropanoyl-CoA:(acceptor) 2,3-oxidoreductase 2-Methylpropanoyl-CoA + Acceptor <=> 2-Methylprop-2-enoyl-CoA + Reduced acceptor+++R03…		GO:0016627///oxidoreductase activity, acting on the CH-CH group of donors+++GO:0050660///flavin adenine dinucleotide binding		PF00441///Acyl-CoA dehydrogenase, C-terminal domain+++PF01636///Phosphotransferase enzyme family+++PF02770///Acyl-CoA dehydrogenase, middle domain+++PF02771///Acyl-CoA dehydrogenase, N-terminal domain		IPR002575///Aminoglycoside phosphotransferase+++IPR006091///Acyl-CoA oxidase/dehydrogenase, central domain+++IPR009075///Acyl-CoA dehydrogenase/oxidase C-terminal+++IPR009100///Acyl-CoA dehydrogenase/oxidase, N-terminal and middle domain superfamily+++IPR011009///Protein kinase-like domain superfamily+++IPR013786///Acyl-CoA dehydrogenase/oxidase, N-terminal+++IPR036250///Acyl-CoA dehydrogenase-li…	[A0A287H8P9_HORVV|diamond]SubName: Full=Uncharacterized protein {ECO:0000313|EnsemblPlants:HORVU2Hr1G018720.2};
TraesCS2B02G130600	'TraesCS2B02G130600'	mRNA	2.408711058	0.0172631	0.704172108	0.810294929	0.001339284								PF00646///F-box domain		IPR001810///F-box domain+++IPR015915///Kelch-type beta propeller+++IPR017451///F-box associated interaction domain+++IPR036047///F-box-like domain superfamily	[A0A3B6C0B6_WHEAT|diamond]RecName: Full=F-box domain-containing protein {ECO:0000259|SMART:SM00256};
TraesCS2B02G132100	'TraesCS2B02G132100'	mRNA	1.444335253	8.77E-16	0.644823895	2.96E-06	7.66E-18	00941///Flavonoid biosynthesis+++00944///Flavone and flavonol biosynthesis			R06820///UDP-L-rhamnose:flavanone-7-O-glucoside 2''-O-alpha-L-rhamnosyltransferase Naringenin 7-O-beta-D-glucoside + UDP-L-rhamnose <=> Naringin + UDP+++R06826///UDP-L-rhamnose:apigenin 7-O-beta-D-glucoside 2''-O-beta-L-rhamnosyltransferase Apigenin 7-O-beta-D-glucoside + UDP-L-rhamnose <=> Apigenin 7-O-neohesperidoside + UDP+++R06829///UDP-L-rhamnose:luteolin-7-O-beta-D-glucoside 2''-O-alpha-L-r…		GO:0008194///UDP-glycosyltransferase activity		PF00201///UDP-glucoronosyl and UDP-glucosyl transferase		IPR002213///UDP-glucuronosyl/UDP-glucosyltransferase+++IPR035595///UDP-glycosyltransferase family, conserved site	[A0A453AQL7_AEGTS|diamond]RecName: Full=Glycosyltransferase {ECO:0000256|RuleBase:RU362057}; EC=2.4.1.- {ECO:0000256|RuleBase:RU362057};
TraesCS2B02G132400	'TraesCS2B02G132400'	mRNA	1.28190804	0.038407202	0.521315782	0.088753777	0.003596654	00941///Flavonoid biosynthesis+++00944///Flavone and flavonol biosynthesis			R06820///UDP-L-rhamnose:flavanone-7-O-glucoside 2''-O-alpha-L-rhamnosyltransferase Naringenin 7-O-beta-D-glucoside + UDP-L-rhamnose <=> Naringin + UDP+++R06826///UDP-L-rhamnose:apigenin 7-O-beta-D-glucoside 2''-O-beta-L-rhamnosyltransferase Apigenin 7-O-beta-D-glucoside + UDP-L-rhamnose <=> Apigenin 7-O-neohesperidoside + UDP+++R06829///UDP-L-rhamnose:luteolin-7-O-beta-D-glucoside 2''-O-alpha-L-r…		GO:0008194///UDP-glycosyltransferase activity		PF00201///UDP-glucoronosyl and UDP-glucosyl transferase	KOG1192///transferase activity, transferring hexosyl groups	IPR002213///UDP-glucuronosyl/UDP-glucosyltransferase+++IPR035595///UDP-glycosyltransferase family, conserved site	[A0A287H9I4_HORVV|diamond]RecName: Full=Glycosyltransferase {ECO:0000256|RuleBase:RU362057}; EC=2.4.1.- {ECO:0000256|RuleBase:RU362057};
TraesCS2B02G132500	'TraesCS2B02G132500'	mRNA	2.012689005	7.68E-08	0.715468917	0.007157656	1.60E-09	00941///Flavonoid biosynthesis+++00944///Flavone and flavonol biosynthesis			R06820///UDP-L-rhamnose:flavanone-7-O-glucoside 2''-O-alpha-L-rhamnosyltransferase Naringenin 7-O-beta-D-glucoside + UDP-L-rhamnose <=> Naringin + UDP+++R06826///UDP-L-rhamnose:apigenin 7-O-beta-D-glucoside 2''-O-beta-L-rhamnosyltransferase Apigenin 7-O-beta-D-glucoside + UDP-L-rhamnose <=> Apigenin 7-O-neohesperidoside + UDP+++R06829///UDP-L-rhamnose:luteolin-7-O-beta-D-glucoside 2''-O-alpha-L-r…		GO:0008194///UDP-glycosyltransferase activity		PF00201///UDP-glucoronosyl and UDP-glucosyl transferase		IPR002213///UDP-glucuronosyl/UDP-glucosyltransferase+++IPR035595///UDP-glycosyltransferase family, conserved site	[A0A453AQL7_AEGTS|diamond]RecName: Full=Glycosyltransferase {ECO:0000256|RuleBase:RU362057}; EC=2.4.1.- {ECO:0000256|RuleBase:RU362057};
TraesCS2B02G132600	'TraesCS2B02G132600'	mRNA	4.111838498	0.049392792	1.474879367	0.271829819	0.004921199	00941///Flavonoid biosynthesis+++00944///Flavone and flavonol biosynthesis			R06820///UDP-L-rhamnose:flavanone-7-O-glucoside 2''-O-alpha-L-rhamnosyltransferase Naringenin 7-O-beta-D-glucoside + UDP-L-rhamnose <=> Naringin + UDP+++R06826///UDP-L-rhamnose:apigenin 7-O-beta-D-glucoside 2''-O-beta-L-rhamnosyltransferase Apigenin 7-O-beta-D-glucoside + UDP-L-rhamnose <=> Apigenin 7-O-neohesperidoside + UDP+++R06829///UDP-L-rhamnose:luteolin-7-O-beta-D-glucoside 2''-O-alpha-L-r…		GO:0008194///UDP-glycosyltransferase activity		PF00201///UDP-glucoronosyl and UDP-glucosyl transferase		IPR002213///UDP-glucuronosyl/UDP-glucosyltransferase+++IPR035595///UDP-glycosyltransferase family, conserved site	[A0A453AQL7_AEGTS|diamond]RecName: Full=Glycosyltransferase {ECO:0000256|RuleBase:RU362057}; EC=2.4.1.- {ECO:0000256|RuleBase:RU362057};
TraesCS2B02G140300	'TraesCS2B02G140300'	mRNA	1.432526684	6.63E-04	1.269893701	3.05E-04	3.09E-05					GO:0005634///nucleus	GO:0008270///zinc ion binding		PF06203///CCT motif		IPR000315///B-box-type zinc finger+++IPR010402///CCT domain	[A0A3B6C3B8_WHEAT|diamond]SubName: Full=Uncharacterized protein {ECO:0000313|EnsemblPlants:TraesCS2B02G140300.1};
TraesCS2B02G151500	'TraesCS2B02G151500'	mRNA	1.92469309	0.004618064	2.401205248	5.48E-05	2.80E-04								PF04526///Protein of unknown function (DUF568)		IPR005018///DOMON domain	[A0A3B6C159_WHEAT|diamond]RecName: Full=DOMON domain-containing protein {ECO:0000259|PROSITE:PS50836};
TraesCS2B02G162300	'TraesCS2B02G162300'	mRNA	5.133750633	1.12E-04	3.870679008	7.62E-11	4.24E-06						GO:0008194///UDP-glycosyltransferase activity		PF00201///UDP-glucoronosyl and UDP-glucosyl transferase		IPR002213///UDP-glucuronosyl/UDP-glucosyltransferase+++IPR035595///UDP-glycosyltransferase family, conserved site	[A0A3B6C423_WHEAT|diamond]RecName: Full=Glycosyltransferase {ECO:0000256|RuleBase:RU362057}; EC=2.4.1.- {ECO:0000256|RuleBase:RU362057};
TraesCS2B02G163100	'TraesCS2B02G163100'	mRNA	2.230190772	1.32E-04	-0.26551736	0.909286026	5.06E-06										IPR002110///Ankyrin repeat+++IPR011990///Tetratricopeptide-like helical domain superfamily+++IPR013026///No_INFO+++IPR019734///Tetratricopeptide repeat+++IPR020683///Domain of unknown function DUF3447+++IPR036770///Ankyrin repeat-containing domain superfamily	[A0A3B6C1F5_WHEAT|diamond]SubName: Full=Uncharacterized protein {ECO:0000313|EnsemblPlants:TraesCS2B02G163100.1};
TraesCS2B02G164900	'TraesCS2B02G164900'	mRNA	3.329914517	5.05E-05	0.135196453	0.979828981	1.77E-06										IPR036047///F-box-like domain superfamily	[A0A3B6C1K1_WHEAT|diamond]SubName: Full=Uncharacterized protein {ECO:0000313|EnsemblPlants:TraesCS2B02G164900.2};+++[A0A453AWG2_AEGTS|diamond]SubName: Full=Uncharacterized protein {ECO:0000313|EnsemblPlants:AET2Gv20282000.1};
TraesCS2B02G167300	'TraesCS2B02G167300'	mRNA	2.551220636	0.004950582	2.916265	5.98E-05	3.03E-04					GO:0016021///integral component of membrane			PF01657///Salt stress response/antifungal		IPR002902///Gnk2-homologous domain+++IPR038408///Gnk2-homologous domain superfamily	[A0A3B6C1M3_WHEAT|diamond]SubName: Full=Uncharacterized protein {ECO:0000313|EnsemblPlants:TraesCS2B02G167300.2};
TraesCS2B02G167400	'TraesCS2B02G167400'	mRNA	3.577016166	0.048420407	4.461820704	0.039963959	0.004795507										IPR032675///Leucine-rich repeat domain superfamily	[A0A3B6C483_WHEAT|diamond]SubName: Full=Uncharacterized protein {ECO:0000313|EnsemblPlants:TraesCS2B02G167400.1};
TraesCS2B02G168300	'TraesCS2B02G168300'	mRNA	1.50031221	7.83E-05	2.909458739	2.12E-09	2.86E-06	04075///Plant hormone signal transduction					GO:0016787///hydrolase activity		PF07859///alpha/beta hydrolase fold		IPR002168///Lipase, GDXG, putative histidine active site+++IPR013094///Alpha/beta hydrolase fold-3+++IPR029058///Alpha/Beta hydrolase fold	[A0A3B6C1N7_WHEAT|diamond]RecName: Full=Abhydrolase_3 domain-containing protein {ECO:0000259|Pfam:PF07859};
TraesCS2B02G170200	'TraesCS2B02G170200'	mRNA	-1.29560902	0.010980838	-0.425042485	0.508608354	7.78E-04						GO:0003676///nucleic acid binding+++GO:0005524///ATP binding+++GO:0008270///zinc ion binding+++GO:0016818///hydrolase activity, acting on acid anhydrides, in phosphorus-containing anhydrides+++GO:0070615///nucleosome-dependent ATPase activity		PF00176///SNF2-related domain+++PF00271///Helicase conserved C-terminal domain+++PF08797///HIRAN domain		IPR000330///SNF2, N-terminal+++IPR001650///Helicase, C-terminal+++IPR001841///Zinc finger, RING-type+++IPR013083///Zinc finger, RING/FYVE/PHD-type+++IPR014001///Helicase superfamily 1/2, ATP-binding domain+++IPR014905///HIRAN domain+++IPR017907///Zinc finger, RING-type, conserved site+++IPR027417///P-loop containing nucleoside triphosphate hydrolase+++IPR038718///SNF2-like, N-terminal domain supe…	[A0A287HFM9_HORVV|diamond]SubName: Full=Uncharacterized protein {ECO:0000313|EnsemblPlants:HORVU2Hr1G025750.2};
TraesCS2B02G182900	'TraesCS2B02G182900'	mRNA	-1.369984219	0.001292744	-0.054049581	0.948777691	6.53E-05		H00878///Cystic leukoencephalopathy without megalencephaly			GO:0005576///extracellular region	GO:0003723///RNA binding+++GO:0004521///endoribonuclease activity+++GO:0033897///ribonuclease T2 activity	GO:0006401///RNA catabolic process	PF00445///Ribonuclease T2 family		IPR001568///Ribonuclease T2-like+++IPR018188///Ribonuclease T2, His active site 1+++IPR033130///Ribonuclease T2, His active site 2+++IPR033697///Ribonuclease T2, eukaryotic+++IPR036430///Ribonuclease T2-like superfamily	[A0A3B6C4P7_WHEAT|diamond]SubName: Full=Uncharacterized protein {ECO:0000313|EnsemblPlants:TraesCS2B02G182900.1};
TraesCS2B02G184100	'TraesCS2B02G184100'	mRNA	2.09398673	6.23E-08	1.277924618	0.003635945	1.29E-09					GO:0005737///cytoplasm	GO:0005525///GTP binding	GO:0002181///cytoplasmic translation	PF01926///50S ribosome-binding GTPase+++PF02824///TGS domain+++PF16897///C-terminal region of MMR_HSR1 domain		IPR004095///TGS+++IPR005225///Small GTP-binding protein domain+++IPR006073///GTP binding domain+++IPR006074///GTP1/OBG, conserved site+++IPR012675///Beta-grasp domain superfamily+++IPR012676///TGS-like+++IPR027417///P-loop containing nucleoside triphosphate hydrolase+++IPR031167///OBG-type guanine nucleotide-binding (G) domain+++IPR031662///GTP binding protein, second domain	[A0A3B6C271_WHEAT|diamond]SubName: Full=Uncharacterized protein {ECO:0000313|EnsemblPlants:TraesCS2B02G184100.1};
TraesCS2B02G196800	'TraesCS2B02G196800'	mRNA	2.846612712	0.017391823	2.262705208	0.261858001	0.00135197						GO:0003723///RNA binding+++GO:0008270///zinc ion binding		PF00076///RNA recognition motif. (a.k.a. RRM, RBD, or RNP domain)		IPR000504///RNA recognition motif domain+++IPR001878///Zinc finger, CCHC-type+++IPR012677///Nucleotide-binding alpha-beta plait domain superfamily+++IPR035979///RNA-binding domain superfamily	[A0A3B6C2W2_WHEAT|diamond]SubName: Full=Uncharacterized protein {ECO:0000313|EnsemblPlants:TraesCS2B02G196800.1};
TraesCS2B02G198500	'TraesCS2B02G198500'	mRNA	1.353682962	2.88E-12	0.233976129	0.59708106	3.54E-14					GO:0005634///nucleus	GO:0042393///histone binding+++GO:0046872///metal ion binding	GO:0006355///regulation of transcription, DNA-templated	PF00628///PHD-finger+++PF12165///Alfin		IPR001965///Zinc finger, PHD-type+++IPR011011///Zinc finger, FYVE/PHD-type+++IPR013083///Zinc finger, RING/FYVE/PHD-type+++IPR019786///Zinc finger, PHD-type, conserved site+++IPR019787///Zinc finger, PHD-finger+++IPR021998///Alfin, N-terminal+++IPR044104///Alfin1-like, PHD finger	[A0A453B4F0_AEGTS|diamond]RecName: Full=PHD-type domain-containing protein {ECO:0000259|PROSITE:PS50016};
TraesCS2B02G229900	'TraesCS2B02G229900'	mRNA	6.464783832	6.77E-06	6.085246267	2.75E-05	1.97E-07	03040///Spliceosome							PF05212///Protein of unknown function (DUF707)		IPR007877///Protein of unknown function DUF707	[A0A3B6C3Y2_WHEAT|diamond]SubName: Full=Uncharacterized protein {ECO:0000313|EnsemblPlants:TraesCS2B02G229900.2};+++[A0A3B6C698_WHEAT|diamond]SubName: Full=Uncharacterized protein {ECO:0000313|EnsemblPlants:TraesCS2B02G229900.1};
TraesCS2B02G233600	'TraesCS2B02G233600'	mRNA	4.902496206	4.99E-10	2.421320957	0.002337842	7.69E-12	00920///Sulfur metabolism			R00188///adenosine-3',5'-bisphosphate 3'-phosphohydrolase Adenosine 3',5'-bisphosphate + H2O <=> AMP + Orthophosphate+++R00508///3'-phospho-5'-adenylyl sulfate 3'-phosphohydrolase 3'-Phosphoadenylyl sulfate + H2O <=> Adenylyl sulfate + Orthophosphate		GO:0046872///metal ion binding	GO:0046855///inositol phosphate dephosphorylation	PF00459///Inositol monophosphatase family		IPR000760///Inositol monophosphatase-like+++IPR020583///Inositol monophosphatase, metal-binding site	[A0A453BAQ1_AEGTS|diamond]SubName: Full=Uncharacterized protein {ECO:0000313|EnsemblPlants:AET2Gv20435500.2};
TraesCS2B02G236200	'TraesCS2B02G236200'	mRNA	-1.829110344	0.020515268	1.958772704	0.866452785	0.001649967					GO:0005802///trans-Golgi network+++GO:0005886///plasma membrane+++GO:0016021///integral component of membrane	GO:0016760///cellulose synthase (UDP-forming) activity+++GO:0051753///mannan synthase activity	GO:0009833///plant-type primary cell wall biogenesis+++GO:0030244///cellulose biosynthetic process	PF03552///Cellulose synthase		IPR005150///Cellulose synthase+++IPR029044///Nucleotide-diphospho-sugar transferases	[A0A287HTT8_HORVV|diamond]SubName: Full=Uncharacterized protein {ECO:0000313|EnsemblPlants:HORVU2Hr1G042240.1};
TraesCS2B02G241200	'TraesCS2B02G241200'	mRNA	4.907695317	0.016654776	5.401532226	5.30E-04	0.001283258	00500///Starch and sucrose metabolism			R00308///1,3-beta-D-Glucan glucanohydrolase 1,3-beta-D-Glucan + H2O <=> D-Glucose + 1,3-beta-D-Glucan	GO:0046658///anchored component of plasma membrane	GO:0042973///glucan endo-1,3-beta-D-glucosidase activity	GO:0005975///carbohydrate metabolic process	PF00332///Glycosyl hydrolases family 17+++PF07983///X8 domain		IPR000490///Glycoside hydrolase family 17+++IPR012946///X8 domain+++IPR017853///Glycoside hydrolase superfamily	[A0A3B6C4D3_WHEAT|diamond]RecName: Full=Glucan endo-1,3-beta-D-glucosidase {ECO:0000256|ARBA:ARBA00012780}; EC=3.2.1.39 {ECO:0000256|ARBA:ARBA00012780};+++[A0A3B6C6Q4_WHEAT|diamond]RecName: Full=Glucan endo-1,3-beta-D-glucosidase {ECO:0000256|ARBA:ARBA00012780}; EC=3.2.1.39 {ECO:0000256|ARBA:ARBA00012780};
TraesCS2B02G244100	'TraesCS2B02G244100'	mRNA	-1.294392989	0.004364404	-0.16907105	0.908741043	2.62E-04	00480///Glutathione metabolism			R03522///RX:glutathione R-transferase RX + Glutathione <=> Halide + R-S-Glutathione+++R07002///(1R)-hydroxy-(2R)-glutathionyl-1,2-dihydronaphthalene glutathione-lyase (epoxide-forming) (1R,2S)-Naphthalene 1,2-oxide + Glutathione <=> (1R)-Hydroxy-(2R)-glutathionyl-1,2-dihydronaphthalene+++R07003///(1R)-glutathionyl-(2R)-hydroxy-1,2-dihydronaphthalene glutathione-lyase (epoxide-forming) (1S,2R)-Nap…	GO:0005737///cytoplasm	GO:0004364///glutathione transferase activity	GO:0006749///glutathione metabolic process	PF13417///Glutathione S-transferase, N-terminal domain		IPR004045///Glutathione S-transferase, N-terminal+++IPR010987///Glutathione S-transferase, C-terminal-like+++IPR036249///Thioredoxin-like superfamily+++IPR036282///Glutathione S-transferase, C-terminal domain superfamily	[A0A3B6C492_WHEAT|diamond]SubName: Full=Uncharacterized protein {ECO:0000313|EnsemblPlants:TraesCS2B02G244100.1.cds1};
TraesCS2B02G249100	'TraesCS2B02G249100'	mRNA	6.855126732	4.81E-09	4.358004381	1.02E-04	8.39E-11					GO:0000325///plant-type vacuole+++GO:0005774///vacuolar membrane+++GO:0016020///membrane+++GO:0016021///integral component of membrane	GO:0015079///potassium ion transmembrane transporter activity	GO:0006813///potassium ion transport	PF02705///K+ potassium transporter		IPR003855///Potassium transporter	[A0A2T7EWI2_9POAL|diamond]RecName: Full=Potassium transporter {ECO:0000256|RuleBase:RU321113};+++[A0A3B6C4F7_WHEAT|diamond]SubName: Full=Potassium transporter {ECO:0000313|EnsemblPlants:TraesCS2B02G249100.2};+++[A0A3B6C4I4_WHEAT|diamond]RecName: Full=Potassium transporter {ECO:0000256|RuleBase:RU321113};
TraesCS2B02G254800	'TraesCS2B02G254800'	mRNA	5.429932501	0.00229716	1.062022053	0.932696292	1.26E-04	00130///Ubiquinone and other terpenoid-quinone biosynthesis+++00350///Tyrosine metabolism+++00360///Phenylalanine metabolism+++00960///Tropane, piperidine and pyridine alkaloid biosynthesis			R01370///Phenyllactate:NAD+ oxidoreductase Phenyllactate + NAD+ <=> Phenylpyruvate + NADH + H++++R01371///phenyllactate:NADP+ oxidoreductase Phenyllactate + NADP+ <=> Phenylpyruvate + NADPH + H++++R03337///(R)-3-(4-hydroxyphenyl)lactate:NAD+ 2-oxidoreductase (R)-3-(4-Hydroxyphenyl)lactate + NAD+ <=> 3-(4-Hydroxyphenyl)pyruvate + NADH + H++++R03339///(R)-3-(4-hydroxyphenyl)lactate:NADP+ 2-oxidored…	GO:0005829///cytosol	GO:0016618///hydroxypyruvate reductase activity+++GO:0030267///glyoxylate reductase (NADP) activity					[A0A3B6C504_WHEAT|diamond]SubName: Full=Uncharacterized protein {ECO:0000313|EnsemblPlants:TraesCS2B02G254800.1.cds1};
TraesCS2B02G272900	'TraesCS2B02G272900'	mRNA	1.204666857	0.011202582	0.679248777	0.264702592	7.98E-04	00195///Photosynthesis				GO:0009535///chloroplast thylakoid membrane+++GO:0009654///photosystem II oxygen evolving complex+++GO:0016021///integral component of membrane		GO:0015979///photosynthesis	PF04725///Photosystem II 10 kDa polypeptide PsbR		IPR006814///Photosystem II PsbR	[A0A3B6C5G1_WHEAT|diamond]RecName: Full=Photosystem II 10 kDa polypeptide, chloroplastic {ECO:0000256|ARBA:ARBA00018725};+++[A0A3B6C5N0_WHEAT|diamond]RecName: Full=Photosystem II 10 kDa polypeptide, chloroplastic {ECO:0000256|ARBA:ARBA00018725};
TraesCS2B02G278100	'TraesCS2B02G278100'	mRNA	5.893422765	1.77E-06	-0.242683044	0.945040589	4.60E-08					GO:0005774///vacuolar membrane+++GO:0016021///integral component of membrane						[A0A3B6C5V2_WHEAT|diamond]SubName: Full=Uncharacterized protein {ECO:0000313|EnsemblPlants:TraesCS2B02G278100.1};
TraesCS2B02G284600	'TraesCS2B02G284600'	mRNA	-1.139014503	0.011288622	-0.585109804	0.193892448	8.05E-04
TraesCS2B02G285100	'TraesCS2B02G285100'	mRNA	-3.905690471	0.018154834	1.712899829	0.817521082	0.001422555	00940///Phenylpropanoid biosynthesis			R00602///methanol:hydrogen-peroxide oxidoreductase Methanol + Hydrogen peroxide <=> Formaldehyde + 2 H2O+++R02596///Donor:hydrogen-peroxide oxidoreductase Coniferyl alcohol <=> Guaiacyl lignin+++R03919///Donor:hydrogen-peroxide oxidoreductase Sinapyl alcohol <=> Syringyl lignin+++R04007///Donor:hydrogen-peroxide oxidoreductase 4-Coumaryl alcohol <=> p-Hydroxyphenyl lignin+++R07443///donor:hydroge…	GO:0005576///extracellular region+++GO:0009505///plant-type cell wall+++GO:0009506///plasmodesma	GO:0004601///peroxidase activity+++GO:0020037///heme binding+++GO:0046872///metal ion binding	GO:0006979///response to oxidative stress+++GO:0042744///hydrogen peroxide catabolic process	PF00141///Peroxidase		IPR000823///Plant peroxidase+++IPR002016///Haem peroxidase+++IPR010255///Haem peroxidase superfamily+++IPR019793///Peroxidases heam-ligand binding site+++IPR033905///Secretory peroxidase	[A0A3B6C5X0_WHEAT|diamond]RecName: Full=Peroxidase {ECO:0000256|ARBA:ARBA00012313, ECO:0000256|RuleBase:RU362060}; EC=1.11.1.7 {ECO:0000256|ARBA:ARBA00012313, ECO:0000256|RuleBase:RU362060};
TraesCS2B02G288900	'TraesCS2B02G288900'	mRNA	1.099946059	3.44E-15	0.23203995	0.476952767	3.22E-17											[A0A3B6C657_WHEAT|diamond]SubName: Full=Uncharacterized protein {ECO:0000313|EnsemblPlants:TraesCS2B02G288900.1.cds1};
TraesCS2B02G289900	'TraesCS2B02G289900'	mRNA	-5.019030896	1.12E-08			2.07E-10					GO:0005634///nucleus+++GO:0005737///cytoplasm	GO:0000976///transcription regulatory region sequence-specific DNA binding+++GO:0003700///DNA-binding transcription factor activity+++GO:0042803///protein homodimerization activity	GO:0006355///regulation of transcription, DNA-templated+++GO:0009867///jasmonic acid mediated signaling pathway+++GO:0048831///regulation of shoot system development+++GO:0055062///phosphate ion homeostasis+++GO:0080040///positive regulation of cellular response to phosphate starvation	PF00010///Helix-loop-helix DNA-binding domain		IPR002912///ACT domain+++IPR011598///Myc-type, basic helix-loop-helix (bHLH) domain+++IPR036638///Helix-loop-helix DNA-binding domain superfamily	[A0A287I976_HORVV|diamond]SubName: Full=Uncharacterized protein {ECO:0000313|EnsemblPlants:HORVU2Hr1G066100.1};
TraesCS2B02G292100	'TraesCS2B02G292100'	mRNA	2.558678542	9.32E-20	2.046440214	3.63E-11	5.80E-22	04141///Protein processing in endoplasmic reticulum	H00118///Congenital disorders of glycosylation type I				GO:0047834///D-threo-aldose 1-dehydrogenase activity		PF00248///Aldo/keto reductase family		IPR023210///NADP-dependent oxidoreductase domain+++IPR036812///NADP-dependent oxidoreductase domain superfamily	[A0A3B6C663_WHEAT|diamond]RecName: Full=Aldo_ket_red domain-containing protein {ECO:0000259|Pfam:PF00248};
TraesCS2B02G305300	'TraesCS2B02G305300'	mRNA	1.936931251	8.78E-06	0.23492576	0.894174971	2.62E-07					GO:0005634///nucleus	GO:0008270///zinc ion binding	GO:0006355///regulation of transcription, DNA-templated	PF03004///Plant transposase (Ptta/En/Spm family)	ENOG502STEV///No_INFO	IPR004252///Probable transposase, Ptta/En/Spm, plant+++IPR031052///FHY3/FAR1 family	[M7YBW1_TRIUA|diamond]RecName: Full=Protein FAR1-RELATED SEQUENCE {ECO:0000256|RuleBase:RU367018};
TraesCS2B02G305600	'TraesCS2B02G305600'	mRNA	5.799966054	3.00E-06	5.648081873	5.97E-06	8.14E-08											[A0A3B6C6M4_WHEAT|diamond]SubName: Full=Uncharacterized protein {ECO:0000313|EnsemblPlants:TraesCS2B02G305600.1};
TraesCS2B02G318900	'TraesCS2B02G318900'	mRNA	-1.015402792	0.009316722	0.849606315	0.102978967	6.37E-04					GO:0016021///integral component of membrane	GO:0005506///iron ion binding+++GO:0016705///oxidoreductase activity, acting on paired donors, with incorporation or reduction of molecular oxygen+++GO:0020037///heme binding		PF00067///Cytochrome P450		IPR001128///Cytochrome P450+++IPR002401///Cytochrome P450, E-class, group I+++IPR036396///Cytochrome P450 superfamily	[A0A3B6C758_WHEAT|diamond]SubName: Full=Uncharacterized protein {ECO:0000313|EnsemblPlants:TraesCS2B02G318900.1};
TraesCS2B02G322100	'TraesCS2B02G322100'	mRNA	1.151794711	9.17E-18	0.571665739	9.18E-09	6.72E-20					GO:0016021///integral component of membrane			PF13664///Domain of unknown function (DUF4149)		IPR025423///Domain of unknown function DUF4149	[A0A3B6C7C1_WHEAT|diamond]RecName: Full=DUF4149 domain-containing protein {ECO:0000259|Pfam:PF13664};
TraesCS2B02G328700	'TraesCS2B02G328700'	mRNA	-1.979347268	0.022131801	0.970382452	0.523447551	0.00181519					GO:0016021///integral component of membrane	GO:0005516///calmodulin binding	GO:0006952///defense response+++GO:0009607///response to biotic stimulus	PF03094///Mlo family		IPR004326///Mlo-related protein	[A0A3B6C7S3_WHEAT|diamond]RecName: Full=MLO-like protein {ECO:0000256|RuleBase:RU280816};
TraesCS2B02G384600	'TraesCS2B02G384600'	mRNA	1.468442639	0.001628009	1.760856772	1.89E-05	8.51E-05	00073///Cutin, suberine and wax biosynthesis			R09462///oleate:lipid-hydroperoxide oxidoreductase (9,10-epoxidising) (9Z)-Octadecenoic acid + Lipid hydroperoxide <=> cis-9,10-Epoxystearic acid + Alcohol+++R09463///18-hydroxyoleate:lipid-hydroperoxide oxidoreductase (9,10-epoxidising) 18-Hydroxyoleate + Lipid hydroperoxide <=> 9,10-Epoxy-18-hydroxystearate + Alcohol	GO:0016021///integral component of membrane			PF05042///Caleosin related protein		IPR007736///Caleosin-related	[A0A446MI02_TRITD|diamond]SubName: Full=Uncharacterized protein {ECO:0000313|EMBL:VAH49516.1};
TraesCS2B02G392300	'TraesCS2B02G392300'	mRNA	1.134519595	1.73E-16	0.482649998	0.006793273	1.42E-18	03013///Nucleocytoplasmic transport	H00032///Thyroid cancer						PF02893///GRAM domain		IPR004182///GRAM domain+++IPR037848///GEM-like protein	[A0A3B6C9W6_WHEAT|diamond]RecName: Full=GRAM domain-containing protein {ECO:0000259|SMART:SM00568};
TraesCS2B02G392500	'TraesCS2B02G392500'	mRNA	3.520915219	2.65E-08	-1.273085509	0.743196781	5.21E-10						GO:0004866///endopeptidase inhibitor activity		PF00197///Trypsin and protease inhibitor		IPR002160///Proteinase inhibitor I3, Kunitz legume+++IPR011065///Kunitz inhibitor STI-like superfamily	[A0A446L9W9_TRITD|diamond]SubName: Full=Uncharacterized protein {ECO:0000313|EMBL:VAH34377.1};
TraesCS2B02G394400	'TraesCS2B02G394400'	mRNA	-1.035989191	8.03E-04	0.665560338	0.098935765	3.82E-05					GO:0016021///integral component of membrane		GO:0055085///transmembrane transport	PF03169///OPT oligopeptide transporter protein		IPR004813///Oligopeptide transporter, OPT superfamily	[A0A0D9W7B7_9ORYZ|diamond]SubName: Full=Uncharacterized protein {ECO:0000313|EnsemblPlants:LPERR04G15520.4};
TraesCS2B02G396800	'TraesCS2B02G396800'	mRNA	1.290766029	6.51E-35	0.473202537	0.342104688	1.62E-37					GO:0005886///plasma membrane+++GO:0016021///integral component of membrane	GO:0015250///water channel activity		PF00230///Major intrinsic protein		IPR000425///Major intrinsic protein+++IPR022357///Major intrinsic protein, conserved site+++IPR023271///Aquaporin-like+++IPR034294///Aquaporin transporter	[A0A3B6CCF0_WHEAT|diamond]SubName: Full=Uncharacterized protein {ECO:0000313|EnsemblPlants:TraesCS2B02G396800.1};
TraesCS2B02G408300	'TraesCS2B02G408300'	mRNA	1.833848219	5.96E-10	1.004403863	0.003575826	9.27E-12								PF07762///Protein of unknown function (DUF1618)		IPR011676///Domain of unknown function DUF1618	[A0A3B6CAH0_WHEAT|diamond]RecName: Full=DUF1618 domain-containing protein {ECO:0000259|Pfam:PF07762};+++[A0A3B6CCU7_WHEAT|diamond]RecName: Full=DUF1618 domain-containing protein {ECO:0000259|Pfam:PF07762};
TraesCS2B02G411600	'TraesCS2B02G411600'	mRNA	7.871770835	1.11E-30	0.719201714	0.899023812	3.51E-33		H01470///Giant cell tumor of bone			GO:0000786///nucleosome+++GO:0005634///nucleus	GO:0003677///DNA binding+++GO:0046982///protein heterodimerization activity		PF15511///Centromere kinetochore component CENP-T histone fold		IPR001951///Histone H4+++IPR009072///Histone-fold+++IPR019809///Histone H4, conserved site+++IPR035425///CENP-T/Histone H4, histone fold	[A0A453CPZ9_AEGTS|diamond]RecName: Full=Histone H4 {ECO:0000256|RuleBase:RU000528};
TraesCS2B02G415700	'TraesCS2B02G415700'	mRNA	1.309849416	6.16E-15	-0.622932564	0.001091485	5.82E-17											[A0A3B6CAP0_WHEAT|diamond]SubName: Full=Uncharacterized protein {ECO:0000313|EnsemblPlants:TraesCS2B02G415700.2};
TraesCS2B02G421000	'TraesCS2B02G421000'	mRNA	2.50931664	2.20E-31	0.318483414	0.660091834	6.72E-34					GO:0016021///integral component of membrane	GO:0003676///nucleic acid binding	GO:0031047///gene silencing by RNA	PF02170///PAZ domain+++PF02171///Piwi domain+++PF08699///Argonaute linker 1 domain+++PF12764///Glycine-rich region of argonaut+++PF16486///N-terminal domain of argonaute+++PF16487///Mid domain of argonaute+++PF16488///Argonaute linker 2 domain		IPR003100///PAZ domain+++IPR003165///Piwi domain+++IPR012337///Ribonuclease H-like superfamily+++IPR014811///Argonaute, linker 1 domain+++IPR024357///Argonaut, glycine-rich domain+++IPR032472///Argonaute linker 2 domain+++IPR032473///Protein argonaute, Mid domain+++IPR032474///Protein argonaute, N-terminal+++IPR036085///PAZ domain superfamily+++IPR036397///Ribonuclease H superfamily	[A0A2X0S9J4_WHEAT|diamond]SubName: Full=Genome assembly, chromosome: II {ECO:0000313|EMBL:SPT19415.1};+++[A0A3B6RB63_WHEAT|diamond]SubName: Full=Uncharacterized protein {ECO:0000313|EnsemblPlants:TraesCS7A02G040700.4};
TraesCS2B02G424300	'TraesCS2B02G424300'	mRNA	-1.17069138	0.031265288	0.98855451	1.40E-06	0.002779029	00500///Starch and sucrose metabolism			R00806///UDP-glucose:D-fructose 2-alpha-D-glucosyltransferase UDP-glucose + D-Fructose <=> UDP + Sucrose	GO:0005737///cytoplasm+++GO:0016020///membrane	GO:0016157///sucrose synthase activity	GO:0005985///sucrose metabolic process	PF00534///Glycosyl transferases group 1+++PF00862///Sucrose synthase	KOG0853///sucrose synthase activity	IPR000368///Sucrose synthase+++IPR001296///Glycosyl transferase, family 1+++IPR012820///Sucrose synthase, plant/cyanobacteria	[SUS5_ORYSJ|diamond]RecName: Full=Sucrose synthase 5; Short=OsSUS5; EC=2.4.1.13; AltName: Full=Sucrose-UDP glucosyltransferase 5;
TraesCS2B02G429100	'TraesCS2B02G429100'	mRNA	1.283666358	2.04E-41	0.097162163	0.785460664	3.93E-44	00480///Glutathione metabolism+++00590///Arachidonic acid metabolism	H00668///Anemia due to disorders of glutathione metabolism		R00274///glutathione:hydrogen-peroxide oxidoreductase Hydrogen peroxide + 2 Glutathione <=> Glutathione disulfide + 2 H2O+++R07034///Glutathione: 5-HPETE oxidoreductase 2 Glutathione + 5(S)-HPETE <=> Glutathione disulfide + 5(S)-HETE + H2O+++R07035///Glutathione: 15-HPETE oxidoreductase 2 Glutathione + 15(S)-HPETE <=> Glutathione disulfide + (15S)-15-Hydroxy-5,8,11-cis-13-trans-eicosatetraenoate …	GO:0005829///cytosol	GO:0004601///peroxidase activity+++GO:0004602///glutathione peroxidase activity	GO:0006979///response to oxidative stress	PF00255///Glutathione peroxidase		IPR000889///Glutathione peroxidase+++IPR029759///Glutathione peroxidase active site+++IPR029760///Glutathione peroxidase conserved site+++IPR036249///Thioredoxin-like superfamily	[A0A3B6CB61_WHEAT|diamond]RecName: Full=Glutathione peroxidase {ECO:0000256|RuleBase:RU000499};
TraesCS2B02G454500	'TraesCS2B02G454500'	mRNA	1.80978914	3.75E-07	0.68363111	0.043193014	8.84E-09					GO:0005618///cell wall+++GO:0048046///apoplast	GO:0004553///hydrolase activity, hydrolyzing O-glycosyl compounds+++GO:0016762///xyloglucan:xyloglucosyl transferase activity	GO:0010411///xyloglucan metabolic process+++GO:0042546///cell wall biogenesis+++GO:0071555///cell wall organization	PF00722///Glycosyl hydrolases family 16+++PF06955///Xyloglucan endo-transglycosylase (XET) C-terminus		IPR000757///Glycoside hydrolase family 16+++IPR008263///Glycoside hydrolase, family 16, active site+++IPR010713///Xyloglucan endo-transglycosylase, C-terminal+++IPR013320///Concanavalin A-like lectin/glucanase domain superfamily+++IPR016455///Xyloglucan endotransglucosylase/hydrolase	[A0A3B6CC19_WHEAT|diamond]RecName: Full=Xyloglucan endotransglucosylase/hydrolase {ECO:0000256|RuleBase:RU361120}; EC=2.4.1.207 {ECO:0000256|RuleBase:RU361120};
TraesCS2B02G456000	'TraesCS2B02G456000'	mRNA	1.311988773	0.041208803	0.35719006	0.617382059	0.003923506											[A0A3B6CEF6_WHEAT|diamond]SubName: Full=Uncharacterized protein {ECO:0000313|EnsemblPlants:TraesCS2B02G456000.1};
TraesCS2B02G470100	'TraesCS2B02G470100'	mRNA	7.410119045	1.29E-07			2.81E-09											[A0A3B6CCE4_WHEAT|diamond]SubName: Full=Uncharacterized protein {ECO:0000313|EnsemblPlants:TraesCS2B02G470100.2};+++[A0A3B6CCJ7_WHEAT|diamond]SubName: Full=Uncharacterized protein {ECO:0000313|EnsemblPlants:TraesCS2B02G470100.1};
TraesCS2B02G470200	'TraesCS2B02G470200'	mRNA	5.657336489	9.52E-04			4.63E-05											[A0A3B6CCI9_WHEAT|diamond]SubName: Full=Uncharacterized protein {ECO:0000313|EnsemblPlants:TraesCS2B02G470200.1};
TraesCS2B02G472100	'TraesCS2B02G472100'	mRNA	1.988253779	3.29E-42	0.135892335	0.833139886	6.25E-45											[A0A3B6CCK9_WHEAT|diamond]SubName: Full=Uncharacterized protein {ECO:0000313|EnsemblPlants:TraesCS2B02G472100.1};
TraesCS2B02G474700	'TraesCS2B02G474700'	mRNA	1.711907475	0.019984897	0.215461214	0.945040589	0.001599298								PF04570///zinc-finger of the FCS-type, C2-C2		IPR007650///Zf-FLZ domain+++IPR044533///FCS-Like Zinc finger 1/2/3	[A0A3B6CCQ0_WHEAT|diamond]RecName: Full=FLZ-type domain-containing protein {ECO:0000259|PROSITE:PS51795};
TraesCS2B02G475200	'TraesCS2B02G475200'	mRNA	2.167708342	2.60E-07	0.028460718	0.982159956	5.96E-09								PF04570///zinc-finger of the FCS-type, C2-C2		IPR007650///Zf-FLZ domain+++IPR044533///FCS-Like Zinc finger 1/2/3	[A0A453CXP2_AEGTS|diamond]RecName: Full=FLZ-type domain-containing protein {ECO:0000259|PROSITE:PS51795};
TraesCS2B02G475400	'TraesCS2B02G475400'	mRNA	1.059238492	0.029135361	-0.28171171	0.863399724	0.002556307								PF04570///zinc-finger of the FCS-type, C2-C2		IPR007650///Zf-FLZ domain+++IPR044533///FCS-Like Zinc finger 1/2/3	[A0A453CXP7_AEGTS|diamond]RecName: Full=FLZ-type domain-containing protein {ECO:0000259|PROSITE:PS51795};
TraesCS2B02G475600	'TraesCS2B02G475600'	mRNA	2.464324791	8.09E-27	0.280059955	0.669038225	3.31E-29								PF04570///zinc-finger of the FCS-type, C2-C2		IPR007650///Zf-FLZ domain+++IPR044533///FCS-Like Zinc finger 1/2/3	[A0A3B6CCP2_WHEAT|diamond]RecName: Full=FLZ-type domain-containing protein {ECO:0000259|PROSITE:PS51795};
TraesCS2B02G475800	'TraesCS2B02G475800'	mRNA	7.770147683	6.22E-09	-0.485920433	0.945040589	1.11E-10								PF04570///zinc-finger of the FCS-type, C2-C2		IPR007650///Zf-FLZ domain+++IPR044533///FCS-Like Zinc finger 1/2/3	[A0A3B6CF22_WHEAT|diamond]RecName: Full=FLZ-type domain-containing protein {ECO:0000259|PROSITE:PS51795};
TraesCS2B02G476900	'TraesCS2B02G476900'	mRNA	1.523994183	1.98E-05	0.552040323	0.586533466	6.34E-07
TraesCS2B02G477300	'TraesCS2B02G477300'	mRNA	3.36589281	1.04E-32	-0.012241681	0.983728415	2.90E-35					GO:0005886///plasma membrane+++GO:0016021///integral component of membrane	GO:0015276///ligand-gated ion channel activity+++GO:0038023///signaling receptor activity		PF00060///Ligand-gated ion channel+++PF00497///Bacterial extracellular solute-binding proteins, family 3+++PF01094///Receptor family ligand binding region		IPR001320///Ionotropic glutamate receptor+++IPR001638///Solute-binding protein family 3/N-terminal domain of MltF+++IPR001828///Receptor, ligand binding region+++IPR017103///Ionotropic glutamate receptor, plant+++IPR028082///Periplasmic binding protein-like I+++IPR044440///Plant glutamate receptor, periplasmic ligand-binding domain	[A0A287JAK4_HORVV|diamond]SubName: Full=Glutamate receptor {ECO:0000313|EnsemblPlants:HORVU2Hr1G104920.11};+++[A0A287JAK9_HORVV|diamond]SubName: Full=Glutamate receptor {ECO:0000313|EnsemblPlants:HORVU2Hr1G104920.16};+++[A0A2T7CZ57_9POAL|diamond]RecName: Full=Glutamate receptor {ECO:0000256|PIRNR:PIRNR037090};+++[A0A3B6B5F3_WHEAT|diamond]RecName: Full=Glutamate receptor {ECO:0000256|PIRNR:PIRNR03…
TraesCS2B02G477900	'TraesCS2B02G477900'	mRNA	1.666624073	8.16E-06	0.128847116	0.945040589	2.42E-07		H01404///Punctate palmoplantar keratoderma				GO:0003924///GTPase activity+++GO:0005525///GTP binding		PF00071///Ras family		IPR001806///Small GTPase+++IPR019341///Alpha/gamma-adaptin-binding protein p34+++IPR027417///P-loop containing nucleoside triphosphate hydrolase	[A0A3B6CCU0_WHEAT|diamond]SubName: Full=Uncharacterized protein {ECO:0000313|EnsemblPlants:TraesCS2B02G477900.1};
TraesCS2B02G479000	'TraesCS2B02G479000'	mRNA	2.798004475	0.013151364	1.141644035	0.691392382	9.68E-04								PF00646///F-box domain		IPR001810///F-box domain+++IPR032675///Leucine-rich repeat domain superfamily+++IPR036047///F-box-like domain superfamily	[A0A3B6CCP6_WHEAT|diamond]RecName: Full=F-box domain-containing protein {ECO:0000259|PROSITE:PS50181};+++[A0A3B6CCT8_WHEAT|diamond]RecName: Full=F-box domain-containing protein {ECO:0000259|PROSITE:PS50181};+++[A0A3B6CCU4_WHEAT|diamond]RecName: Full=F-box domain-containing protein {ECO:0000259|PROSITE:PS50181};
TraesCS2B02G482900	'TraesCS2B02G482900'	mRNA	1.077260494	0.030442969	-0.178596892	0.8659749	0.002689399											[A0A3B6CCZ4_WHEAT|diamond]SubName: Full=Uncharacterized protein {ECO:0000313|EnsemblPlants:TraesCS2B02G482900.1.cds1};
TraesCS2B02G483000	'TraesCS2B02G483000'	mRNA	1.38537327	1.62E-22	0.678416146	6.66E-07	8.47E-25											[A0A453CYW0_AEGTS|diamond]SubName: Full=Uncharacterized protein {ECO:0000313|EnsemblPlants:AET2Gv21016100.1};
TraesCS2B02G483200	'TraesCS2B02G483200'	mRNA	1.308065949	1.13E-13	-0.091326253	0.91638265	1.20E-15					GO:0005774///vacuolar membrane+++GO:0031201///SNARE complex	GO:0005483///soluble NSF attachment protein activity+++GO:0019905///syntaxin binding	GO:0006886///intracellular protein transport			IPR000744///NSF attachment protein+++IPR011990///Tetratricopeptide-like helical domain superfamily	[A0A3B6CD06_WHEAT|diamond]SubName: Full=Uncharacterized protein {ECO:0000313|EnsemblPlants:TraesCS2B02G483200.1};
TraesCS2B02G484600	'TraesCS2B02G484600'	mRNA	1.968593768	0.036576465	-1.399503021	0.354201751	0.003382163		H01722///Galloway-Mowat syndrome			GO:0000408///EKC/KEOPS complex		GO:0045944///positive regulation of transcription by RNA polymerase II+++GO:0070525///tRNA threonylcarbamoyladenosine metabolic process	PF09341///Transcription factor Pcc1		IPR015419///CTAG/Pcc1 family	[A0A3B6CD02_WHEAT|diamond]SubName: Full=Uncharacterized protein {ECO:0000313|EnsemblPlants:TraesCS2B02G484600.1};
TraesCS2B02G484900	'TraesCS2B02G484900'	mRNA	1.444133935	6.24E-57	-0.90860316	4.25E-07	7.27E-60					GO:0016021///integral component of membrane						[A0A1D5UGQ2_WHEAT|diamond]SubName: Full=Genome assembly, chromosome: II {ECO:0000313|EMBL:SPT19996.1};
TraesCS2B02G485500	'TraesCS2B02G485500'	mRNA	3.653320978	1.29E-21	0.059227786	0.979677589	7.08E-24					GO:0005737///cytoplasm	GO:0000774///adenyl-nucleotide exchange factor activity+++GO:0031072///heat shock protein binding+++GO:0051087///chaperone binding	GO:0050821///protein stabilization	PF00240///Ubiquitin family+++PF02179///BAG domain		IPR000626///Ubiquitin-like domain+++IPR003103///BAG domain+++IPR029071///Ubiquitin-like domain superfamily+++IPR036533///BAG domain superfamily+++IPR039773///Molecular chaperone regulator BAG	[A0A3B6CCX3_WHEAT|diamond]RecName: Full=Ubiquitin-like domain-containing protein {ECO:0000259|PROSITE:PS50053};
TraesCS2B02G486900	'TraesCS2B02G486900'	mRNA	3.06797214	2.53E-22	-0.558432337	0.624920645	1.33E-24						GO:0008176///tRNA (guanine-N7-)-methyltransferase activity		PF02390///Putative methyltransferase		IPR003358///tRNA (guanine-N-7) methyltransferase, Trmb type+++IPR029063///S-adenosyl-L-methionine-dependent methyltransferase	[A0A453CZW5_AEGTS|diamond]SubName: Full=Uncharacterized protein {ECO:0000313|EnsemblPlants:AET2Gv21026800.7};
TraesCS2B02G488000	'TraesCS2B02G488000'	mRNA	5.990502319	2.15E-04	1.101785428	0.945040589	8.72E-06						GO:0003677///DNA binding+++GO:0005524///ATP binding+++GO:0043531///ADP binding+++GO:0046872///metal ion binding		PF00931///NB-ARC domain+++PF02892///BED zinc finger+++PF18052///Rx N-terminal domain		IPR002182///NB-ARC+++IPR003656///Zinc finger, BED-type+++IPR027417///P-loop containing nucleoside triphosphate hydrolase+++IPR032675///Leucine-rich repeat domain superfamily+++IPR036236///Zinc finger C2H2 superfamily+++IPR041118///Rx, N-terminal	[A0A3B6B5S6_WHEAT|diamond]RecName: Full=BED-type domain-containing protein {ECO:0000259|PROSITE:PS50808};
TraesCS2B02G488400	'TraesCS2B02G488400'	mRNA	6.574412242	1.37E-05			4.25E-07						GO:0003677///DNA binding+++GO:0005524///ATP binding+++GO:0043531///ADP binding+++GO:0046872///metal ion binding		PF00931///NB-ARC domain+++PF02892///BED zinc finger+++PF18052///Rx N-terminal domain		IPR002182///NB-ARC+++IPR003656///Zinc finger, BED-type+++IPR027417///P-loop containing nucleoside triphosphate hydrolase+++IPR032675///Leucine-rich repeat domain superfamily+++IPR036236///Zinc finger C2H2 superfamily+++IPR041118///Rx, N-terminal	[A0A3B6CD58_WHEAT|diamond]SubName: Full=Uncharacterized protein {ECO:0000313|EnsemblPlants:TraesCS2B02G488400.1};
TraesCS2B02G490100	'TraesCS2B02G490100'	mRNA	1.11796921	1.66E-30	0.131617269	0.459886177	5.33E-33	00330///Arginine and proline metabolism+++00410///beta-Alanine metabolism+++00770///Pantothenate and CoA biosynthesis			R09076///spermidine:oxygen oxidoreductase (spermidine-forming) Spermine + Oxygen + H2O <=> Spermidine + 3-Aminopropanal + Hydrogen peroxide+++R09077///spermidine:oxygen oxidoreductase (3-aminopropanal-forming) Spermidine + Oxygen + H2O <=> Putrescine + 3-Aminopropanal + Hydrogen peroxide	GO:0005777///peroxisome	GO:0016491///oxidoreductase activity+++GO:0046592///polyamine oxidase activity+++GO:0050660///flavin adenine dinucleotide binding+++GO:0052894///norspermine:oxygen oxidoreductase activity+++GO:0052901///spermine:oxygen oxidoreductase (spermidine-forming) activity+++GO:0052903///N1-acetylspermine:oxygen oxidoreductase (3-acetamidopropanal-forming) activity	GO:0006598///polyamine catabolic process+++GO:0046203///spermidine catabolic process+++GO:0046208///spermine catabolic process+++GO:1903602///thermospermine catabolic process	PF01593///Flavin containing amine oxidoreductase	KOG0029///oxidoreductase activity	IPR001613///Flavin amine oxidase+++IPR002937///Amine oxidase+++IPR036188///FAD/NAD(P)-binding domain superfamily	[I1J1Z5_BRADI|diamond]RecName: Full=Amino_oxidase domain-containing protein {ECO:0000259|Pfam:PF01593};
[truncated: 931 more rows]
